# Supplementary material for: Integrative Analysis of Long Non-coding RNAs, Messenger RNAs, and MicroRNAs Indicates the Neurodevelopmental Dysfunction in the Hippocampus of Gut Microbiota-Dysbiosis Mice
Source: Front Mol Neurosci. 2022 Jan 11;14:745437. doi: 10.3389/fnmol.2021.745437 (PMC8787131; doi:10.3389/fnmol.2021.745437)
Supplement: Supplementary file 1 [file Table_1.xlsx]

## Sheet: Table S1 Differ.mRNAs
Table S1. Differentially expressed hippocampal mRNAs between “depression microbiota” inoculated mice and “healthy microbiota” inoculated mice.
ProbeName	FDR	Fold change (abs)	Regulation (depression vs. control)	seqname	GeneSymbol	source	RNAlength	chrom
ASMM9PARTA037300	0.0117844	3.15056	up	NM_030201	Hspa13	RefSeq_NM	4079	chr16
ASMM9PARTA032034	0.0103807	1.58741	up	NM_016667	Sntb1	RefSeq_NM	2153	chr15
ASMM9PARTA035104	0.00909908	1.56659	up	NM_026348	Itgb3bp	RefSeq_NM	2738	chr4
ASMM9PARTA041734	0.0120006	1.67877	up	NM_173010	Ube3a	RefSeq_NM	3888	chr7
ASMM9PARTA034796	0.011772	1.95028	up	NM_025974	Rpl14	RefSeq_NM	935	chr9
ASMM9PARTA024284	0.0105435	1.67477	up	NM_001146000	Zfp710	RefSeq_NM	4584	chr7
ASMM9PARTA026504	0.0132512	1.50642	up	NM_001171004	Prkd3	RefSeq_NM	5887	chr17
ASMM9PARTA030955	0.0168132	1.69157	up	NM_011374	St8sia1	RefSeq_NM	8995	chr6
ASMM9PARTA041163	0.019696	1.97252	up	NM_152807	Ccdc137	RefSeq_NM	2760	chr11
ASMM9PARTA042396	0.0206018	1.91519	up	NM_175369	Ccdc122	RefSeq_NM	1721	chr14
ASMM9PARTA024990	0.0197282	1.71169	up	NM_001163333	Cttnbp2nl	RefSeq_NM	4830	chr3
ASMM9PARTA023783	0.0217889	2.57464	up	NM_001143956	Mettl11b	RefSeq_NM	1053	chr1
ASMM9PARTA023933	0.0215193	1.68554	up	NM_001128599	Opn4	RefSeq_NM	2259	chr14
ASMM9PARTA027243	0.0219967	1.67479	up	NM_001199494	Ei24	RefSeq_NM	2239	chr9
ASMM9PARTA022373	0.0215672	1.69272	up	NM_001081131	Dhtkd1	RefSeq_NM	3535	chr2
ASMM9PARTA024556	0.0217079	1.56763	up	NM_001159367	Per1	RefSeq_NM	4648	chr11
ASMM9PARTA036445	0.0221211	1.57254	up	NM_028369	Mon1a	RefSeq_NM	2112	chr9
ASMM9PARTA032057	0.021572	1.71936	up	NM_013843	Zfp53	RefSeq_NM	3079	chr17
ASMM9PARTA042892	0.0255524	1.53576	up	NM_177829	Spink10	RefSeq_NM	1135	chr18
ASMM9PARTA034011	0.0269057	1.54565	up	NM_023256	Krt20	RefSeq_NM	1930	chr11
ASMM9PARTA038885	0.0267328	1.89617	up	NM_138663	Pcdha12	RefSeq_NM	5254	chr18
ASMM9PARTA043291	0.0268841	1.63769	up	NM_178227	Scn3b	RefSeq_NM	4267	chr9
ASMM9PARTA038334	0.027517	1.55901	up	NM_133758	Usp47	RefSeq_NM	5540	chr7
ASMM9PARTA030593	0.027796	1.51768	up	NM_011137	Pou2f1	RefSeq_NM	2660	chr1
ASMM9PARTA021411	0.0285425	1.58136	up	NM_001037321	Fbxo40	RefSeq_NM	2518	chr16
ASMM9PARTA020201	0.0296591	1.64879	up	NM_001013578	Thoc7	RefSeq_NM	697	chr14
ASMM9PARTA029526	0.0290173	1.50831	up	NM_010021	Dazl	RefSeq_NM	2942	chr17
ASMM9PARTA031976	0.0295001	1.72571	up	NM_013731	Sgk2	RefSeq_NM	2561	chr2
ASMM9PARTA036166	0.0291989	1.58238	up	NM_027819	Ggt6	RefSeq_NM	1841	chr11
ASMM9PARTA037400	0.0289123	1.53547	up	NM_029933	Bcl9	RefSeq_NM	4652	chr3
ASMM9PARTA024209	0.0289544	1.72825	up	NM_001142732	Ttll3	RefSeq_NM	1450	chr6
ASMM9PARTA037043	0.0297122	1.76127	up	NM_028748	Paqr5	RefSeq_NM	3500	chr9
ASMM9PARTA038615	0.0301305	1.66336	up	NM_133752	Opa1	RefSeq_NM	5948	chr16
ASMM9PARTA033458	0.030249	1.6189	up	NM_021483	Pex5l	RefSeq_NM	3174	chr3
ASMM9PARTA021035	0.0300133	1.5961	up	NM_001034876	Ccdc24	RefSeq_NM	1295	chr4
ASMM9PARTA030611	0.0301349	1.67468	up	NM_010840	Mthfr	RefSeq_NM	6008	chr4
ASMM9PARTA022981	0.0296571	1.97686	up	NM_001099276	Pik3c2b	RefSeq_NM	7929	chr1
ASMM9PARTA027022	0.0296875	1.50147	up	NM_001185083	Ins2	RefSeq_NM	455	chr7
ASMM9PARTA022121	0.031208	1.50814	up	NM_001079844	Gpc6	RefSeq_NM	6762	chr14
ASMM9PARTA034964	0.0316514	1.60835	up	NM_026509	Murc	RefSeq_NM	2062	chr4
ASMM9PARTA027328	0.0344408	1.65021	up	NM_007546	Bik	RefSeq_NM	943	chr15
ASMM9PARTA023253	0.0347343	1.77403	up	NM_001113404	Tshr	RefSeq_NM	1346	chr12
ASMM9PARTA044108	0.0346902	2.49985	up	NM_198608	Aars2	RefSeq_NM	3368	chr17
ASMM9PARTA027526	0.0349089	2.42483	up	NM_008155	Gpi1	RefSeq_NM	2856	chr7
ASMM9PARTA027209	0.0360662	1.51477	up	NM_001198790	Ak1	RefSeq_NM	2106	chr2
ASMM9PARTA042430	0.0360246	1.65196	up	NM_175350	Tmem146	RefSeq_NM	2565	chr17
ASMM9PARTA025981	0.0364284	1.83444	up	NM_001166464	Spock1	RefSeq_NM	3140	chr13
ASMM9PARTA030954	0.0373425	1.763	up	NM_011365	Itsn2	RefSeq_NM	6001	chr12
ASMM9PARTA043692	0.0376451	1.80244	up	NM_178882	D2hgdh	RefSeq_NM	3058	chr1
ASMM9PARTA035721	0.0370533	3.29863	up	NM_026935	Sult1c2	RefSeq_NM	1465	chr17
ASMM9PARTA021273	0.0373784	1.54714	up	NM_001033785	Akap14	RefSeq_NM	1792	chrX
ASMM9PARTA034514	0.0369912	1.89282	up	NM_025733	4921530L21Rik	RefSeq_NM	1156	chr14
ASMM9PARTA025743	0.0370538	1.68867	up	NM_001164727	Gm10406	RefSeq_NM	1955	chr14
ASMM9PARTA034907	0.0371626	2.11946	up	NM_026198	Tmem167b	RefSeq_NM	2864	chr3
ASMM9PARTA038622	0.0371067	1.60535	up	NM_133943	Hsd3b7	RefSeq_NM	1823	chr7
ASMM9PARTA031627	0.0383125	1.56212	up	NM_013591	Madcam1	RefSeq_NM	1420	chr10
ASMM9PARTA036998	0.0383405	1.51488	up	NM_029440	Wdr95	RefSeq_NM	2482	chr5
ASMM9PARTA044668	0.0386184	1.83138	up	NM_207677	Dedd2	RefSeq_NM	1828	chr7
ASMM9PARTA022707	0.0384989	1.80187	up	NM_001085527	Krtap9-5	RefSeq_NM	1077	chr11
ASMM9PARTA032946	0.039397	1.59941	up	NM_019968	Arl10	RefSeq_NM	1048	chr13
ASMM9PARTA029397	0.039852	1.58002	up	NM_009622	Adcy1	RefSeq_NM	12259	chr11
ASMM9PARTA023219	0.0397815	1.79322	up	NM_001112699	Cyth1	RefSeq_NM	3176	chr11
ASMM9PARTA033055	0.0403622	1.61938	up	NM_020008	Clec7a	RefSeq_NM	2277	chr6
ASMM9PARTA032474	0.0415582	1.70103	up	NM_019397	Egfl6	RefSeq_NM	2700	chrX
ASMM9PARTA029989	0.0407432	2.00504	up	NM_010262	Gbx2	RefSeq_NM	2126	chr1
ASMM9PARTA023049	0.04098	1.83335	up	NM_001111274	Igf1	RefSeq_NM	7039	chr10
ASMM9PARTA042080	0.0441216	1.91036	up	NM_175214	Kif27	RefSeq_NM	4462	chr13
ASMM9PARTA032024	0.0448524	1.66883	up	NM_013887	Opn4	RefSeq_NM	2156	chr14
ASMM9PARTA028474	0.0447709	1.53876	up	NM_008759	Sebox	RefSeq_NM	1347	chr11
ASMM9PARTA020210	0.0441427	3.31453	up	NM_001025102	2700007P21Rik	RefSeq_NM	3309	chr2
ASMM9PARTA029256	0.0468025	1.91408	up	NM_009364	Tfpi2	RefSeq_NM	1522	chr6
ASMM9PARTA043744	0.0473249	1.57962	up	NM_183268	Defa20	RefSeq_NM	427	chr8
ASMM9PARTA026072	0.0470437	2.25117	up	NM_001170960	Dtwd2	RefSeq_NM	2857	chr18
ASMM9PARTA020548	0.0474364	1.84212	up	NM_001024712	Gm3696	RefSeq_NM	2139	chr14
ASMM9PARTA029430	0.0484237	1.52291	up	NM_009649	Akap2	RefSeq_NM	6651	chr4
ASMM9PARTA023972	0.0482069	1.98038	up	NM_001139509	Nr4a2	RefSeq_NM	3026	chr2
ASMM9PARTA031343	0.0479475	2.41448	up	NM_011608	Tnfrsf17	RefSeq_NM	812	chr16
ASMM9PARTA036034	0.0477871	1.59788	up	NM_027941	Lrrc34	RefSeq_NM	1978	chr3
ASMM9PARTA024460	0.0474497	3.21311	up	NM_001159485	Mcf2l	RefSeq_NM	5198	chr8
ASMM9PARTA042606	0.0474048	1.51985	up	NM_175449	Fam26f	RefSeq_NM	1095	chr10
ASMM9PARTA028514	0.0470769	1.64757	up	NM_008493	Lep	RefSeq_NM	3257	chr6
ASMM9PARTA043166	0.0467713	2.72546	up	NM_177576	Sun3	RefSeq_NM	1205	chr11
ASMM9PARTA039019	0.047154	1.54983	up	NM_134172	Vmn1r26	RefSeq_NM	1020	chr6
ASMM9PARTA028180	0.0469265	1.53198	up	NM_008567	Mcm6	RefSeq_NM	2901	chr1
ASMM9PARTA020655	0.0468022	1.54365	up	NM_001024857	Ttbk2	RefSeq_NM	11078	chr2
ASMM9PARTA037326	0.0484888	2.51712	up	NM_029816	2610028H24Rik	RefSeq_NM	1763	chr10
ASMM9PARTA019968	0.0484203	1.63705	up	NM_001003717	Osbpl8	RefSeq_NM	7115	chr10
ASMM9PARTA029189	0.0481583	1.51241	up	NM_009620	Adam4	RefSeq_NM	2330	chr12
ASMM9PARTA022680	0.0482798	1.62257	up	NM_001102425	Stx16	RefSeq_NM	3705	chr2
ASMM9PARTA022477	0.0484082	1.52913	up	NM_001099323	Zkscan16	RefSeq_NM	2794	chr4
ASMM9PARTA030024	0.0483911	1.6062	up	NM_010418	Herc2	RefSeq_NM	15363	chr7
ASMM9PARTA020454	0.0483087	1.56718	up	NM_001024846	Zfp62	RefSeq_NM	4034	chr11
ASMM9PARTA042427	0.048973	1.81374	up	NM_175333	Slc25a41	RefSeq_NM	1226	chr17
ASMM9PARTA024346	0.0491053	1.69244	up	NM_001145778	Zkscan3	RefSeq_NM	2603	chr13
ASMM9PARTA031160	0.0489894	1.51055	up	NM_011382	Six4	RefSeq_NM	5572	chr12
ASMM9PARTA020001	0.0490747	2.02587	up	NM_001005230	Olfr1024	RefSeq_NM	984	chr2
ASMM9PARTA020679	0.0488496	1.60362	up	NM_001033291	Usp40	RefSeq_NM	5049	chr1
ASMM9PARTA022579	0.0491627	2.27476	up	NM_001085536	Gm13178	RefSeq_NM	1227	chr4
ASMM9PARTA043863	0.049491	2.01961	up	NM_178933	Ostb	RefSeq_NM	488	chr9
ASMM9PARTA022176	0.0495986	1.6083	up	NM_001081225	Fam178a	RefSeq_NM	6880	chr19
ASMM9PARTA022711	0.0495255	1.78425	up	NM_001098404	Nr1i2	RefSeq_NM	2417	chr16
ASMM9PARTA035382	0.0493462	1.5219	up	NM_026473	Tubb6	RefSeq_NM	1807	chr18
ASMM9PARTA039535	0.049065	2.13317	up	NM_144863	Wdr36	RefSeq_NM	2161	chr18
ASMM9PARTA041025	0.048988	1.68764	up	NM_152895	Kdm5b	RefSeq_NM	6300	chr1
ASMM9PARTA030449	0.0486503	1.54483	up	NM_011134	Pon1	RefSeq_NM	1534	chr6
ASMM9PARTA031523	0.0484487	1.54616	up	NM_013833	Rax	RefSeq_NM	1687	chr18
ASMM9PARTA041615	0.0486047	1.50951	up	NM_172595	Arl15	RefSeq_NM	3376	chr13
ASMM9PARTA039655	0.0489563	1.60246	up	NM_145575	Cald1	RefSeq_NM	4035	chr6
ASMM9PARTA031286	0.048754	1.57235	up	NM_011911	Vmn1r49	RefSeq_NM	933	chr6
ASMM9PARTA025333	0.0488777	1.57906	up	NM_001163666	Tnnt3	RefSeq_NM	1081	chr7
ASMM9PARTA043486	0.0484183	1.66735	up	NM_181324	Ddx6	RefSeq_NM	6033	chr9
ASMM9PARTA035034	0.0483782	1.57161	up	NM_026528	2700060E02Rik	RefSeq_NM	1510	chr14
ASMM9PARTA033424	0.00396692	2.82381	down	NM_021400	Prg4	RefSeq_NM	4278	chr1
ASMM9PARTA028750	0.0110279	1.61191	down	NM_009318	Tapbp	RefSeq_NM	2747	chr17
ASMM9PARTA027340	0.010386	1.56457	down	NM_007686	Cfi	RefSeq_NM	2073	chr3
ASMM9PARTA031994	0.0195035	2.19432	down	NM_015783	Isg15	RefSeq_NM	756	chr4
ASMM9PARTA022428	0.0192741	1.69319	down	NM_001083808	Rusc1	RefSeq_NM	1928	chr3
ASMM9PARTA035979	0.0185296	1.70776	down	NM_027568	Krtap31-1	RefSeq_NM	971	chr11
ASMM9PARTA041131	0.0179735	1.52174	down	NM_153385	Clrn1	RefSeq_NM	1842	chr3
ASMM9PARTA034566	0.0170221	1.58462	down	NM_025378	Ifitm3	RefSeq_NM	648	chr7
ASMM9PARTA021562	0.0215768	1.72561	down	NM_001039967	Zfp869	RefSeq_NM	3302	chr8
ASMM9PARTA027977	0.0209165	1.88629	down	NM_007933	Eno3	RefSeq_NM	1506	chr11
ASMM9PARTA027585	0.0213654	1.61741	down	NM_007843	Defb1	RefSeq_NM	932	chr8
ASMM9PARTA029722	0.0210988	1.59233	down	NM_009769	Klf5	RefSeq_NM	1728	chr14
ASMM9PARTA033641	0.0206946	1.76434	down	NM_022427	Gpr88	RefSeq_NM	3450	chr3
ASMM9PARTA020831	0.0215418	1.69219	down	NM_001025565	Lhx9	RefSeq_NM	4924	chr1
ASMM9PARTA043991	0.0233421	3.20045	down	NM_183370	Sytl3	RefSeq_NM	1722	chr17
ASMM9PARTA024837	0.0228248	1.5006	down	NM_001161338	Sh3bp5l	RefSeq_NM	3023	chr11
ASMM9PARTA025427	0.0226625	1.5025	down	NM_001163713	Tufm	RefSeq_NM	1806	chr7
ASMM9PARTA042625	0.0241173	1.81525	down	NM_177164	Vwc2l	RefSeq_NM	4655	chr1
ASMM9PARTA031582	0.0276868	1.87695	down	NM_013519	Foxc2	RefSeq_NM	2739	chr8
ASMM9PARTA031711	0.0286287	2.51679	down	NM_011909	Usp18	RefSeq_NM	1778	chr6
ASMM9PARTA025412	0.0288877	1.97517	down	NM_001164518	Iglon5	RefSeq_NM	2567	chr7
ASMM9PARTA037386	0.0296668	1.81881	down	NM_029723	Dapl1	RefSeq_NM	589	chr2
ASMM9PARTA025167	0.030271	1.63538	down	NM_001163634	Wnt7b	RefSeq_NM	3510	chr15
ASMM9PARTA023817	0.0292501	1.68611	down	NM_001143765	Syce1	RefSeq_NM	1462	chr7
ASMM9PARTA037353	0.0288601	2.65585	down	NM_029803	Ifi27l2a	RefSeq_NM	481	chr12
ASMM9PARTA041632	0.028779	1.54837	down	NM_172852	Serpinb13	RefSeq_NM	1607	chr1
ASMM9PARTA031537	0.0300062	1.87813	down	NM_011852	Oas1g	RefSeq_NM	1993	chr5
ASMM9PARTA032481	0.0300286	2.18656	down	NM_019626	Cbln1	RefSeq_NM	2345	chr8
ASMM9PARTA025154	0.0298519	1.83848	down	NM_001163308	Pcgf2	RefSeq_NM	2347	chr11
ASMM9PARTA029945	0.0318617	1.86149	down	NM_010217	Ctgf	RefSeq_NM	2418	chr10
ASMM9PARTA039864	0.0326961	2.08318	down	NM_145622	Zfp71-rs1	RefSeq_NM	3960	chr13
ASMM9PARTA041114	0.0324598	2.08203	down	NM_153553	Npas4	RefSeq_NM	3292	chr19
ASMM9PARTA027621	0.0345324	1.64387	down	NM_007759	Crabp2	RefSeq_NM	900	chr3
ASMM9PARTA032327	0.0348467	1.61606	down	NM_018818	Chm	RefSeq_NM	4867	chrX
ASMM9PARTA035227	0.0348181	1.91995	down	NM_026909	Thap7	RefSeq_NM	1164	chr16
ASMM9PARTA021730	0.0368188	1.68461	down	NM_001040085	Sytl2	RefSeq_NM	3810	chr7
ASMM9PARTA029198	0.0365032	1.50291	down	NM_009160	Sftpd	RefSeq_NM	1326	chr14
ASMM9PARTA030344	0.0373027	1.86711	down	NM_010352	Gsg1	RefSeq_NM	1448	chr6
ASMM9PARTA045007	0.0371238	1.77026	down	NM_207277	A930005I04Rik	RefSeq_NM	2793	chr5
ASMM9PARTA030144	0.0373542	1.62189	down	NM_010738	Ly6a	RefSeq_NM	842	chr15
ASMM9PARTA025613	0.036997	1.60334	down	NM_001166067	Slc4a5	RefSeq_NM	5141	chr6
ASMM9PARTA040089	0.037124	1.9227	down	NM_146010	Tspan8	RefSeq_NM	1522	chr10
ASMM9PARTA023302	0.0374622	1.85921	down	NM_001109691	Phf21a	RefSeq_NM	6484	chr2
ASMM9PARTA028481	0.0384779	1.8131	down	NM_008843	Pip	RefSeq_NM	571	chr6
ASMM9PARTA022140	0.0391244	1.71325	down	NM_001081165	Fam26d	RefSeq_NM	3714	chr10
ASMM9PARTA029428	0.0397388	1.64371	down	NM_009625	Adcyap1	RefSeq_NM	2108	chr17
ASMM9PARTA044111	0.041188	1.53701	down	NM_198932	Pou2f1	RefSeq_NM	2588	chr1
ASMM9PARTA028923	0.0409604	2.50204	down	NM_009152	Sema3a	RefSeq_NM	5946	chr5
ASMM9PARTA036923	0.0408737	1.53277	down	NM_029373	1700025E21Rik	RefSeq_NM	1154	chr6
ASMM9PARTA036739	0.0418156	1.60717	down	NM_029288	Gm1973	RefSeq_NM	993	chr14
ASMM9PARTA044382	0.0422633	3.22088	down	NM_198192	Qrfpr	RefSeq_NM	1816	chr3
ASMM9PARTA039154	0.0425738	1.57972	down	NM_134166	Vmn1r36	RefSeq_NM	918	chr6
ASMM9PARTA030952	0.0439334	1.72135	down	NM_011349	Sema3f	RefSeq_NM	3393	chr9
ASMM9PARTA029349	0.0446363	1.53879	down	NM_009400	Tnfrsf18	RefSeq_NM	1007	chr4
ASMM9PARTA030759	0.0443113	1.53288	down	NM_011150	Lgals3bp	RefSeq_NM	2168	chr11
ASMM9PARTA022399	0.0445149	1.69317	down	NM_001082552	Trim21	RefSeq_NM	2706	chr7
ASMM9PARTA020923	0.0450773	1.52101	down	NM_001033407	Gm815	RefSeq_NM	618	chr19
ASMM9PARTA024773	0.044439	2.00716	down	NM_001162418	Myef2	RefSeq_NM	2927	chr2
ASMM9PARTA030520	0.0446307	1.65237	down	NM_011081	Piga	RefSeq_NM	3593	chrX
ASMM9PARTA023905	0.0446731	1.75287	down	NM_001134697	Ctxn3	RefSeq_NM	1472	chr18
ASMM9PARTA040142	0.0444684	1.54557	down	NM_146513	Olfr95	RefSeq_NM	939	chr17
ASMM9PARTA041597	0.0448909	1.52089	down	NM_173777	Olfm2	RefSeq_NM	1525	chr9
ASMM9PARTA020798	0.0467701	1.50573	down	NM_001025567	Dmbx1	RefSeq_NM	4039	chr4
ASMM9PARTA041753	0.0478065	1.72577	down	NM_172603	Phf11	RefSeq_NM	1371	chr14
ASMM9PARTA034527	0.0475747	1.5531	down	NM_025312	Sostdc1	RefSeq_NM	1751	chr12
ASMM9PARTA023779	0.0476723	1.52017	down	NM_001142921	Tcf7l2	RefSeq_NM	4029	chr19
ASMM9PARTA033798	0.0476129	1.87636	down	NM_023386	Rtp4	RefSeq_NM	1573	chr16
ASMM9PARTA020741	0.0474848	1.5442	down	NM_001025568	Pde1c	RefSeq_NM	8864	chr6
ASMM9PARTA044795	0.0472694	1.68761	down	NM_207028	Tas2r126	RefSeq_NM	927	chr6
ASMM9PARTA040461	0.0464885	1.73069	down	NM_146466	Olfr165	RefSeq_NM	942	chr16
ASMM9PARTA027045	0.0476253	1.51735	down	NM_001199205	Spag9	RefSeq_NM	6940	chr11
ASMM9PARTA042398	0.0475046	2.35786	down	NM_175397	Sp110	RefSeq_NM	1947	chr1
ASMM9PARTA038478	0.0484485	1.67766	down	NM_133884	Gpn2	RefSeq_NM	1356	chr4
ASMM9PARTA044051	0.048284	1.54841	down	NM_182698	Myo15	RefSeq_NM	7953	chr11
ASMM9PARTA020919	0.0481807	1.52961	down	NM_001033320	Rltpr	RefSeq_NM	2504	chr8
ASMM9PARTA023749	0.0479823	1.6552	down	NM_001139519	Zbp1	RefSeq_NM	781	chr2
ASMM9PARTA029257	0.0484343	1.69179	down	NM_009368	Tgfb3	RefSeq_NM	3401	chr12
ASMM9PARTA022792	0.0487268	2.04429	down	NM_001101562	Vmn1r167	RefSeq_NM	948	chr7
ASMM9PARTA023090	0.0488214	1.89199	down	NM_001101640	Tmem207	RefSeq_NM	1538	chr16
ASMM9PARTA033873	0.048953	1.75412	down	NM_023537	Rab3b	RefSeq_NM	3320	chr4
ASMM9PARTA044548	0.0495889	1.6887	down	NM_207231	Arl5c	RefSeq_NM	1616	chr11
ASMM9PARTA029348	0.0490966	1.59196	down	NM_009396	Tnfaip2	RefSeq_NM	3590	chr12
ASMM9PARTA024347	0.0490487	2.00475	down	NM_001145879	Atp6ap1l	RefSeq_NM	1176	chr13
ASMM9PARTA036665	0.0488073	1.57616	down	NM_029056	Tdrd9	RefSeq_NM	4809	chr12
ASMM9PARTA024690	0.0487564	1.79553	down	NM_001163350	Ntng1	RefSeq_NM	5170	chr3
ASMM9PARTA042328	0.0486537	1.74347	down	NM_175270	Ankrd56	RefSeq_NM	3900	chr5
ASMM9PARTA030236	0.0486881	1.92004	down	NM_010234	Fos	RefSeq_NM	2107	chr12
ASMM9PARTA026798	0.0494742	1.52116	down	NM_001195579	Gm15070	RefSeq_NM	3581	chrX

## Sheet: Table S2 DEGs GO-BP
Table S2. GO analysis biological process annotations for DEGs.
maxLevel	levels	GO_Name	GO_ID	Pvalue	Pvalue_adjusted	PAS_Value	PAS_Zscore	max_zscore	min_zscore	Genes	Count	Pop_Hit	List_Total	Background_Genes	URL
3	3	single-organism cellular process	GO:0044763	4.06e-07	0.00139	32.63	10.88	13.4395	-4.82361	Kif27|1.9103601;Usp47|1.5590137;Mcf2l|3.2131133;Mon1a|1.5725384;Six4|1.510553;Cald1|1.602462;Gpc6|1.5081382;Itgb3bp|1.5665871;Cyth1|1.7932152;D2hgdh|1.8024395;Sun3|2.725456;Ube3a|1.6787672;Paqr5|1.7612659;Arl10|1.5994053;Sebox|1.5387588;Opa1|1.6633599;Arl15|1.5095077;Dhtkd1|1.6927242;Tubb6|1.5218976;Pex5l|1.618897;Wdr36|2.1331694;Tmem167b|2.1194568;Adam4|1.5124052;Pcdha12|1.8961716;Ddx6|1.6673522…	137	32920	173	53607	http://www.ebi.ac.uk/QuickGO/GTerm?id=GO:0044763
3	3	regulation of cellular process	GO:0050794	5.95e-06	0.00744	30.65	10.21	13.4395	-4.82361	Kif27|1.9103601;Usp47|1.5590137;Mcf2l|3.2131133;Six4|1.510553;Gpc6|1.5081382;Itgb3bp|1.5665871;Usp40|1.6036198;Cyth1|1.7932152;Ube3a|1.6787672;Paqr5|1.7612659;Arl10|1.5994053;Sebox|1.5387588;Opa1|1.6633599;Arl15|1.5095077;Pex5l|1.618897;Wdr36|2.1331694;Adam4|1.5124052;Zfp62|1.5671796;Ddx6|1.6673522;Zkscan3|1.6924356;Osbpl8|1.6370533;Gpi|2.4248314;Murc|1.6083461;Kdm5b|1.687644;Dazl|1.5083107;Opn4|…	126	30253	173	53607	http://www.ebi.ac.uk/QuickGO/GTerm?id=GO:0050794
3	2,3	regulation of biological process	GO:0050789	6.49e-06	0.00744	31.65	10.55	13.4395	-4.82361	Kif27|1.9103601;Usp47|1.5590137;Mcf2l|3.2131133;Six4|1.510553;Cald1|1.602462;Gpc6|1.5081382;Itgb3bp|1.5665871;Usp40|1.6036198;Cyth1|1.7932152;Ube3a|1.6787672;Paqr5|1.7612659;Arl10|1.5994053;Sebox|1.5387588;Opa1|1.6633599;Arl15|1.5095077;Pex5l|1.618897;Wdr36|2.1331694;Adam4|1.5124052;Zfp62|1.5671796;Ddx6|1.6673522;Zkscan3|1.6924356;Osbpl8|1.6370533;Gpi|2.4248314;Murc|1.6083461;Kdm5b|1.687644;Dazl|…	131	31994	173	53607	http://www.ebi.ac.uk/QuickGO/GTerm?id=GO:0050789
3	3	single-multicellular organism process	GO:0044707	1.01e-05	0.00788	19.42	6.41	13.4395	-4.82361	Kif27|1.9103601;Six4|1.510553;Cald1|1.602462;Ube3a|1.6787672;Paqr5|1.7612659;Sebox|1.5387588;Opa1|1.6633599;Dhtkd1|1.6927242;Pex5l|1.618897;Wdr36|2.1331694;Pcdha12|1.8961716;Ddx6|1.6673522;Gpi|2.4248314;Murc|1.6083461;Kdm5b|1.687644;Dazl|1.5083107;Opn4|1.6855413;Itsn2|1.7630032;Igf1|1.8333511;Spock1|1.8344355;Ins2|1.501474;Clec7a|1.6193764;Catsperd|1.6519562;Vmn1r49|1.5723487;Scn3b|1.6376927;Bik|…	82	16936	173	53607	http://www.ebi.ac.uk/QuickGO/GTerm?id=GO:0044707
2	2	growth	GO:0040007	1.65e-05	0.00788	5.45	1.69	13.4395	-4.82361	Usp47|1.5590137;Six4|1.510553;Ube3a|1.6787672;Wdr36|2.1331694;Kdm5b|1.687644;Itsn2|1.7630032;Igf1|1.8333511;Ei24|1.674788;Sgk2|1.7257099;Tshr|1.7740262;Lep|1.6475654;Hsd3b7|1.605346;Bcl9|1.5354732;Tgfb3|0.591089247;Crabp2|0.608322164;Wnt7b|0.61148036;Sema3a|0.399673467;Eno3|0.53014216;Dmbx1|0.664128809;Foxc2|0.532780009;Ctgf|0.537202711;Tcf7l2|0.657823285;Sema3f|0.580937962	23	2654	173	53607	http://www.ebi.ac.uk/QuickGO/GTerm?id=GO:0040007
2	2	multicellular organismal process	GO:0032501	2.39e-05	0.00788	20.72	6.85	13.4395	-4.82361	Kif27|1.9103601;Six4|1.510553;Cald1|1.602462;Akap14|1.5471437;Ube3a|1.6787672;Paqr5|1.7612659;Sebox|1.5387588;Opa1|1.6633599;Dhtkd1|1.6927242;Pex5l|1.618897;Wdr36|2.1331694;Pcdha12|1.8961716;Ddx6|1.6673522;Gpi|2.4248314;Murc|1.6083461;Kdm5b|1.687644;Dazl|1.5083107;Opn4|1.6855413;Itsn2|1.7630032;Igf1|1.8333511;Spock1|1.8344355;Ins2|1.501474;Clec7a|1.6193764;Catsperd|1.6519562;Vmn1r49|1.5723487;Scn…	88	19026	173	53607	http://www.ebi.ac.uk/QuickGO/GTerm?id=GO:0032501
6	5,6	secretion	GO:0046903	3e-05	0.00788	-2.68	-1.06	13.4395	-4.82361	Mon1a|1.5725384;Pex5l|1.618897;Tmem167b|2.1194568;Gpi|2.4248314;Kdm5b|1.687644;Igf1|1.8333511;Ins2|1.501474;Lep|1.6475654;Slc51b|2.0196087;Krt20|1.5456492;Spink10|1.535757;Tgfb3|0.591089247;Cbln1|0.457339654;Adcyap1|0.608378898;Pde1c|0.647586187;Slc4a5|0.62369698;Tnfaip2|0.628156723;Sytl2|0.593609732;Ctgf|0.537202711;Rab3b|0.57008766;Tcf7l2|0.657823285;Sytl3|0.31245567;Olfm2|0.657508494	23	2758	173	53607	http://www.ebi.ac.uk/QuickGO/GTerm?id=GO:0046903
7	4,6,7	secretion by cell	GO:0032940	3.09e-05	0.00788	-2.38	-0.95	13.4395	-4.82361	Mon1a|1.5725384;Pex5l|1.618897;Tmem167b|2.1194568;Gpi|2.4248314;Kdm5b|1.687644;Igf1|1.8333511;Ins2|1.501474;Lep|1.6475654;Krt20|1.5456492;Spink10|1.535757;Tgfb3|0.591089247;Cbln1|0.457339654;Adcyap1|0.608378898;Pde1c|0.647586187;Tnfaip2|0.628156723;Sytl2|0.593609732;Ctgf|0.537202711;Rab3b|0.57008766;Tcf7l2|0.657823285;Sytl3|0.31245567;Olfm2|0.657508494	21	2382	173	53607	http://www.ebi.ac.uk/QuickGO/GTerm?id=GO:0032940
2	2	multi-organism process	GO:0051704	3.88e-05	0.00788	-8.28	-2.95	13.4395	-4.82361	Akap14|1.5471437;Ube3a|1.6787672;Paqr5|1.7612659;Sebox|1.5387588;Ddx6|1.6673522;Thoc7|1.648786;Kdm5b|1.687644;Dazl|1.5083107;Igf1|1.8333511;Clec7a|1.6193764;Defa20|1.5796245;Catsperd|1.6519562;Bik|1.6502056;Herc2|1.6062031;Lep|1.6475654;Spink10|1.535757;Phf21a|0.537862566;Tnfrsf18|0.649862015;Defb1|0.618270932;Sftpd|0.66537721;Tspan8|0.52010221;Isg15|0.455722399;Rtp4|0.532946286;Fos|0.520821452;N…	34	5119	173	53607	http://www.ebi.ac.uk/QuickGO/GTerm?id=GO:0051704
5	5	cell differentiation	GO:0030154	3.95e-05	0.00788	0.49	0.02	13.4395	-4.82361	Six4|1.510553;Ube3a|1.6787672;Paqr5|1.7612659;Sebox|1.5387588;Dhtkd1|1.6927242;Wdr36|2.1331694;Ddx6|1.6673522;Osbpl8|1.6370533;Murc|1.6083461;Kdm5b|1.687644;Dazl|1.5083107;Itsn2|1.7630032;Lrrc34|1.5978756;Igf1|1.8333511;Spock1|1.8344355;Ins2|1.501474;Catsperd|1.6519562;Fbxo40|1.5813568;Madcam1|1.562125;Adcy1|1.580024;Tshr|1.7740262;Lep|1.6475654;Egfl6|1.7010304;Pou2f1|1.5176835;Nr4a2|1.9803841;Gb…	54	9928	173	53607	http://www.ebi.ac.uk/QuickGO/GTerm?id=GO:0030154
2	2	response to stimulus	GO:0050896	4.22e-05	0.00788	1	0.19	13.4395	-4.82361	Kif27|1.9103601;Usp47|1.5590137;Mcf2l|3.2131133;Gpc6|1.5081382;Cyth1|1.7932152;D2hgdh|1.8024395;Ube3a|1.6787672;Paqr5|1.7612659;Arl10|1.5994053;Opa1|1.6633599;Arl15|1.5095077;Pex5l|1.618897;Adam4|1.5124052;Zkscan3|1.6924356;Osbpl8|1.6370533;Gpi|2.4248314;Murc|1.6083461;Kdm5b|1.687644;Opn4|1.6855413;Itsn2|1.7630032;Akap2|1.522913;Igf1|1.8333511;Spock1|1.8344355;Ins2|1.501474;Dedd2|1.8313841;Clec7a…	104	24094	173	53607	http://www.ebi.ac.uk/QuickGO/GTerm?id=GO:0050896
4	4	diencephalon development	GO:0021536	4.68e-05	0.00788	0.01	-0.15	13.4395	-4.82361	Nr4a2|1.9803841;Rax|1.5461596;Gbx2|2.0050368;Adcyap1|0.608378898;Sema3a|0.399673467;Tcf7l2|0.657823285	6	197	173	53607	http://www.ebi.ac.uk/QuickGO/GTerm?id=GO:0021536
6	5,6	ganglion development	GO:0061548	4.86e-05	0.00788	-0.18	-0.21	13.4395	-4.82361	Six4|1.510553;Sema3a|0.399673467;Sema3f|0.580937962	3	22	173	53607	http://www.ebi.ac.uk/QuickGO/GTerm?id=GO:0061548
5	5	response to steroid hormone	GO:0048545	4.87e-05	0.00788	-0.07	-0.18	13.4395	-4.82361	Ube3a|1.6787672;Paqr5|1.7612659;Gpi|2.4248314;Nr1i2|1.7842534;Nr4a2|1.9803841;Per1|1.567625;Defb1|0.618270932;Tgfb3|0.591089247;Adcyap1|0.608378898;Fos|0.520821452;Npas4|0.480299968;Ctgf|0.537202711	12	918	173	53607	http://www.ebi.ac.uk/QuickGO/GTerm?id=GO:0048545
2	2	biological regulation	GO:0065007	4.99e-05	0.00788	32.28	10.76	13.4395	-4.82361	Kif27|1.9103601;Usp47|1.5590137;Mcf2l|3.2131133;Mon1a|1.5725384;Six4|1.510553;Cald1|1.602462;Gpc6|1.5081382;Itgb3bp|1.5665871;Usp40|1.6036198;Cyth1|1.7932152;Sun3|2.725456;Ube3a|1.6787672;Paqr5|1.7612659;Arl10|1.5994053;Sebox|1.5387588;Opa1|1.6633599;Arl15|1.5095077;Pex5l|1.618897;Wdr36|2.1331694;Adam4|1.5124052;Zfp62|1.5671796;Ddx6|1.6673522;Zkscan3|1.6924356;Osbpl8|1.6370533;Gpi|2.4248314;Murc|…	133	33646	173	53607	http://www.ebi.ac.uk/QuickGO/GTerm?id=GO:0065007
3	3	response to chemical	GO:0042221	5.3e-05	0.00788	-13.82	-4.82	13.4395	-4.82361	Usp47|1.5590137;D2hgdh|1.8024395;Ube3a|1.6787672;Paqr5|1.7612659;Osbpl8|1.6370533;Gpi|2.4248314;Kdm5b|1.687644;Ins2|1.501474;Clec7a|1.6193764;Vmn1r49|1.5723487;Pon1|1.5448279;Ei24|1.674788;Adcy1|1.580024;Tshr|1.7740262;Pik3c2b|1.9768555;Lep|1.6475654;Vmn1r26|1.5498266;Hsd3b7|1.605346;Olfr1024|2.0258737;Nr1i2|1.7842534;Nr4a2|1.9803841;Gbx2|2.0050368;Per1|1.567625;Vmn1r167|0.48916624;Tnfrsf18|0.649…	56	10547	173	53607	http://www.ebi.ac.uk/QuickGO/GTerm?id=GO:0042221
4	4	cellular developmental process	GO:0048869	5.33e-05	0.00788	13.38	4.37	13.4395	-4.82361	Kif27|1.9103601;Six4|1.510553;Ube3a|1.6787672;Paqr5|1.7612659;Sebox|1.5387588;Dhtkd1|1.6927242;Wdr36|2.1331694;Ddx6|1.6673522;Zkscan3|1.6924356;Osbpl8|1.6370533;Murc|1.6083461;Kdm5b|1.687644;Dazl|1.5083107;Itsn2|1.7630032;Lrrc34|1.5978756;Igf1|1.8333511;Spock1|1.8344355;Ins2|1.501474;Catsperd|1.6519562;Fbxo40|1.5813568;Madcam1|1.562125;Adcy1|1.580024;Tshr|1.7740262;Lep|1.6475654;Egfl6|1.7010304;P…	57	10808	173	53607	http://www.ebi.ac.uk/QuickGO/GTerm?id=GO:0048869
4	4	response to hormone	GO:0009725	5.48e-05	0.00788	4.76	1.46	13.4395	-4.82361	Ube3a|1.6787672;Paqr5|1.7612659;Osbpl8|1.6370533;Gpi|2.4248314;Ins2|1.501474;Tshr|1.7740262;Lep|1.6475654;Nr1i2|1.7842534;Nr4a2|1.9803841;Per1|1.567625;Defb1|0.618270932;Tgfb3|0.591089247;Adcyap1|0.608378898;Fos|0.520821452;Npas4|0.480299968;Foxc2|0.532780009;Qrfpr|0.310474195;Ctgf|0.537202711	18	1921	173	53607	http://www.ebi.ac.uk/QuickGO/GTerm?id=GO:0009725
2	2	single-organism process	GO:0044699	5.75e-05	0.00788	36	12.02	13.4395	-4.82361	Kif27|1.9103601;Usp47|1.5590137;Mcf2l|3.2131133;Mon1a|1.5725384;Six4|1.510553;Cald1|1.602462;Gpc6|1.5081382;Itgb3bp|1.5665871;Cyth1|1.7932152;Akap14|1.5471437;D2hgdh|1.8024395;Sun3|2.725456;Ube3a|1.6787672;Paqr5|1.7612659;Arl10|1.5994053;Sebox|1.5387588;Opa1|1.6633599;Arl15|1.5095077;Dhtkd1|1.6927242;Tubb6|1.5218976;Pex5l|1.618897;Wdr36|2.1331694;Tmem167b|2.1194568;Adam4|1.5124052;Pcdha12|1.89617…	149	39506	173	53607	http://www.ebi.ac.uk/QuickGO/GTerm?id=GO:0044699
5	5	muscle cell differentiation	GO:0042692	5.92e-05	0.00788	-1.21	-0.56	13.4395	-4.82361	Six4|1.510553;Murc|1.6083461;Igf1|1.8333511;Ins2|1.501474;Fbxo40|1.5813568;Bcl9|1.5354732;Sostdc1|0.643872175;Ifitm3|0.631067397;Spag9|0.659044162;Wnt7b|0.61148036;Klf5|0.628009106;Tcf7l2|0.657823285;Olfm2|0.657508494	13	1089	173	53607	http://www.ebi.ac.uk/QuickGO/GTerm?id=GO:0042692
9	5,6,7,8,9	protein secretion	GO:0009306	6.02e-05	0.00788	-0.17	-0.21	13.4395	-4.82361	Mon1a|1.5725384;Tmem167b|2.1194568;Gpi|2.4248314;Igf1|1.8333511;Ins2|1.501474;Lep|1.6475654;Krt20|1.5456492;Tgfb3|0.591089247;Cbln1|0.457339654;Adcyap1|0.608378898;Pde1c|0.647586187;Rab3b|0.57008766;Tcf7l2|0.657823285;Olfm2|0.657508494	14	1249	173	53607	http://www.ebi.ac.uk/QuickGO/GTerm?id=GO:0009306
3	3	single organism signaling	GO:0044700	6.07e-05	0.00788	18.93	6.25	13.4395	-4.82361	Kif27|1.9103601;Usp47|1.5590137;Mcf2l|3.2131133;Gpc6|1.5081382;Cyth1|1.7932152;Ube3a|1.6787672;Paqr5|1.7612659;Arl10|1.5994053;Opa1|1.6633599;Arl15|1.5095077;Pex5l|1.618897;Adam4|1.5124052;Pcdha12|1.8961716;Osbpl8|1.6370533;Murc|1.6083461;Kdm5b|1.687644;Opn4|1.6855413;Itsn2|1.7630032;Akap2|1.522913;Igf1|1.8333511;Spock1|1.8344355;Ins2|1.501474;Dedd2|1.8313841;Clec7a|1.6193764;Vmn1r49|1.5723487;Pr…	78	16570	173	53607	http://www.ebi.ac.uk/QuickGO/GTerm?id=GO:0044700
6	6	sympathetic neuron projection extension	GO:0097490	6.19e-05	0.00788	-0.63	-0.37	13.4395	-4.82361	Sema3a|0.399673467;Sema3f|0.580937962	2	4	173	53607	http://www.ebi.ac.uk/QuickGO/GTerm?id=GO:0097490
11	7,8,9,10,11	trunk neural crest cell migration	GO:0036484	6.19e-05	0.00788	-0.63	-0.37	13.4395	-4.82361	Sema3a|0.399673467;Sema3f|0.580937962	2	4	173	53607	http://www.ebi.ac.uk/QuickGO/GTerm?id=GO:0036484
8	7,8	trunk segmentation	GO:0035290	6.19e-05	0.00788	-0.63	-0.37	13.4395	-4.82361	Sema3a|0.399673467;Sema3f|0.580937962	2	4	173	53607	http://www.ebi.ac.uk/QuickGO/GTerm?id=GO:0035290
12	8,9,10,11,12	ventral trunk neural crest cell migration	GO:0036486	6.19e-05	0.00788	-0.63	-0.37	13.4395	-4.82361	Sema3a|0.399673467;Sema3f|0.580937962	2	4	173	53607	http://www.ebi.ac.uk/QuickGO/GTerm?id=GO:0036486
10	6,9,10	sympathetic neuron projection guidance	GO:0097491	6.19e-05	0.00788	-0.63	-0.37	13.4395	-4.82361	Sema3a|0.399673467;Sema3f|0.580937962	2	4	173	53607	http://www.ebi.ac.uk/QuickGO/GTerm?id=GO:0097491
3	3	developmental process involved in reproduction	GO:0003006	7.37e-05	0.00905	3.83	1.14	13.4395	-4.82361	Six4|1.510553;Ube3a|1.6787672;Paqr5|1.7612659;Sebox|1.5387588;Ddx6|1.6673522;Kdm5b|1.687644;Dazl|1.5083107;Igf1|1.8333511;Catsperd|1.6519562;Bik|1.6502056;Lep|1.6475654;Defb1|0.618270932;Adcyap1|0.608378898;Wnt7b|0.61148036;Sema3a|0.399673467;Lhx9|0.59095176;Tcf7l2|0.657823285	17	1786	173	53607	http://www.ebi.ac.uk/QuickGO/GTerm?id=GO:0003006
3	3	single-organism developmental process	GO:0044767	8.24e-05	0.00977	0.6	0.05	13.4395	-4.82361	Kif27|1.9103601;Six4|1.510553;Ube3a|1.6787672;Paqr5|1.7612659;Sebox|1.5387588;Opa1|1.6633599;Dhtkd1|1.6927242;Wdr36|2.1331694;Pcdha12|1.8961716;Ddx6|1.6673522;Zkscan3|1.6924356;Osbpl8|1.6370533;Gpi|2.4248314;Murc|1.6083461;Kdm5b|1.687644;Dazl|1.5083107;Itsn2|1.7630032;Lrrc34|1.5978756;Igf1|1.8333511;Spock1|1.8344355;Ins2|1.501474;Catsperd|1.6519562;Scn3b|1.6376927;Bik|1.6502056;Fbxo40|1.5813568;M…	72	15022	173	53607	http://www.ebi.ac.uk/QuickGO/GTerm?id=GO:0044767
4	3,4	developmental growth	GO:0048589	8.95e-05	0.0103	1.97	0.52	13.4395	-4.82361	Six4|1.510553;Ube3a|1.6787672;Wdr36|2.1331694;Kdm5b|1.687644;Itsn2|1.7630032;Igf1|1.8333511;Tshr|1.7740262;Lep|1.6475654;Bcl9|1.5354732;Crabp2|0.608322164;Wnt7b|0.61148036;Sema3a|0.399673467;Eno3|0.53014216;Dmbx1|0.664128809;Foxc2|0.532780009;Tcf7l2|0.657823285;Sema3f|0.580937962	17	1815	173	53607	http://www.ebi.ac.uk/QuickGO/GTerm?id=GO:0048589
8	6,7,8	peptide secretion	GO:0002790	9.27e-05	0.0103	1.34	0.3	13.4395	-4.82361	Mon1a|1.5725384;Pex5l|1.618897;Tmem167b|2.1194568;Gpi|2.4248314;Ins2|1.501474;Lep|1.6475654;Krt20|1.5456492;Tgfb3|0.591089247;Cbln1|0.457339654;Adcyap1|0.608378898;Pde1c|0.647586187;Tcf7l2|0.657823285;Olfm2|0.657508494	13	1139	173	53607	http://www.ebi.ac.uk/QuickGO/GTerm?id=GO:0002790
12	8,11,12	activation of adenylate cyclase activity	GO:0007190	0.000102	0.011	0.22	-0.08	13.4395	-4.82361	Adcy1|1.580024;Tshr|1.7740262;Adcyap1|0.608378898	3	28	173	53607	http://www.ebi.ac.uk/QuickGO/GTerm?id=GO:0007190
6	6	response to progesterone	GO:0032570	0.000106	0.0111	-0.1	-0.18	13.4395	-4.82361	Ube3a|1.6787672;Gpi|2.4248314;Tgfb3|0.591089247;Fos|0.520821452	4	75	173	53607	http://www.ebi.ac.uk/QuickGO/GTerm?id=GO:0032570
3	3	single organism reproductive process	GO:0044702	0.000113	0.0113	5.12	1.58	13.4395	-4.82361	Six4|1.510553;Akap14|1.5471437;Ube3a|1.6787672;Paqr5|1.7612659;Sebox|1.5387588;Ddx6|1.6673522;Kdm5b|1.687644;Dazl|1.5083107;Igf1|1.8333511;Catsperd|1.6519562;Bik|1.6502056;Herc2|1.6062031;Lep|1.6475654;Spink10|1.535757;Defb1|0.618270932;Syce1|0.593080658;Tspan8|0.52010221;Adcyap1|0.608378898;Tdrd9|0.634453315;Wnt7b|0.61148036;Sema3a|0.399673467;Lhx9|0.59095176;Tcf7l2|0.657823285	23	3011	173	53607	http://www.ebi.ac.uk/QuickGO/GTerm?id=GO:0044702
3	3	regulation of growth	GO:0040008	0.000115	0.0113	3.92	1.17	13.4395	-4.82361	Usp47|1.5590137;Six4|1.510553;Wdr36|2.1331694;Itsn2|1.7630032;Igf1|1.8333511;Ei24|1.674788;Sgk2|1.7257099;Tshr|1.7740262;Lep|1.6475654;Hsd3b7|1.605346;Crabp2|0.608322164;Sema3a|0.399673467;Foxc2|0.532780009;Ctgf|0.537202711;Tcf7l2|0.657823285;Sema3f|0.580937962	16	1674	173	53607	http://www.ebi.ac.uk/QuickGO/GTerm?id=GO:0040008
2	2	developmental process	GO:0032502	0.000125	0.012	0.6	0.05	13.4395	-4.82361	Kif27|1.9103601;Six4|1.510553;Ube3a|1.6787672;Paqr5|1.7612659;Sebox|1.5387588;Opa1|1.6633599;Dhtkd1|1.6927242;Wdr36|2.1331694;Pcdha12|1.8961716;Ddx6|1.6673522;Zkscan3|1.6924356;Osbpl8|1.6370533;Gpi|2.4248314;Murc|1.6083461;Kdm5b|1.687644;Dazl|1.5083107;Itsn2|1.7630032;Lrrc34|1.5978756;Igf1|1.8333511;Spock1|1.8344355;Ins2|1.501474;Catsperd|1.6519562;Scn3b|1.6376927;Bik|1.6502056;Fbxo40|1.5813568;M…	72	15208	173	53607	http://www.ebi.ac.uk/QuickGO/GTerm?id=GO:0032502
2	2	signaling	GO:0023052	0.000136	0.0123	18.93	6.25	13.4395	-4.82361	Kif27|1.9103601;Usp47|1.5590137;Mcf2l|3.2131133;Gpc6|1.5081382;Cyth1|1.7932152;Ube3a|1.6787672;Paqr5|1.7612659;Arl10|1.5994053;Opa1|1.6633599;Arl15|1.5095077;Pex5l|1.618897;Adam4|1.5124052;Pcdha12|1.8961716;Osbpl8|1.6370533;Murc|1.6083461;Kdm5b|1.687644;Opn4|1.6855413;Itsn2|1.7630032;Akap2|1.522913;Igf1|1.8333511;Spock1|1.8344355;Ins2|1.501474;Dedd2|1.8313841;Clec7a|1.6193764;Vmn1r49|1.5723487;Pr…	78	16939	173	53607	http://www.ebi.ac.uk/QuickGO/GTerm?id=GO:0023052
7	5,6,7	positive regulation of insulin receptor signaling pathway	GO:0046628	0.000139	0.0123	0.61	0.05	13.4395	-4.82361	Osbpl8|1.6370533;Ins2|1.501474;Lep|1.6475654	3	31	173	53607	http://www.ebi.ac.uk/QuickGO/GTerm?id=GO:0046628
5	5	cellular response to hormone stimulus	GO:0032870	0.000151	0.0123	3.67	1.09	13.4395	-4.82361	Ube3a|1.6787672;Paqr5|1.7612659;Osbpl8|1.6370533;Ins2|1.501474;Tshr|1.7740262;Lep|1.6475654;Nr1i2|1.7842534;Nr4a2|1.9803841;Per1|1.567625;Adcyap1|0.608378898;Fos|0.520821452;Npas4|0.480299968;Foxc2|0.532780009;Qrfpr|0.310474195	14	1364	173	53607	http://www.ebi.ac.uk/QuickGO/GTerm?id=GO:0032870
7	5,7	trigeminal nerve morphogenesis	GO:0021636	0.000154	0.0123	-0.63	-0.37	13.4395	-4.82361	Sema3a|0.399673467;Sema3f|0.580937962	2	6	173	53607	http://www.ebi.ac.uk/QuickGO/GTerm?id=GO:0021636
6	6	trigeminal nerve structural organization	GO:0021637	0.000154	0.0123	-0.63	-0.37	13.4395	-4.82361	Sema3a|0.399673467;Sema3f|0.580937962	2	6	173	53607	http://www.ebi.ac.uk/QuickGO/GTerm?id=GO:0021637
8	7,8	trigeminal ganglion development	GO:0061551	0.000154	0.0123	0.22	-0.08	13.4395	-4.82361	Six4|1.510553;Sema3a|0.399673467	2	6	173	53607	http://www.ebi.ac.uk/QuickGO/GTerm?id=GO:0061551
11	7,10,11	semaphorin-plexin signaling pathway involved in axon guidance	GO:1902287	0.000154	0.0123	-0.63	-0.37	13.4395	-4.82361	Sema3a|0.399673467;Sema3f|0.580937962	2	6	173	53607	http://www.ebi.ac.uk/QuickGO/GTerm?id=GO:1902287
5	4,5	cell development	GO:0048468	0.000185	0.014	8.37	2.68	13.4395	-4.82361	Six4|1.510553;Ube3a|1.6787672;Paqr5|1.7612659;Sebox|1.5387588;Wdr36|2.1331694;Ddx6|1.6673522;Murc|1.6083461;Dazl|1.5083107;Itsn2|1.7630032;Igf1|1.8333511;Spock1|1.8344355;Ins2|1.501474;Catsperd|1.6519562;Adcy1|1.580024;Tshr|1.7740262;Lep|1.6475654;Nr4a2|1.9803841;Gbx2|2.0050368;Bcl9|1.5354732;Defb1|0.618270932;Tgfb3|0.591089247;Crabp2|0.608322164;Ntng1|0.556939861;Adcyap1|0.608378898;Iglon5|0.506…	36	6013	173	53607	http://www.ebi.ac.uk/QuickGO/GTerm?id=GO:0048468
4	4	regulation of developmental growth	GO:0048638	0.000188	0.014	1.31	0.29	13.4395	-4.82361	Six4|1.510553;Wdr36|2.1331694;Itsn2|1.7630032;Igf1|1.8333511;Tshr|1.7740262;Lep|1.6475654;Crabp2|0.608322164;Sema3a|0.399673467;Foxc2|0.532780009;Tcf7l2|0.657823285;Sema3f|0.580937962	11	904	173	53607	http://www.ebi.ac.uk/QuickGO/GTerm?id=GO:0048638
2	2	reproductive process	GO:0022414	0.000188	0.014	5.4	1.67	13.4395	-4.82361	Six4|1.510553;Akap14|1.5471437;Ube3a|1.6787672;Paqr5|1.7612659;Sebox|1.5387588;Ddx6|1.6673522;Kdm5b|1.687644;Dazl|1.5083107;Igf1|1.8333511;Catsperd|1.6519562;Bik|1.6502056;Herc2|1.6062031;Lep|1.6475654;Spink10|1.535757;Defb1|0.618270932;Syce1|0.593080658;Tspan8|0.52010221;Adcyap1|0.608378898;Fos|0.520821452;Tdrd9|0.634453315;Wnt7b|0.61148036;Sema3a|0.399673467;Lhx9|0.59095176;Tcf7l2|0.657823285	24	3327	173	53607	http://www.ebi.ac.uk/QuickGO/GTerm?id=GO:0022414
3	3	cell communication	GO:0007154	0.000193	0.014	19.12	6.31	13.4395	-4.82361	Kif27|1.9103601;Usp47|1.5590137;Mcf2l|3.2131133;Gpc6|1.5081382;Cyth1|1.7932152;Ube3a|1.6787672;Paqr5|1.7612659;Arl10|1.5994053;Opa1|1.6633599;Arl15|1.5095077;Pex5l|1.618897;Adam4|1.5124052;Pcdha12|1.8961716;Osbpl8|1.6370533;Murc|1.6083461;Kdm5b|1.687644;Opn4|1.6855413;Itsn2|1.7630032;Akap2|1.522913;Igf1|1.8333511;Spock1|1.8344355;Ins2|1.501474;Dedd2|1.8313841;Clec7a|1.6193764;Vmn1r49|1.5723487;Pr…	79	17394	173	53607	http://www.ebi.ac.uk/QuickGO/GTerm?id=GO:0007154
5	5	response to ketone	GO:1901654	0.000195	0.014	-0.81	-0.42	13.4395	-4.82361	Ube3a|1.6787672;Gpi|2.4248314;Adcy1|1.580024;Defb1|0.618270932;Tgfb3|0.591089247;Fos|0.520821452;Npas4|0.480299968	7	364	173	53607	http://www.ebi.ac.uk/QuickGO/GTerm?id=GO:1901654
3	3	response to external stimulus	GO:0009605	0.000208	0.0144	-8.67	-3.08	13.4395	-4.82361	Gpi|2.4248314;Opn4|1.6855413;Ins2|1.501474;Clec7a|1.6193764;Defa20|1.5796245;Pon1|1.5448279;Pik3c2b|1.9768555;Lep|1.6475654;Krt20|1.5456492;Hsd3b7|1.605346;Nr4a2|1.9803841;Gbx2|2.0050368;Per1|1.567625;Tnfrsf18|0.649862015;Defb1|0.618270932;Sftpd|0.66537721;Tspan8|0.52010221;Isg15|0.455722399;Rtp4|0.532946286;Adcyap1|0.608378898;Fos|0.520821452;Ifitm3|0.631067397;Wnt7b|0.61148036;Sema3a|0.39967346…	34	5579	173	53607	http://www.ebi.ac.uk/QuickGO/GTerm?id=GO:0009605
7	6,7	cranial ganglion development	GO:0061550	0.000215	0.0144	0.22	-0.08	13.4395	-4.82361	Six4|1.510553;Sema3a|0.399673467	2	7	173	53607	http://www.ebi.ac.uk/QuickGO/GTerm?id=GO:0061550
10	6,9,10	semaphorin-plexin signaling pathway involved in neuron projection guidance	GO:1902285	0.000215	0.0144	-0.63	-0.37	13.4395	-4.82361	Sema3a|0.399673467;Sema3f|0.580937962	2	7	173	53607	http://www.ebi.ac.uk/QuickGO/GTerm?id=GO:1902285
3	3	positive regulation of transport	GO:0051050	0.000221	0.0144	4.43	1.35	13.4395	-4.82361	Pex5l|1.618897;Osbpl8|1.6370533;Gpi|2.4248314;Igf1|1.8333511;Ins2|1.501474;Dtwd2|2.2511744;Clec7a|1.6193764;Ak1|1.5147715;Scn3b|1.6376927;Pon1|1.5448279;Sgk2|1.7257099;Lep|1.6475654;Slc51b|2.0196087;Tgfb3|0.591089247;Sftpd|0.66537721;Adcyap1|0.608378898;Sytl2|0.593609732;Rab3b|0.57008766;Tcf7l2|0.657823285	19	2343	173	53607	http://www.ebi.ac.uk/QuickGO/GTerm?id=GO:0051050
2	2	reproduction	GO:0000003	0.000226	0.0144	5.22	1.61	13.4395	-4.82361	Six4|1.510553;Akap14|1.5471437;Ube3a|1.6787672;Paqr5|1.7612659;Sebox|1.5387588;Ddx6|1.6673522;Kdm5b|1.687644;Dazl|1.5083107;Igf1|1.8333511;Catsperd|1.6519562;Bik|1.6502056;Herc2|1.6062031;Lep|1.6475654;Spink10|1.535757;Defb1|0.618270932;Syce1|0.593080658;Tspan8|0.52010221;Adcyap1|0.608378898;Fos|0.520821452;Tdrd9|0.634453315;Wnt7b|0.61148036;Sema3a|0.399673467;Lhx9|0.59095176	23	3158	173	53607	http://www.ebi.ac.uk/QuickGO/GTerm?id=GO:0000003
9	8,9	ADP metabolic process	GO:0046031	0.000227	0.0144	1.51	0.36	13.4395	-4.82361	Dhtkd1|1.6927242;Gpi|2.4248314;Igf1|1.8333511;Ins2|1.501474;Ak1|1.5147715;Eno3|0.53014216	6	263	173	53607	http://www.ebi.ac.uk/QuickGO/GTerm?id=GO:0046031
3	3	regulation of multicellular organismal process	GO:0051239	0.00024	0.015	-10	-3.53	13.4395	-4.82361	Six4|1.510553;Cald1|1.602462;Ube3a|1.6787672;Pex5l|1.618897;Wdr36|2.1331694;Ddx6|1.6673522;Gpi|2.4248314;Kdm5b|1.687644;Opn4|1.6855413;Itsn2|1.7630032;Igf1|1.8333511;Spock1|1.8344355;Ins2|1.501474;Clec7a|1.6193764;Scn3b|1.6376927;Tshr|1.7740262;Lep|1.6475654;Nr4a2|1.9803841;Per1|1.567625;Tgfb3|0.591089247;Sftpd|0.66537721;Sostdc1|0.643872175;Tspan8|0.52010221;Isg15|0.455722399;Crabp2|0.608322164;…	40	7058	173	53607	http://www.ebi.ac.uk/QuickGO/GTerm?id=GO:0051239
5	4,5	regulation of macromolecule metabolic process	GO:0060255	0.000286	0.0173	0.69	0.08	13.4395	-4.82361	Usp47|1.5590137;Mcf2l|3.2131133;Six4|1.510553;Itgb3bp|1.5665871;Usp40|1.6036198;Ube3a|1.6787672;Sebox|1.5387588;Zfp62|1.5671796;Ddx6|1.6673522;Zkscan3|1.6924356;Osbpl8|1.6370533;Gpi|2.4248314;Murc|1.6083461;Kdm5b|1.687644;Dazl|1.5083107;Igf1|1.8333511;Spock1|1.8344355;Ins2|1.501474;Dedd2|1.8313841;Mthfr|1.6746829;Znf710|1.6747681;Tfpi2|1.9140846;Zkscan16|1.5291344;Lep|1.6475654;Slc51b|2.0196087;P…	72	15594	173	53607	http://www.ebi.ac.uk/QuickGO/GTerm?id=GO:0060255
11	6,7,8,9,10,11	neural crest cell migration involved in autonomic nervous system development	GO:1901166	0.000286	0.0173	-0.63	-0.37	13.4395	-4.82361	Sema3a|0.399673467;Sema3f|0.580937962	2	8	173	53607	http://www.ebi.ac.uk/QuickGO/GTerm?id=GO:1901166
3	3	cellular component organization	GO:0016043	0.00031	0.0174	17.78	5.86	13.4395	-4.82361	Kif27|1.9103601;Usp47|1.5590137;Six4|1.510553;Cald1|1.602462;Itgb3bp|1.5665871;Sun3|2.725456;Ube3a|1.6787672;Opa1|1.6633599;Tubb6|1.5218976;Pex5l|1.618897;Wdr36|2.1331694;Ddx6|1.6673522;Zkscan3|1.6924356;Mcm6|1.5319765;Osbpl8|1.6370533;Murc|1.6083461;Kdm5b|1.687644;Dazl|1.5083107;Itsn2|1.7630032;Akap2|1.522913;Igf1|1.8333511;Spock1|1.8344355;Ins2|1.501474;Dtwd2|2.2511744;Dedd2|1.8313841;Clec7a|1.…	73	15915	173	53607	http://www.ebi.ac.uk/QuickGO/GTerm?id=GO:0016043
2	2	localization	GO:0051179	0.000324	0.0174	17.24	5.68	13.4395	-4.82361	Mon1a|1.5725384;Six4|1.510553;Gpc6|1.5081382;Cyth1|1.7932152;Sun3|2.725456;Ube3a|1.6787672;Pex5l|1.618897;Tmem167b|2.1194568;Thoc7|1.648786;Osbpl8|1.6370533;Gpi|2.4248314;Kdm5b|1.687644;Itsn2|1.7630032;Akap2|1.522913;Igf1|1.8333511;Spock1|1.8344355;Ins2|1.501474;Dtwd2|2.2511744;Clec7a|1.6193764;Catsperd|1.6519562;Ak1|1.5147715;Scn3b|1.6376927;Pon1|1.5448279;Ei24|1.674788;Sgk2|1.7257099;Stx16|1.62…	72	15654	173	53607	http://www.ebi.ac.uk/QuickGO/GTerm?id=GO:0051179
7	7	nucleoside diphosphate phosphorylation	GO:0006165	0.000329	0.0174	1.51	0.36	13.4395	-4.82361	Dhtkd1|1.6927242;Gpi|2.4248314;Igf1|1.8333511;Ins2|1.501474;Ak1|1.5147715;Eno3|0.53014216	6	282	173	53607	http://www.ebi.ac.uk/QuickGO/GTerm?id=GO:0006165
3	3	feeding behavior	GO:0007631	0.000329	0.0174	-1.37	-0.61	13.4395	-4.82361	Ins2|1.501474;Lep|1.6475654;Phf21a|0.537862566;Fos|0.520821452;Gpr88|0.56678479;Dmbx1|0.664128809	6	282	173	53607	http://www.ebi.ac.uk/QuickGO/GTerm?id=GO:0007631
3	3	positive regulation of multicellular organismal process	GO:0051240	0.000334	0.0174	-6.43	-2.32	13.4395	-4.82361	Six4|1.510553;Pex5l|1.618897;Gpi|2.4248314;Kdm5b|1.687644;Opn4|1.6855413;Itsn2|1.7630032;Igf1|1.8333511;Ins2|1.501474;Clec7a|1.6193764;Scn3b|1.6376927;Tshr|1.7740262;Lep|1.6475654;Tgfb3|0.591089247;Isg15|0.455722399;Crabp2|0.608322164;Cbln1|0.457339654;Adcyap1|0.608378898;Fos|0.520821452;Vwc2l|0.550887488;Spag9|0.659044162;Wnt7b|0.61148036;Sema3a|0.399673467;Sytl2|0.593609732;Foxc2|0.532780009;Ct…	26	3895	173	53607	http://www.ebi.ac.uk/QuickGO/GTerm?id=GO:0051240
8	8	purine ribonucleoside diphosphate metabolic process	GO:0009179	0.000342	0.0174	1.51	0.36	13.4395	-4.82361	Dhtkd1|1.6927242;Gpi|2.4248314;Igf1|1.8333511;Ins2|1.501474;Ak1|1.5147715;Eno3|0.53014216	6	284	173	53607	http://www.ebi.ac.uk/QuickGO/GTerm?id=GO:0009179
7	7	purine nucleoside diphosphate metabolic process	GO:0009135	0.000342	0.0174	1.51	0.36	13.4395	-4.82361	Dhtkd1|1.6927242;Gpi|2.4248314;Igf1|1.8333511;Ins2|1.501474;Ak1|1.5147715;Eno3|0.53014216	6	284	173	53607	http://www.ebi.ac.uk/QuickGO/GTerm?id=GO:0009135
4	3,4	signal transduction	GO:0007165	0.000351	0.0174	17.3	5.7	13.4395	-4.82361	Kif27|1.9103601;Usp47|1.5590137;Mcf2l|3.2131133;Gpc6|1.5081382;Cyth1|1.7932152;Ube3a|1.6787672;Paqr5|1.7612659;Arl10|1.5994053;Opa1|1.6633599;Arl15|1.5095077;Pex5l|1.618897;Adam4|1.5124052;Osbpl8|1.6370533;Murc|1.6083461;Opn4|1.6855413;Itsn2|1.7630032;Akap2|1.522913;Igf1|1.8333511;Spock1|1.8344355;Ins2|1.501474;Dedd2|1.8313841;Clec7a|1.6193764;Vmn1r49|1.5723487;Prkd3|1.5064205;Bik|1.6502056;Ei24|…	72	15693	173	53607	http://www.ebi.ac.uk/QuickGO/GTerm?id=GO:0007165
8	5,7,8	regulation of secretion by cell	GO:1903530	0.000352	0.0174	1.79	0.45	13.4395	-4.82361	Pex5l|1.618897;Gpi|2.4248314;Kdm5b|1.687644;Igf1|1.8333511;Ins2|1.501474;Lep|1.6475654;Krt20|1.5456492;Spink10|1.535757;Tgfb3|0.591089247;Adcyap1|0.608378898;Pde1c|0.647586187;Sytl2|0.593609732;Rab3b|0.57008766;Tcf7l2|0.657823285;Sytl3|0.31245567	15	1664	173	53607	http://www.ebi.ac.uk/QuickGO/GTerm?id=GO:1903530
2	2	cellular component organization or biogenesis	GO:0071840	0.000355	0.0174	18.07	5.96	13.4395	-4.82361	Kif27|1.9103601;Usp47|1.5590137;Six4|1.510553;Cald1|1.602462;Itgb3bp|1.5665871;Sun3|2.725456;Ube3a|1.6787672;Rpl14|1.95028;Opa1|1.6633599;Tubb6|1.5218976;Pex5l|1.618897;Wdr36|2.1331694;Ddx6|1.6673522;Zkscan3|1.6924356;Mcm6|1.5319765;Osbpl8|1.6370533;Murc|1.6083461;Kdm5b|1.687644;Dazl|1.5083107;Itsn2|1.7630032;Akap2|1.522913;Igf1|1.8333511;Spock1|1.8344355;Ins2|1.501474;Dtwd2|2.2511744;Dedd2|1.831…	74	16265	173	53607	http://www.ebi.ac.uk/QuickGO/GTerm?id=GO:0071840
2	2	cellular process	GO:0009987	0.000358	0.0174	40.2	13.44	13.4395	-4.82361	Kif27|1.9103601;Usp47|1.5590137;Mcf2l|3.2131133;Mon1a|1.5725384;Six4|1.510553;Cald1|1.602462;Gpc6|1.5081382;Itgb3bp|1.5665871;Usp40|1.6036198;Cyth1|1.7932152;Akap14|1.5471437;D2hgdh|1.8024395;Sun3|2.725456;Ube3a|1.6787672;Paqr5|1.7612659;Arl10|1.5994053;Sebox|1.5387588;Rpl14|1.95028;Opa1|1.6633599;Arl15|1.5095077;Dhtkd1|1.6927242;Tubb6|1.5218976;Pex5l|1.618897;Wdr36|2.1331694;Tmem167b|2.1194568;A…	165	46868	173	53607	http://www.ebi.ac.uk/QuickGO/GTerm?id=GO:0009987
4	4	cellular response to endogenous stimulus	GO:0071495	0.000358	0.0174	-2.3	-0.93	13.4395	-4.82361	Ube3a|1.6787672;Paqr5|1.7612659;Osbpl8|1.6370533;Kdm5b|1.687644;Ins2|1.501474;Tshr|1.7740262;Lep|1.6475654;Nr1i2|1.7842534;Nr4a2|1.9803841;Per1|1.567625;Tgfb3|0.591089247;Sostdc1|0.643872175;Adcyap1|0.608378898;Fos|0.520821452;Npas4|0.480299968;Vwc2l|0.550887488;Klf5|0.628009106;Foxc2|0.532780009;Qrfpr|0.310474195;Ctgf|0.537202711;Tcf7l2|0.657823285	21	2843	173	53607	http://www.ebi.ac.uk/QuickGO/GTerm?id=GO:0071495
3	3	anatomical structure development	GO:0048856	0.000358	0.0174	-7.67	-2.74	13.4395	-4.82361	Kif27|1.9103601;Six4|1.510553;Ube3a|1.6787672;Paqr5|1.7612659;Sebox|1.5387588;Opa1|1.6633599;Dhtkd1|1.6927242;Wdr36|2.1331694;Pcdha12|1.8961716;Ddx6|1.6673522;Gpi|2.4248314;Murc|1.6083461;Kdm5b|1.687644;Dazl|1.5083107;Itsn2|1.7630032;Igf1|1.8333511;Spock1|1.8344355;Ins2|1.501474;Catsperd|1.6519562;Scn3b|1.6376927;Bik|1.6502056;Fbxo40|1.5813568;Madcam1|1.562125;Adcy1|1.580024;Tshr|1.7740262;Lep|1.…	67	14303	173	53607	http://www.ebi.ac.uk/QuickGO/GTerm?id=GO:0048856
7	5,6,7	stem cell development	GO:0048864	0.00036	0.0174	-2.24	-0.91	13.4395	-4.82361	Ddx6|1.6673522;Gbx2|2.0050368;Bcl9|1.5354732;Tgfb3|0.591089247;Wnt7b|0.61148036;Sema3a|0.399673467;Foxc2|0.532780009;Tcf7l2|0.657823285;Sema3f|0.580937962	9	671	173	53607	http://www.ebi.ac.uk/QuickGO/GTerm?id=GO:0048864
4	4	multicellular organism development	GO:0007275	0.000371	0.0177	-7.06	-2.54	13.4395	-4.82361	Kif27|1.9103601;Six4|1.510553;Ube3a|1.6787672;Paqr5|1.7612659;Sebox|1.5387588;Opa1|1.6633599;Dhtkd1|1.6927242;Wdr36|2.1331694;Pcdha12|1.8961716;Ddx6|1.6673522;Gpi|2.4248314;Murc|1.6083461;Kdm5b|1.687644;Dazl|1.5083107;Itsn2|1.7630032;Igf1|1.8333511;Spock1|1.8344355;Catsperd|1.6519562;Scn3b|1.6376927;Bik|1.6502056;Madcam1|1.562125;Adcy1|1.580024;Tshr|1.7740262;Lep|1.6475654;Egfl6|1.7010304;Pou2f1|…	61	12670	173	53607	http://www.ebi.ac.uk/QuickGO/GTerm?id=GO:0007275
7	7	ribonucleoside diphosphate metabolic process	GO:0009185	0.000382	0.018	1.51	0.36	13.4395	-4.82361	Dhtkd1|1.6927242;Gpi|2.4248314;Igf1|1.8333511;Ins2|1.501474;Ak1|1.5147715;Eno3|0.53014216	6	290	173	53607	http://www.ebi.ac.uk/QuickGO/GTerm?id=GO:0009185
False	obselete	obsolete death	GO:0016265	0.000397	0.0185	0.46	0.01	13.4395	-4.82361	Usp47|1.5590137;Six4|1.510553;Itgb3bp|1.5665871;Opa1|1.6633599;Igf1|1.8333511;Ins2|1.501474;Dedd2|1.8313841;Bik|1.6502056;Ei24|1.674788;Lep|1.6475654;Krt20|1.5456492;Nr4a2|1.9803841;Tnfrsf18|0.649862015;Tgfb3|0.591089247;Pip|0.551542289;Serpinb13|0.645839213;Wnt7b|0.61148036;Sema3a|0.399673467;Pcgf2|0.543926231;Foxc2|0.532780009;Sp110|0.424112653;Ctgf|0.537202711;Dapl1|0.549809587;Tcf7l2|0.657823…	24	3502	173	53607	http://www.ebi.ac.uk/QuickGO/GTerm?id=GO:0016265
2	2	behavior	GO:0007610	0.000406	0.0186	-4.27	-1.59	13.4395	-4.82361	Gpi|2.4248314;Opn4|1.6855413;Ins2|1.501474;Adcy1|1.580024;Tshr|1.7740262;Lep|1.6475654;Nr4a2|1.9803841;Phf21a|0.537862566;Adcyap1|0.608378898;Fos|0.520821452;Npas4|0.480299968;Sema3a|0.399673467;Myo15|0.645824072;Gpr88|0.56678479;Dmbx1|0.664128809;Sema3f|0.580937962;Olfm2|0.657508494	17	2066	173	53607	http://www.ebi.ac.uk/QuickGO/GTerm?id=GO:0007610
2	2	locomotion	GO:0040011	0.000416	0.0186	2.99	0.86	13.4395	-4.82361	Six4|1.510553;Gpc6|1.5081382;Osbpl8|1.6370533;Gpi|2.4248314;Igf1|1.8333511;Spock1|1.8344355;Catsperd|1.6519562;Madcam1|1.562125;Tshr|1.7740262;Pik3c2b|1.9768555;Lep|1.6475654;Hsd3b7|1.605346;Nr4a2|1.9803841;Gbx2|2.0050368;Tnfrsf18|0.649862015;Defb1|0.618270932;Trim21|0.590609231;Clrn1|0.657143993;Ifitm3|0.631067397;Carmil2|0.653763083;Spag9|0.659044162;Wnt7b|0.61148036;Sema3a|0.399673467;Lhx9|0.5…	27	4174	173	53607	http://www.ebi.ac.uk/QuickGO/GTerm?id=GO:0040011
4	4	muscle structure development	GO:0061061	0.000416	0.0186	-3.12	-1.21	13.4395	-4.82361	Six4|1.510553;Murc|1.6083461;Igf1|1.8333511;Ins2|1.501474;Fbxo40|1.5813568;Bcl9|1.5354732;Sostdc1|0.643872175;Fos|0.520821452;Ifitm3|0.631067397;Spag9|0.659044162;Wnt7b|0.61148036;Klf5|0.628009106;Foxc2|0.532780009;Tcf7l2|0.657823285;Olfm2|0.657508494	15	1691	173	53607	http://www.ebi.ac.uk/QuickGO/GTerm?id=GO:0061061
4	3,4	sexual reproduction	GO:0019953	0.00055	0.0243	3.47	1.02	13.4395	-4.82361	Akap14|1.5471437;Ube3a|1.6787672;Paqr5|1.7612659;Sebox|1.5387588;Ddx6|1.6673522;Kdm5b|1.687644;Dazl|1.5083107;Igf1|1.8333511;Catsperd|1.6519562;Bik|1.6502056;Herc2|1.6062031;Lep|1.6475654;Spink10|1.535757;Defb1|0.618270932;Tspan8|0.52010221;Tdrd9|0.634453315	16	1928	173	53607	http://www.ebi.ac.uk/QuickGO/GTerm?id=GO:0019953
6	6	sympathetic ganglion development	GO:0061549	0.000559	0.0243	-0.63	-0.37	13.4395	-4.82361	Sema3a|0.399673467;Sema3f|0.580937962	2	11	173	53607	http://www.ebi.ac.uk/QuickGO/GTerm?id=GO:0061549
4	3,4	regulation of circadian rhythm	GO:0042752	0.000577	0.0248	1.07	0.21	13.4395	-4.82361	Ube3a|1.6787672;Kdm5b|1.687644;Opn4|1.6855413;Adcy1|1.580024;Per1|1.567625	5	206	173	53607	http://www.ebi.ac.uk/QuickGO/GTerm?id=GO:0042752
2	2	positive regulation of biological process	GO:0048518	0.000609	0.0259	16.24	5.34	13.4395	-4.82361	Usp47|1.5590137;Mcf2l|3.2131133;Six4|1.510553;Cyth1|1.7932152;Ube3a|1.6787672;Pex5l|1.618897;Zkscan3|1.6924356;Osbpl8|1.6370533;Gpi|2.4248314;Murc|1.6083461;Kdm5b|1.687644;Dazl|1.5083107;Opn4|1.6855413;Itsn2|1.7630032;Igf1|1.8333511;Ins2|1.501474;Dtwd2|2.2511744;Dedd2|1.8313841;Clec7a|1.6193764;St8sia1|1.6915716;Ak1|1.5147715;Scn3b|1.6376927;Bik|1.6502056;Pon1|1.5448279;Ei24|1.674788;Sgk2|1.72570…	68	14841	173	53607	http://www.ebi.ac.uk/QuickGO/GTerm?id=GO:0048518
5	5	response to lipid	GO:0033993	0.000618	0.0259	3.92	1.17	13.4395	-4.82361	Ube3a|1.6787672;Paqr5|1.7612659;Gpi|2.4248314;Pon1|1.5448279;Adcy1|1.580024;Lep|1.6475654;Nr1i2|1.7842534;Nr4a2|1.9803841;Per1|1.567625;Tnfrsf18|0.649862015;Defb1|0.618270932;Tgfb3|0.591089247;Adcyap1|0.608378898;Fos|0.520821452;Npas4|0.480299968;Ctgf|0.537202711	16	1949	173	53607	http://www.ebi.ac.uk/QuickGO/GTerm?id=GO:0033993
9	6,7,8,9	neural crest cell development	GO:0014032	0.000643	0.0265	-1.21	-0.56	13.4395	-4.82361	Gbx2|2.0050368;Sema3a|0.399673467;Foxc2|0.532780009;Sema3f|0.580937962	4	120	173	53607	http://www.ebi.ac.uk/QuickGO/GTerm?id=GO:0014032
4	4	response to organic substance	GO:0010033	0.000648	0.0265	-9.29	-3.29	13.4395	-4.82361	Ube3a|1.6787672;Paqr5|1.7612659;Osbpl8|1.6370533;Gpi|2.4248314;Kdm5b|1.687644;Ins2|1.501474;Clec7a|1.6193764;Vmn1r49|1.5723487;Pon1|1.5448279;Adcy1|1.580024;Tshr|1.7740262;Lep|1.6475654;Vmn1r26|1.5498266;Nr1i2|1.7842534;Nr4a2|1.9803841;Per1|1.567625;Vmn1r167|0.48916624;Tnfrsf18|0.649862015;Defb1|0.618270932;Vmn1r36|0.633023774;Tgfb3|0.591089247;Sostdc1|0.643872175;Isg15|0.455722399;Adcyap1|0.6083…	38	6913	173	53607	http://www.ebi.ac.uk/QuickGO/GTerm?id=GO:0010033
6	4,5,6	negative regulation of macromolecule metabolic process	GO:0010605	0.000661	0.0267	-8.65	-3.08	13.4395	-4.82361	Usp47|1.5590137;Six4|1.510553;Zkscan3|1.6924356;Gpi|2.4248314;Kdm5b|1.687644;Igf1|1.8333511;Spock1|1.8344355;Ins2|1.501474;Tfpi2|1.9140846;Lep|1.6475654;Pou2f1|1.5176835;RTRAF|1.5716088;Spink10|1.535757;Nr1i2|1.7842534;Nr4a2|1.9803841;Per1|1.567625;Phf21a|0.537862566;Tgfb3|0.591089247;Sh3bp5l|0.666402105;Isg15|0.455722399;Myef2|0.498216882;Serpinb13|0.645839213;Zfp869|0.579506528;Trim21|0.5906092…	36	6429	173	53607	http://www.ebi.ac.uk/QuickGO/GTerm?id=GO:0010605
7	7	nucleotide phosphorylation	GO:0046939	0.000682	0.0273	1.51	0.36	13.4395	-4.82361	Dhtkd1|1.6927242;Gpi|2.4248314;Igf1|1.8333511;Ins2|1.501474;Ak1|1.5147715;Eno3|0.53014216	6	324	173	53607	http://www.ebi.ac.uk/QuickGO/GTerm?id=GO:0046939
7	7	response to mineralocorticoid	GO:0051385	0.000726	0.0284	-0.87	-0.45	13.4395	-4.82361	Fos|0.520821452;Npas4|0.480299968;Ctgf|0.537202711	3	54	173	53607	http://www.ebi.ac.uk/QuickGO/GTerm?id=GO:0051385
5	5	regulation of secretion	GO:0051046	0.000731	0.0284	1.79	0.45	13.4395	-4.82361	Pex5l|1.618897;Gpi|2.4248314;Kdm5b|1.687644;Igf1|1.8333511;Ins2|1.501474;Lep|1.6475654;Krt20|1.5456492;Spink10|1.535757;Tgfb3|0.591089247;Adcyap1|0.608378898;Pde1c|0.647586187;Sytl2|0.593609732;Rab3b|0.57008766;Tcf7l2|0.657823285;Sytl3|0.31245567	15	1787	173	53607	http://www.ebi.ac.uk/QuickGO/GTerm?id=GO:0051046
3	3	negative regulation of cellular process	GO:0048523	0.000736	0.0284	-13.28	-4.64	13.4395	-4.82361	Usp47|1.5590137;Six4|1.510553;Ube3a|1.6787672;Opa1|1.6633599;Ddx6|1.6673522;Zkscan3|1.6924356;Osbpl8|1.6370533;Gpi|2.4248314;Kdm5b|1.687644;Igf1|1.8333511;Spock1|1.8344355;Ins2|1.501474;Ak1|1.5147715;Ei24|1.674788;Tfpi2|1.9140846;Lep|1.6475654;Pou2f1|1.5176835;Cttnbp2nl|1.7116936;RTRAF|1.5716088;Spink10|1.535757;Nr1i2|1.7842534;Nr4a2|1.9803841;Bcl9|1.5354732;Per1|1.567625;Phf21a|0.537862566;Tnfrs…	56	11630	173	53607	http://www.ebi.ac.uk/QuickGO/GTerm?id=GO:0048523
12	8,11,12	branchiomotor neuron axon guidance	GO:0021785	0.000789	0.0297	-0.63	-0.37	13.4395	-4.82361	Sema3a|0.399673467;Sema3f|0.580937962	2	13	173	53607	http://www.ebi.ac.uk/QuickGO/GTerm?id=GO:0021785
6	6	trigeminal nerve development	GO:0021559	0.000789	0.0297	-0.63	-0.37	13.4395	-4.82361	Sema3a|0.399673467;Sema3f|0.580937962	2	13	173	53607	http://www.ebi.ac.uk/QuickGO/GTerm?id=GO:0021559
4	4	embryonic morphogenesis	GO:0048598	0.000794	0.0297	-3.27	-1.26	13.4395	-4.82361	Six4|1.510553;Opa1|1.6633599;Gpi|2.4248314;Tshr|1.7740262;Pou2f1|1.5176835;Gbx2|2.0050368;Tgfb3|0.591089247;Crabp2|0.608322164;Clrn1|0.657143993;Wnt7b|0.61148036;Pcgf2|0.543926231;Myo15|0.645824072;Foxc2|0.532780009;Tcf7l2|0.657823285	14	1612	173	53607	http://www.ebi.ac.uk/QuickGO/GTerm?id=GO:0048598
6	5,6	mesenchyme development	GO:0060485	0.000818	0.0301	-2.01	-0.83	13.4395	-4.82361	Six4|1.510553;Gbx2|2.0050368;Tgfb3|0.591089247;Wnt7b|0.61148036;Sema3a|0.399673467;Foxc2|0.532780009;Tcf7l2|0.657823285;Sema3f|0.580937962	8	603	173	53607	http://www.ebi.ac.uk/QuickGO/GTerm?id=GO:0060485
4	4	response to oxygen-containing compound	GO:1901700	0.000824	0.0301	-5.66	-2.07	13.4395	-4.82361	Ube3a|1.6787672;Osbpl8|1.6370533;Gpi|2.4248314;Ins2|1.501474;Pon1|1.5448279;Adcy1|1.580024;Tshr|1.7740262;Lep|1.6475654;Nr4a2|1.9803841;Per1|1.567625;Tnfrsf18|0.649862015;Defb1|0.618270932;Tgfb3|0.591089247;Adcyap1|0.608378898;Fos|0.520821452;Npas4|0.480299968;Tufm|0.665558645;Pcgf2|0.543926231;Klf5|0.628009106;Foxc2|0.532780009;Qrfpr|0.310474195;Ctgf|0.537202711;Tcf7l2|0.657823285	23	3467	173	53607	http://www.ebi.ac.uk/QuickGO/GTerm?id=GO:1901700
8	7,8	neural crest cell differentiation	GO:0014033	0.000867	0.0312	-1.21	-0.56	13.4395	-4.82361	Gbx2|2.0050368;Sema3a|0.399673467;Foxc2|0.532780009;Sema3f|0.580937962	4	130	173	53607	http://www.ebi.ac.uk/QuickGO/GTerm?id=GO:0014033
6	5,6	regulation of gene expression	GO:0010468	0.000876	0.0312	-6.11	-2.21	13.4395	-4.82361	Usp47|1.5590137;Mcf2l|3.2131133;Six4|1.510553;Itgb3bp|1.5665871;Ube3a|1.6787672;Sebox|1.5387588;Zfp62|1.5671796;Ddx6|1.6673522;Zkscan3|1.6924356;Murc|1.6083461;Kdm5b|1.687644;Dazl|1.5083107;Igf1|1.8333511;Ins2|1.501474;Dedd2|1.8313841;Znf710|1.6747681;Zkscan16|1.5291344;Lep|1.6475654;Pou2f1|1.5176835;RTRAF|1.5716088;Zfp53|1.7193636;Nr1i2|1.7842534;Nr4a2|1.9803841;Rax|1.5461596;Gbx2|2.0050368;Bcl9…	55	11441	173	53607	http://www.ebi.ac.uk/QuickGO/GTerm?id=GO:0010468
7	6,7	peptide transport	GO:0015833	0.00089	0.0312	-2.79	-1.09	13.4395	-4.82361	Mon1a|1.5725384;Pex5l|1.618897;Tmem167b|2.1194568;Gpi|2.4248314;Ins2|1.501474;Dtwd2|2.2511744;Ei24|1.674788;Stx16|1.6225739;Lep|1.6475654;Slc51b|2.0196087;Krt20|1.5456492;Tgfb3|0.591089247;Chm|0.618787566;Cbln1|0.457339654;Rtp4|0.532946286;Adcyap1|0.608378898;Pde1c|0.647586187;Gpn2|0.596067907;Sytl2|0.593609732;Rab3b|0.57008766;Tcf7l2|0.657823285;Sytl3|0.31245567;Olfm2|0.657508494	23	3487	173	53607	http://www.ebi.ac.uk/QuickGO/GTerm?id=GO:0015833
8	6,7,8	positive regulation of glycoprotein biosynthetic process	GO:0010560	0.000895	0.0312	0.18	-0.09	13.4395	-4.82361	Igf1|1.8333511;Slc51b|2.0196087;Tcf7l2|0.657823285	3	58	173	53607	http://www.ebi.ac.uk/QuickGO/GTerm?id=GO:0010560
4	4	cell-cell signaling	GO:0007267	0.00091	0.0312	-5.02	-1.85	13.4395	-4.82361	Usp47|1.5590137;Pex5l|1.618897;Pcdha12|1.8961716;Kdm5b|1.687644;Ins2|1.501474;Scn3b|1.6376927;Lep|1.6475654;Pou2f1|1.5176835;Bcl9|1.5354732;Sostdc1|0.643872175;Cbln1|0.457339654;Adcyap1|0.608378898;Npas4|0.480299968;Pde1c|0.647586187;Wnt7b|0.61148036;Gpr88|0.56678479;Sytl2|0.593609732;Ctgf|0.537202711;Rab3b|0.57008766;Tcf7l2|0.657823285;Sytl3|0.31245567	21	3057	173	53607	http://www.ebi.ac.uk/QuickGO/GTerm?id=GO:0007267
6	6	stem cell differentiation	GO:0048863	0.000917	0.0312	-2.42	-0.97	13.4395	-4.82361	Six4|1.510553;Ddx6|1.6673522;Gbx2|2.0050368;Bcl9|1.5354732;Tgfb3|0.591089247;Wnt7b|0.61148036;Sema3a|0.399673467;Foxc2|0.532780009;Tcf7l2|0.657823285;Sema3f|0.580937962	10	926	173	53607	http://www.ebi.ac.uk/QuickGO/GTerm?id=GO:0048863
8	7,8	cAMP-mediated signaling	GO:0019933	0.000918	0.0312	0.02	-0.15	13.4395	-4.82361	Pex5l|1.618897;Adcy1|1.580024;Defb1|0.618270932;Adcyap1|0.608378898	4	132	173	53607	http://www.ebi.ac.uk/QuickGO/GTerm?id=GO:0019933
10	4,6,9,10	positive regulation of glucose transport	GO:0010828	0.000944	0.0318	0.83	0.13	13.4395	-4.82361	Osbpl8|1.6370533;Igf1|1.8333511;Ins2|1.501474;Ak1|1.5147715	4	133	173	53607	http://www.ebi.ac.uk/QuickGO/GTerm?id=GO:0010828
6	6	nucleoside diphosphate metabolic process	GO:0009132	0.000958	0.032	1.51	0.36	13.4395	-4.82361	Dhtkd1|1.6927242;Gpi|2.4248314;Igf1|1.8333511;Ins2|1.501474;Ak1|1.5147715;Eno3|0.53014216	6	346	173	53607	http://www.ebi.ac.uk/QuickGO/GTerm?id=GO:0009132
10	5,9,10	regulation of glucose transport	GO:0010827	0.000982	0.0321	1.05	0.2	13.4395	-4.82361	Osbpl8|1.6370533;Igf1|1.8333511;Ins2|1.501474;Ak1|1.5147715;Lep|1.6475654	5	232	173	53607	http://www.ebi.ac.uk/QuickGO/GTerm?id=GO:0010827
8	5,6,7,8	mesenchymal cell development	GO:0014031	0.000986	0.0321	-1.62	-0.7	13.4395	-4.82361	Gbx2|2.0050368;Tgfb3|0.591089247;Sema3a|0.399673467;Foxc2|0.532780009;Tcf7l2|0.657823285;Sema3f|0.580937962	6	348	173	53607	http://www.ebi.ac.uk/QuickGO/GTerm?id=GO:0014031
6	6	apoptotic process	GO:0006915	0.00099	0.0321	3.31	0.97	13.4395	-4.82361	Usp47|1.5590137;Six4|1.510553;Itgb3bp|1.5665871;Opa1|1.6633599;Gpi|2.4248314;Igf1|1.8333511;Ins2|1.501474;Dedd2|1.8313841;Bik|1.6502056;Ei24|1.674788;Sgk2|1.7257099;Lep|1.6475654;Krt20|1.5456492;Nr4a2|1.9803841;Tnfrsf18|0.649862015;Tgfb3|0.591089247;Pip|0.551542289;Adcyap1|0.608378898;Serpinb13|0.645839213;Wnt7b|0.61148036;Sema3a|0.399673467;Pcgf2|0.543926231;Foxc2|0.532780009;Sp110|0.424112653;C…	27	4420	173	53607	http://www.ebi.ac.uk/QuickGO/GTerm?id=GO:0006915
4	4	regulation of cell differentiation	GO:0045595	0.001	0.0321	-6.48	-2.34	13.4395	-4.82361	Six4|1.510553;Ube3a|1.6787672;Wdr36|2.1331694;Ddx6|1.6673522;Itsn2|1.7630032;Igf1|1.8333511;Spock1|1.8344355;Ins2|1.501474;Lep|1.6475654;Bcl9|1.5354732;Tgfb3|0.591089247;Sostdc1|0.643872175;Isg15|0.455722399;Crabp2|0.608322164;Adcyap1|0.608378898;Fos|0.520821452;Iglon5|0.50628633;Vwc2l|0.550887488;Spag9|0.659044162;Wnt7b|0.61148036;Sema3a|0.399673467;Klf5|0.628009106;Foxc2|0.532780009;Ctgf|0.5372…	27	4424	173	53607	http://www.ebi.ac.uk/QuickGO/GTerm?id=GO:0045595
5	5	regulation of nervous system development	GO:0051960	0.00101	0.0321	-4.26	-1.59	13.4395	-4.82361	Six4|1.510553;Ube3a|1.6787672;Wdr36|2.1331694;Ddx6|1.6673522;Itsn2|1.7630032;Igf1|1.8333511;Spock1|1.8344355;Crabp2|0.608322164;Cbln1|0.457339654;Adcyap1|0.608378898;Iglon5|0.50628633;Vwc2l|0.550887488;Spag9|0.659044162;Wnt7b|0.61148036;Sema3a|0.399673467;Tcf7l2|0.657823285;Sema3f|0.580937962	17	2244	173	53607	http://www.ebi.ac.uk/QuickGO/GTerm?id=GO:0051960
4	4	regulation of primary metabolic process	GO:0080090	0.00102	0.0321	16.73	5.51	13.4395	-4.82361	Usp47|1.5590137;Mcf2l|3.2131133;Six4|1.510553;Itgb3bp|1.5665871;Usp40|1.6036198;Ube3a|1.6787672;Sebox|1.5387588;Zfp62|1.5671796;Ddx6|1.6673522;Zkscan3|1.6924356;Osbpl8|1.6370533;Gpi|2.4248314;Murc|1.6083461;Kdm5b|1.687644;Dazl|1.5083107;Igf1|1.8333511;Spock1|1.8344355;Ins2|1.501474;Dedd2|1.8313841;Mthfr|1.6746829;Znf710|1.6747681;Tfpi2|1.9140846;Zkscan16|1.5291344;Adcy1|1.580024;Tshr|1.7740262;Le…	69	15387	173	53607	http://www.ebi.ac.uk/QuickGO/GTerm?id=GO:0080090
9	7,9	detection of chemical stimulus involved in sensory perception of bitter taste	GO:0001580	0.00104	0.0324	-0.76	-0.41	13.4395	-4.82361	Pip|0.551542289;Rtp4|0.532946286;Tas2r41|0.592552633	3	61	173	53607	http://www.ebi.ac.uk/QuickGO/GTerm?id=GO:0001580
6	6	amide transport	GO:0042886	0.0011	0.0338	-2.79	-1.09	13.4395	-4.82361	Mon1a|1.5725384;Pex5l|1.618897;Tmem167b|2.1194568;Gpi|2.4248314;Ins2|1.501474;Dtwd2|2.2511744;Ei24|1.674788;Stx16|1.6225739;Lep|1.6475654;Slc51b|2.0196087;Krt20|1.5456492;Tgfb3|0.591089247;Chm|0.618787566;Cbln1|0.457339654;Rtp4|0.532946286;Adcyap1|0.608378898;Pde1c|0.647586187;Gpn2|0.596067907;Sytl2|0.593609732;Rab3b|0.57008766;Tcf7l2|0.657823285;Sytl3|0.31245567;Olfm2|0.657508494	23	3544	173	53607	http://www.ebi.ac.uk/QuickGO/GTerm?id=GO:0042886
6	4,5,6	negative regulation of cellular metabolic process	GO:0031324	0.00111	0.0338	-8.44	-3.01	13.4395	-4.82361	Usp47|1.5590137;Six4|1.510553;Zkscan3|1.6924356;Gpi|2.4248314;Kdm5b|1.687644;Igf1|1.8333511;Spock1|1.8344355;Ins2|1.501474;Tfpi2|1.9140846;Lep|1.6475654;Pou2f1|1.5176835;RTRAF|1.5716088;Spink10|1.535757;Nr1i2|1.7842534;Nr4a2|1.9803841;Per1|1.567625;Phf21a|0.537862566;Tgfb3|0.591089247;Sh3bp5l|0.666402105;Isg15|0.455722399;Myef2|0.498216882;Serpinb13|0.645839213;Zfp869|0.579506528;Trim21|0.5906092…	35	6368	173	53607	http://www.ebi.ac.uk/QuickGO/GTerm?id=GO:0031324
3	3	response to endogenous stimulus	GO:0009719	0.00111	0.0338	-2.68	-1.06	13.4395	-4.82361	Ube3a|1.6787672;Paqr5|1.7612659;Osbpl8|1.6370533;Gpi|2.4248314;Kdm5b|1.687644;Ins2|1.501474;Tshr|1.7740262;Lep|1.6475654;Nr1i2|1.7842534;Nr4a2|1.9803841;Per1|1.567625;Defb1|0.618270932;Tgfb3|0.591089247;Sostdc1|0.643872175;Adcyap1|0.608378898;Fos|0.520821452;Npas4|0.480299968;Vwc2l|0.550887488;Klf5|0.628009106;Foxc2|0.532780009;Qrfpr|0.310474195;Ctgf|0.537202711;Tcf7l2|0.657823285	23	3546	173	53607	http://www.ebi.ac.uk/QuickGO/GTerm?id=GO:0009719
5	4,5	regulation of cellular metabolic process	GO:0031323	0.00114	0.0341	16.99	5.59	13.4395	-4.82361	Usp47|1.5590137;Mcf2l|3.2131133;Six4|1.510553;Itgb3bp|1.5665871;Usp40|1.6036198;Ube3a|1.6787672;Sebox|1.5387588;Zfp62|1.5671796;Ddx6|1.6673522;Zkscan3|1.6924356;Osbpl8|1.6370533;Gpi|2.4248314;Murc|1.6083461;Kdm5b|1.687644;Dazl|1.5083107;Igf1|1.8333511;Spock1|1.8344355;Ins2|1.501474;Dedd2|1.8313841;Mthfr|1.6746829;Znf710|1.6747681;Tfpi2|1.9140846;Zkscan16|1.5291344;Adcy1|1.580024;Tshr|1.7740262;Le…	70	15732	173	53607	http://www.ebi.ac.uk/QuickGO/GTerm?id=GO:0031323
9	6,8,9	glycolytic process	GO:0006096	0.00114	0.0341	1.33	0.3	13.4395	-4.82361	Dhtkd1|1.6927242;Gpi|2.4248314;Igf1|1.8333511;Ins2|1.501474;Eno3|0.53014216	5	240	173	53607	http://www.ebi.ac.uk/QuickGO/GTerm?id=GO:0006096
10	5,9,10	ATP generation from ADP	GO:0006757	0.00118	0.0351	1.33	0.3	13.4395	-4.82361	Dhtkd1|1.6927242;Gpi|2.4248314;Igf1|1.8333511;Ins2|1.501474;Eno3|0.53014216	5	242	173	53607	http://www.ebi.ac.uk/QuickGO/GTerm?id=GO:0006757
3	3	negative regulation of multicellular organismal process	GO:0051241	0.00124	0.0354	-4.6	-1.71	13.4395	-4.82361	Six4|1.510553;Ube3a|1.6787672;Ddx6|1.6673522;Igf1|1.8333511;Spock1|1.8344355;Ins2|1.501474;Lep|1.6475654;Tgfb3|0.591089247;Sftpd|0.66537721;Sostdc1|0.643872175;Tspan8|0.52010221;Adcyap1|0.608378898;Wnt7b|0.61148036;Sema3a|0.399673467;Prg4|0.354130898;Klf5|0.628009106;Foxc2|0.532780009;Tcf7l2|0.657823285;Sema3f|0.580937962	19	2703	173	53607	http://www.ebi.ac.uk/QuickGO/GTerm?id=GO:0051241
3	3	multi-organism reproductive process	GO:0044703	0.00124	0.0354	3.76	1.12	13.4395	-4.82361	Akap14|1.5471437;Ube3a|1.6787672;Paqr5|1.7612659;Sebox|1.5387588;Ddx6|1.6673522;Kdm5b|1.687644;Dazl|1.5083107;Igf1|1.8333511;Catsperd|1.6519562;Bik|1.6502056;Herc2|1.6062031;Lep|1.6475654;Spink10|1.535757;Defb1|0.618270932;Tspan8|0.52010221;Fos|0.520821452;Tdrd9|0.634453315	17	2287	173	53607	http://www.ebi.ac.uk/QuickGO/GTerm?id=GO:0044703
7	5,6,7	positive regulation of glycoprotein metabolic process	GO:1903020	0.00125	0.0354	0.18	-0.09	13.4395	-4.82361	Igf1|1.8333511;Slc51b|2.0196087;Tcf7l2|0.657823285	3	65	173	53607	http://www.ebi.ac.uk/QuickGO/GTerm?id=GO:1903020
4	3,4	regulation of metabolic process	GO:0019222	0.00126	0.0354	18.65	6.15	13.4395	-4.82361	Usp47|1.5590137;Mcf2l|3.2131133;Six4|1.510553;Itgb3bp|1.5665871;Usp40|1.6036198;Cyth1|1.7932152;Ube3a|1.6787672;Sebox|1.5387588;Zfp62|1.5671796;Ddx6|1.6673522;Zkscan3|1.6924356;Osbpl8|1.6370533;Gpi|2.4248314;Murc|1.6083461;Kdm5b|1.687644;Dazl|1.5083107;Itsn2|1.7630032;Igf1|1.8333511;Spock1|1.8344355;Ins2|1.501474;Dedd2|1.8313841;Mthfr|1.6746829;Znf710|1.6747681;Tfpi2|1.9140846;Zkscan16|1.5291344;…	77	17800	173	53607	http://www.ebi.ac.uk/QuickGO/GTerm?id=GO:0019222
9	6,7,8,9	positive regulation of phosphatidylinositol 3-kinase signaling	GO:0014068	0.00127	0.0354	0.88	0.15	13.4395	-4.82361	Ube3a|1.6787672;Igf1|1.8333511;Ins2|1.501474;Lep|1.6475654	4	144	173	53607	http://www.ebi.ac.uk/QuickGO/GTerm?id=GO:0014068
5	5	nervous system development	GO:0007399	0.00128	0.0354	3.98	1.2	13.4395	-4.82361	Kif27|1.9103601;Six4|1.510553;Ube3a|1.6787672;Opa1|1.6633599;Wdr36|2.1331694;Pcdha12|1.8961716;Ddx6|1.6673522;Itsn2|1.7630032;Igf1|1.8333511;Spock1|1.8344355;Scn3b|1.6376927;Adcy1|1.580024;Tshr|1.7740262;Lep|1.6475654;Nr4a2|1.9803841;Rax|1.5461596;Gbx2|2.0050368;Crabp2|0.608322164;Ntng1|0.556939861;Cbln1|0.457339654;Adcyap1|0.608378898;Fos|0.520821452;Npas4|0.480299968;Iglon5|0.50628633;Vwc2l|0.5…	33	5929	173	53607	http://www.ebi.ac.uk/QuickGO/GTerm?id=GO:0007399
4	4	developmental growth involved in morphogenesis	GO:0060560	0.00132	0.0354	0.08	-0.12	13.4395	-4.82361	Six4|1.510553;Wdr36|2.1331694;Kdm5b|1.687644;Itsn2|1.7630032;Crabp2|0.608322164;Wnt7b|0.61148036;Sema3a|0.399673467;Sema3f|0.580937962	8	650	173	53607	http://www.ebi.ac.uk/QuickGO/GTerm?id=GO:0060560
5	5	response to organic cyclic compound	GO:0014070	0.00133	0.0354	0.11	-0.11	13.4395	-4.82361	Ube3a|1.6787672;Paqr5|1.7612659;Gpi|2.4248314;Adcy1|1.580024;Lep|1.6475654;Nr1i2|1.7842534;Nr4a2|1.9803841;Per1|1.567625;Defb1|0.618270932;Tgfb3|0.591089247;Adcyap1|0.608378898;Fos|0.520821452;Npas4|0.480299968;Klf5|0.628009106;Ctgf|0.537202711;Usp18|0.397332295	16	2097	173	53607	http://www.ebi.ac.uk/QuickGO/GTerm?id=GO:0014070
8	7,8	regulation of transcription from RNA polymerase II promoter	GO:0006357	0.00133	0.0354	7.19	2.28	13.4395	-4.82361	Mcf2l|3.2131133;Six4|1.510553;Ube3a|1.6787672;Zkscan3|1.6924356;Murc|1.6083461;Igf1|1.8333511;Ins2|1.501474;Znf710|1.6747681;Lep|1.6475654;Pou2f1|1.5176835;RTRAF|1.5716088;Nr1i2|1.7842534;Nr4a2|1.9803841;Rax|1.5461596;Gbx2|2.0050368;Bcl9|1.5354732;Per1|1.567625;Phf21a|0.537862566;Tgfb3|0.591089247;Sostdc1|0.643872175;Adcyap1|0.608378898;Fos|0.520821452;Myef2|0.498216882;Npas4|0.480299968;Vwc2l|0.…	30	5218	173	53607	http://www.ebi.ac.uk/QuickGO/GTerm?id=GO:0006357
6	4,6	reproductive structure development	GO:0048608	0.00134	0.0354	1.24	0.27	13.4395	-4.82361	Six4|1.510553;Ube3a|1.6787672;Kdm5b|1.687644;Igf1|1.8333511;Bik|1.6502056;Lep|1.6475654;Adcyap1|0.608378898;Wnt7b|0.61148036;Sema3a|0.399673467;Lhx9|0.59095176;Tcf7l2|0.657823285	11	1148	173	53607	http://www.ebi.ac.uk/QuickGO/GTerm?id=GO:0048608
5	5	programmed cell death	GO:0012501	0.00135	0.0354	3.31	0.97	13.4395	-4.82361	Usp47|1.5590137;Six4|1.510553;Itgb3bp|1.5665871;Opa1|1.6633599;Gpi|2.4248314;Igf1|1.8333511;Ins2|1.501474;Dedd2|1.8313841;Bik|1.6502056;Ei24|1.674788;Sgk2|1.7257099;Lep|1.6475654;Krt20|1.5456492;Nr4a2|1.9803841;Tnfrsf18|0.649862015;Tgfb3|0.591089247;Pip|0.551542289;Adcyap1|0.608378898;Serpinb13|0.645839213;Wnt7b|0.61148036;Sema3a|0.399673467;Pcgf2|0.543926231;Foxc2|0.532780009;Sp110|0.424112653;C…	27	4514	173	53607	http://www.ebi.ac.uk/QuickGO/GTerm?id=GO:0012501
8	8	sensory perception of bitter taste	GO:0050913	0.00136	0.0354	-0.76	-0.41	13.4395	-4.82361	Pip|0.551542289;Rtp4|0.532946286;Tas2r41|0.592552633	3	67	173	53607	http://www.ebi.ac.uk/QuickGO/GTerm?id=GO:0050913
6	5,6	response to type I interferon	GO:0034340	0.00136	0.0354	-0.76	-0.41	13.4395	-4.82361	Isg15|0.455722399;Ifitm3|0.631067397;Zbp1|0.604157035	3	67	173	53607	http://www.ebi.ac.uk/QuickGO/GTerm?id=GO:0034340
5	5	olfactory placode morphogenesis	GO:0071699	0.00136	0.0354	0.36	-0.03	13.4395	-4.82361	Six4|1.510553;Pou2f1|1.5176835	2	17	173	53607	http://www.ebi.ac.uk/QuickGO/GTerm?id=GO:0071699
7	5,6,7	olfactory placode formation	GO:0030910	0.00136	0.0354	0.36	-0.03	13.4395	-4.82361	Six4|1.510553;Pou2f1|1.5176835	2	17	173	53607	http://www.ebi.ac.uk/QuickGO/GTerm?id=GO:0030910
6	5,6	olfactory placode development	GO:0071698	0.00136	0.0354	0.36	-0.03	13.4395	-4.82361	Six4|1.510553;Pou2f1|1.5176835	2	17	173	53607	http://www.ebi.ac.uk/QuickGO/GTerm?id=GO:0071698
3	3	system process	GO:0003008	0.00137	0.0354	-7.88	-2.82	13.4395	-4.82361	Cald1|1.602462;Opa1|1.6633599;Pex5l|1.618897;Gpi|2.4248314;Kdm5b|1.687644;Opn4|1.6855413;Igf1|1.8333511;Vmn1r49|1.5723487;Scn3b|1.6376927;Pon1|1.5448279;Ei24|1.674788;Adcy1|1.580024;Lep|1.6475654;Vmn1r26|1.5498266;Olfr1024|2.0258737;Vmn1r167|0.48916624;Vmn1r36|0.633023774;Pip|0.551542289;Rtp4|0.532946286;Adcyap1|0.608378898;Fos|0.520821452;Olfr95|0.647011995;Npas4|0.480299968;Pde1c|0.647586187;Ta…	33	5954	173	53607	http://www.ebi.ac.uk/QuickGO/GTerm?id=GO:0003008
5	5	embryonic organ morphogenesis	GO:0048562	0.00139	0.0356	-2.05	-0.84	13.4395	-4.82361	Six4|1.510553;Tshr|1.7740262;Gbx2|2.0050368;Tgfb3|0.591089247;Clrn1|0.657143993;Pcgf2|0.543926231;Myo15|0.645824072;Foxc2|0.532780009;Tcf7l2|0.657823285	9	813	173	53607	http://www.ebi.ac.uk/QuickGO/GTerm?id=GO:0048562
4	4	gonad development	GO:0008406	0.00141	0.0358	0.84	0.13	13.4395	-4.82361	Six4|1.510553;Ube3a|1.6787672;Bik|1.6502056;Lep|1.6475654;Adcyap1|0.608378898;Sema3a|0.399673467;Lhx9|0.59095176	7	509	173	53607	http://www.ebi.ac.uk/QuickGO/GTerm?id=GO:0008406
8	5,6,8	antibacterial humoral response	GO:0019731	0.00142	0.0359	-0.2	-0.22	13.4395	-4.82361	Defa20|1.5796245;Defb1|0.618270932;Sftpd|0.66537721	3	68	173	53607	http://www.ebi.ac.uk/QuickGO/GTerm?id=GO:0019731
6	6	negative regulation of RNA biosynthetic process	GO:1902679	0.00144	0.0359	-4.99	-1.84	13.4395	-4.82361	Usp47|1.5590137;Six4|1.510553;Zkscan3|1.6924356;Kdm5b|1.687644;Ins2|1.501474;Lep|1.6475654;Pou2f1|1.5176835;Nr1i2|1.7842534;Nr4a2|1.9803841;Per1|1.567625;Phf21a|0.537862566;Myef2|0.498216882;Zfp869|0.579506528;Trim21|0.590609231;Ifitm3|0.631067397;Thap7|0.520847602;Pcgf2|0.543926231;Lhx9|0.59095176;Dmbx1|0.664128809;Klf5|0.628009106;Foxc2|0.532780009;Tcf7l2|0.657823285	22	3393	173	53607	http://www.ebi.ac.uk/QuickGO/GTerm?id=GO:1902679
4	4	regulation of biosynthetic process	GO:0009889	0.00144	0.0359	12.85	4.19	13.4395	-4.82361	Usp47|1.5590137;Mcf2l|3.2131133;Six4|1.510553;Itgb3bp|1.5665871;Ube3a|1.6787672;Sebox|1.5387588;Zfp62|1.5671796;Ddx6|1.6673522;Zkscan3|1.6924356;Murc|1.6083461;Kdm5b|1.687644;Dazl|1.5083107;Igf1|1.8333511;Ins2|1.501474;Dedd2|1.8313841;Znf710|1.6747681;Zkscan16|1.5291344;Adcy1|1.580024;Tshr|1.7740262;Lep|1.6475654;Slc51b|2.0196087;Pou2f1|1.5176835;RTRAF|1.5716088;Zfp53|1.7193636;Nr1i2|1.7842534;Nr…	53	11138	173	53607	http://www.ebi.ac.uk/QuickGO/GTerm?id=GO:0009889
6	5,6	regulation of macromolecule biosynthetic process	GO:0010556	0.00146	0.0361	12.4	4.04	13.4395	-4.82361	Usp47|1.5590137;Mcf2l|3.2131133;Six4|1.510553;Itgb3bp|1.5665871;Ube3a|1.6787672;Sebox|1.5387588;Zfp62|1.5671796;Ddx6|1.6673522;Zkscan3|1.6924356;Murc|1.6083461;Kdm5b|1.687644;Dazl|1.5083107;Igf1|1.8333511;Ins2|1.501474;Dedd2|1.8313841;Znf710|1.6747681;Zkscan16|1.5291344;Lep|1.6475654;Slc51b|2.0196087;Pou2f1|1.5176835;RTRAF|1.5716088;Zfp53|1.7193636;Nr1i2|1.7842534;Nr4a2|1.9803841;Rax|1.5461596;Gb…	51	10606	173	53607	http://www.ebi.ac.uk/QuickGO/GTerm?id=GO:0010556
8	6,8	detection of chemical stimulus involved in sensory perception of taste	GO:0050912	0.00148	0.0363	-0.76	-0.41	13.4395	-4.82361	Pip|0.551542289;Rtp4|0.532946286;Tas2r41|0.592552633	3	69	173	53607	http://www.ebi.ac.uk/QuickGO/GTerm?id=GO:0050912
7	6,7	cellular response to steroid hormone stimulus	GO:0071383	0.0015	0.0367	1.75	0.44	13.4395	-4.82361	Ube3a|1.6787672;Paqr5|1.7612659;Nr1i2|1.7842534;Nr4a2|1.9803841;Per1|1.567625;Adcyap1|0.608378898;Npas4|0.480299968	7	515	173	53607	http://www.ebi.ac.uk/QuickGO/GTerm?id=GO:0071383
6	6	facial nerve structural organization	GO:0021612	0.00153	0.0371	-0.63	-0.37	13.4395	-4.82361	Sema3a|0.399673467;Sema3f|0.580937962	2	18	173	53607	http://www.ebi.ac.uk/QuickGO/GTerm?id=GO:0021612
5	5	regulation of cell development	GO:0060284	0.00154	0.0371	-4.42	-1.65	13.4395	-4.82361	Ube3a|1.6787672;Wdr36|2.1331694;Ddx6|1.6673522;Itsn2|1.7630032;Igf1|1.8333511;Spock1|1.8344355;Ins2|1.501474;Tgfb3|0.591089247;Crabp2|0.608322164;Adcyap1|0.608378898;Iglon5|0.50628633;Vwc2l|0.550887488;Spag9|0.659044162;Wnt7b|0.61148036;Sema3a|0.399673467;Foxc2|0.532780009;Tcf7l2|0.657823285;Sema3f|0.580937962	18	2543	173	53607	http://www.ebi.ac.uk/QuickGO/GTerm?id=GO:0060284
5	5	reproductive system development	GO:0061458	0.00156	0.0373	1.24	0.27	13.4395	-4.82361	Six4|1.510553;Ube3a|1.6787672;Kdm5b|1.687644;Igf1|1.8333511;Bik|1.6502056;Lep|1.6475654;Adcyap1|0.608378898;Wnt7b|0.61148036;Sema3a|0.399673467;Lhx9|0.59095176;Tcf7l2|0.657823285	11	1170	173	53607	http://www.ebi.ac.uk/QuickGO/GTerm?id=GO:0061458
3	3	multicellular organismal reproductive process	GO:0048609	0.00158	0.0373	3.28	0.96	13.4395	-4.82361	Akap14|1.5471437;Ube3a|1.6787672;Paqr5|1.7612659;Sebox|1.5387588;Ddx6|1.6673522;Dazl|1.5083107;Igf1|1.8333511;Catsperd|1.6519562;Bik|1.6502056;Herc2|1.6062031;Lep|1.6475654;Defb1|0.618270932;Tspan8|0.52010221;Adcyap1|0.608378898;Tdrd9|0.634453315	15	1932	173	53607	http://www.ebi.ac.uk/QuickGO/GTerm?id=GO:0048609
4	4	development of primary sexual characteristics	GO:0045137	0.00159	0.0373	0.84	0.13	13.4395	-4.82361	Six4|1.510553;Ube3a|1.6787672;Bik|1.6502056;Lep|1.6475654;Adcyap1|0.608378898;Sema3a|0.399673467;Lhx9|0.59095176	7	520	173	53607	http://www.ebi.ac.uk/QuickGO/GTerm?id=GO:0045137
3	3	negative regulation of metabolic process	GO:0009892	0.0016	0.0373	-8.91	-3.16	13.4395	-4.82361	Usp47|1.5590137;Six4|1.510553;Zkscan3|1.6924356;Gpi|2.4248314;Kdm5b|1.687644;Igf1|1.8333511;Spock1|1.8344355;Ins2|1.501474;Tfpi2|1.9140846;Lep|1.6475654;Pou2f1|1.5176835;RTRAF|1.5716088;Spink10|1.535757;Nr1i2|1.7842534;Nr4a2|1.9803841;Per1|1.567625;Phf21a|0.537862566;Tgfb3|0.591089247;Sh3bp5l|0.666402105;Isg15|0.455722399;Myef2|0.498216882;Serpinb13|0.645839213;Zfp869|0.579506528;Trim21|0.5906092…	37	7004	173	53607	http://www.ebi.ac.uk/QuickGO/GTerm?id=GO:0009892
8	4,8	positive regulation of cellular response to insulin stimulus	GO:1900078	0.00161	0.0373	0.61	0.05	13.4395	-4.82361	Osbpl8|1.6370533;Ins2|1.501474;Lep|1.6475654	3	71	173	53607	http://www.ebi.ac.uk/QuickGO/GTerm?id=GO:1900078
4	4	cell death	GO:0008219	0.00163	0.0373	0.34	-0.04	13.4395	-4.82361	Usp47|1.5590137;Six4|1.510553;Itgb3bp|1.5665871;Opa1|1.6633599;Gpi|2.4248314;Igf1|1.8333511;Ins2|1.501474;Dedd2|1.8313841;Bik|1.6502056;Ei24|1.674788;Sgk2|1.7257099;Lep|1.6475654;Krt20|1.5456492;Nr4a2|1.9803841;Tnfrsf18|0.649862015;Tgfb3|0.591089247;Pip|0.551542289;Adcyap1|0.608378898;Fos|0.520821452;Serpinb13|0.645839213;Wnt7b|0.61148036;Sema3a|0.399673467;Pcgf2|0.543926231;Foxc2|0.532780009;Sp1…	28	4810	173	53607	http://www.ebi.ac.uk/QuickGO/GTerm?id=GO:0008219
4	4	regulation of cell growth	GO:0001558	0.00163	0.0373	2.55	0.71	13.4395	-4.82361	Usp47|1.5590137;Wdr36|2.1331694;Itsn2|1.7630032;Ei24|1.674788;Sgk2|1.7257099;Hsd3b7|1.605346;Crabp2|0.608322164;Sema3a|0.399673467;Ctgf|0.537202711;Sema3f|0.580937962	10	1001	173	53607	http://www.ebi.ac.uk/QuickGO/GTerm?id=GO:0001558
4	4	system development	GO:0048731	0.00164	0.0373	-13.18	-4.61	13.4395	-4.82361	Kif27|1.9103601;Six4|1.510553;Ube3a|1.6787672;Opa1|1.6633599;Dhtkd1|1.6927242;Wdr36|2.1331694;Pcdha12|1.8961716;Ddx6|1.6673522;Gpi|2.4248314;Murc|1.6083461;Kdm5b|1.687644;Itsn2|1.7630032;Igf1|1.8333511;Spock1|1.8344355;Scn3b|1.6376927;Bik|1.6502056;Madcam1|1.562125;Adcy1|1.580024;Tshr|1.7740262;Lep|1.6475654;Pou2f1|1.5176835;Nr4a2|1.9803841;Rax|1.5461596;Gbx2|2.0050368;Bcl9|1.5354732;Tgfb3|0.5910…	54	11471	173	53607	http://www.ebi.ac.uk/QuickGO/GTerm?id=GO:0048731
7	6,7	positive regulation of protein kinase B signaling	GO:0051897	0.00171	0.0386	1.05	0.21	13.4395	-4.82361	Osbpl8|1.6370533;Igf1|1.8333511;Ins2|1.501474;Lep|1.6475654;Tcf7l2|0.657823285	5	263	173	53607	http://www.ebi.ac.uk/QuickGO/GTerm?id=GO:0051897
3	3	response to stress	GO:0006950	0.00173	0.0389	-10.84	-3.82	13.4395	-4.82361	Usp47|1.5590137;Ube3a|1.6787672;Opa1|1.6633599;Zkscan3|1.6924356;Gpi|2.4248314;Igf1|1.8333511;Ins2|1.501474;Clec7a|1.6193764;Defa20|1.5796245;St8sia1|1.6915716;Ei24|1.674788;Herc2|1.6062031;Tfpi2|1.9140846;Pik3c2b|1.9768555;Lep|1.6475654;Krt20|1.5456492;Slf2|1.6083025;Nr4a2|1.9803841;Bcl9|1.5354732;Per1|1.567625;Tnfrsf18|0.649862015;Defb1|0.618270932;Tgfb3|0.591089247;Sftpd|0.66537721;Tspan8|0.52…	45	9094	173	53607	http://www.ebi.ac.uk/QuickGO/GTerm?id=GO:0006950
7	5,6,7	morphogenesis of a branching epithelium	GO:0061138	0.00179	0.0399	0.89	0.15	13.4395	-4.82361	Six4|1.510553;Kdm5b|1.687644;Igf1|1.8333511;Gbx2|2.0050368;Wnt7b|0.61148036;Sema3a|0.399673467;Foxc2|0.532780009	7	531	173	53607	http://www.ebi.ac.uk/QuickGO/GTerm?id=GO:0061138
3	3	positive regulation of developmental process	GO:0051094	0.0018	0.0399	-5.17	-1.9	13.4395	-4.82361	Six4|1.510553;Kdm5b|1.687644;Itsn2|1.7630032;Igf1|1.8333511;Tshr|1.7740262;Lep|1.6475654;Tgfb3|0.591089247;Isg15|0.455722399;Crabp2|0.608322164;Cbln1|0.457339654;Adcyap1|0.608378898;Fos|0.520821452;Vwc2l|0.550887488;Spag9|0.659044162;Wnt7b|0.61148036;Sema3a|0.399673467;Klf5|0.628009106;Foxc2|0.532780009;Ctgf|0.537202711;Tcf7l2|0.657823285;Olfm2|0.657508494	21	3231	173	53607	http://www.ebi.ac.uk/QuickGO/GTerm?id=GO:0051094
8	5,6,7,8	positive regulation of nuclear division	GO:0051785	0.00182	0.0401	0.82	0.13	13.4395	-4.82361	Dazl|1.5083107;Igf1|1.8333511;Ins2|1.501474;Slf2|1.6083025	4	159	173	53607	http://www.ebi.ac.uk/QuickGO/GTerm?id=GO:0051785
4	4	gamete generation	GO:0007276	0.00184	0.0402	2.83	0.81	13.4395	-4.82361	Akap14|1.5471437;Paqr5|1.7612659;Sebox|1.5387588;Ddx6|1.6673522;Dazl|1.5083107;Igf1|1.8333511;Catsperd|1.6519562;Bik|1.6502056;Herc2|1.6062031;Lep|1.6475654;Defb1|0.618270932;Tspan8|0.52010221;Tdrd9|0.634453315	13	1568	173	53607	http://www.ebi.ac.uk/QuickGO/GTerm?id=GO:0007276
3	3	positive regulation of cellular process	GO:0048522	0.00189	0.0405	14.26	4.67	13.4395	-4.82361	Usp47|1.5590137;Mcf2l|3.2131133;Six4|1.510553;Ube3a|1.6787672;Pex5l|1.618897;Zkscan3|1.6924356;Osbpl8|1.6370533;Gpi|2.4248314;Murc|1.6083461;Kdm5b|1.687644;Dazl|1.5083107;Itsn2|1.7630032;Igf1|1.8333511;Ins2|1.501474;Dtwd2|2.2511744;Dedd2|1.8313841;Clec7a|1.6193764;St8sia1|1.6915716;Bik|1.6502056;Ei24|1.674788;Madcam1|1.562125;Adcy1|1.580024;Tshr|1.7740262;Lep|1.6475654;Slc51b|2.0196087;Egfl6|1.70…	59	12915	173	53607	http://www.ebi.ac.uk/QuickGO/GTerm?id=GO:0048522
6	6	facial nerve development	GO:0021561	0.00189	0.0405	-0.63	-0.37	13.4395	-4.82361	Sema3a|0.399673467;Sema3f|0.580937962	2	20	173	53607	http://www.ebi.ac.uk/QuickGO/GTerm?id=GO:0021561
7	5,7	facial nerve morphogenesis	GO:0021610	0.00189	0.0405	-0.63	-0.37	13.4395	-4.82361	Sema3a|0.399673467;Sema3f|0.580937962	2	20	173	53607	http://www.ebi.ac.uk/QuickGO/GTerm?id=GO:0021610
4	4	sex differentiation	GO:0007548	0.00191	0.0405	0.19	-0.09	13.4395	-4.82361	Six4|1.510553;Ube3a|1.6787672;Bik|1.6502056;Lep|1.6475654;Adcyap1|0.608378898;Sema3a|0.399673467;Lhx9|0.59095176;Tcf7l2|0.657823285	8	690	173	53607	http://www.ebi.ac.uk/QuickGO/GTerm?id=GO:0007548
3	3	multicellular organism reproduction	GO:0032504	0.00192	0.0405	3.28	0.96	13.4395	-4.82361	Akap14|1.5471437;Ube3a|1.6787672;Paqr5|1.7612659;Sebox|1.5387588;Ddx6|1.6673522;Dazl|1.5083107;Igf1|1.8333511;Catsperd|1.6519562;Bik|1.6502056;Herc2|1.6062031;Lep|1.6475654;Defb1|0.618270932;Tspan8|0.52010221;Adcyap1|0.608378898;Tdrd9|0.634453315	15	1971	173	53607	http://www.ebi.ac.uk/QuickGO/GTerm?id=GO:0032504
5	5	regulation of cellular biosynthetic process	GO:0031326	0.00192	0.0405	12.58	4.1	13.4395	-4.82361	Usp47|1.5590137;Mcf2l|3.2131133;Six4|1.510553;Itgb3bp|1.5665871;Ube3a|1.6787672;Sebox|1.5387588;Zfp62|1.5671796;Ddx6|1.6673522;Zkscan3|1.6924356;Murc|1.6083461;Kdm5b|1.687644;Dazl|1.5083107;Igf1|1.8333511;Ins2|1.501474;Dedd2|1.8313841;Znf710|1.6747681;Zkscan16|1.5291344;Adcy1|1.580024;Tshr|1.7740262;Lep|1.6475654;Slc51b|2.0196087;Pou2f1|1.5176835;RTRAF|1.5716088;Zfp53|1.7193636;Nr1i2|1.7842534;Nr…	52	11008	173	53607	http://www.ebi.ac.uk/QuickGO/GTerm?id=GO:0031326
7	6,7	positive regulation of nucleotide metabolic process	GO:0045981	0.00194	0.0405	1.1	0.22	13.4395	-4.82361	Igf1|1.8333511;Ins2|1.501474;Adcy1|1.580024;Tshr|1.7740262;Adcyap1|0.608378898	5	271	173	53607	http://www.ebi.ac.uk/QuickGO/GTerm?id=GO:0045981
7	7	positive regulation of purine nucleotide metabolic process	GO:1900544	0.00194	0.0405	1.1	0.22	13.4395	-4.82361	Igf1|1.8333511;Ins2|1.501474;Adcy1|1.580024;Tshr|1.7740262;Adcyap1|0.608378898	5	271	173	53607	http://www.ebi.ac.uk/QuickGO/GTerm?id=GO:1900544
3	3	regulation of localization	GO:0032879	0.00198	0.0409	8.23	2.63	13.4395	-4.82361	Six4|1.510553;Pex5l|1.618897;Osbpl8|1.6370533;Gpi|2.4248314;Kdm5b|1.687644;Igf1|1.8333511;Ins2|1.501474;Dtwd2|2.2511744;Clec7a|1.6193764;Ak1|1.5147715;Scn3b|1.6376927;Pon1|1.5448279;Ei24|1.674788;Sgk2|1.7257099;Madcam1|1.562125;Lep|1.6475654;Slc51b|2.0196087;Cttnbp2nl|1.7116936;Krt20|1.5456492;Spink10|1.535757;Per1|1.567625;Tnfrsf18|0.649862015;Defb1|0.618270932;Tgfb3|0.591089247;Sftpd|0.66537721…	35	6586	173	53607	http://www.ebi.ac.uk/QuickGO/GTerm?id=GO:0032879
6	6	regulation of RNA biosynthetic process	GO:2001141	0.00199	0.0409	10.98	3.56	13.4395	-4.82361	Usp47|1.5590137;Mcf2l|3.2131133;Six4|1.510553;Itgb3bp|1.5665871;Ube3a|1.6787672;Sebox|1.5387588;Zfp62|1.5671796;Zkscan3|1.6924356;Murc|1.6083461;Kdm5b|1.687644;Igf1|1.8333511;Ins2|1.501474;Dedd2|1.8313841;Znf710|1.6747681;Zkscan16|1.5291344;Lep|1.6475654;Pou2f1|1.5176835;RTRAF|1.5716088;Zfp53|1.7193636;Nr1i2|1.7842534;Nr4a2|1.9803841;Rax|1.5461596;Gbx2|2.0050368;Bcl9|1.5354732;Per1|1.567625;Phf21…	46	9420	173	53607	http://www.ebi.ac.uk/QuickGO/GTerm?id=GO:2001141
7	7	protein localization to nucleus	GO:0034504	0.00203	0.0412	1.91	0.49	13.4395	-4.82361	Six4|1.510553;Osbpl8|1.6370533;Igf1|1.8333511;Ins2|1.501474;Ei24|1.674788;Lep|1.6475654;Tgfb3|0.591089247;Gpn2|0.596067907;Tcf7l2|0.657823285	9	860	173	53607	http://www.ebi.ac.uk/QuickGO/GTerm?id=GO:0034504
6	5,6	negative regulation of macromolecule biosynthetic process	GO:0010558	0.00203	0.0412	-5.67	-2.07	13.4395	-4.82361	Usp47|1.5590137;Six4|1.510553;Zkscan3|1.6924356;Kdm5b|1.687644;Ins2|1.501474;Lep|1.6475654;Pou2f1|1.5176835;Nr1i2|1.7842534;Nr4a2|1.9803841;Per1|1.567625;Phf21a|0.537862566;Tgfb3|0.591089247;Myef2|0.498216882;Zfp869|0.579506528;Trim21|0.590609231;Ifitm3|0.631067397;Thap7|0.520847602;Prg4|0.354130898;Pcgf2|0.543926231;Lhx9|0.59095176;Dmbx1|0.664128809;Klf5|0.628009106;Foxc2|0.532780009;Tcf7l2|0.65…	24	3944	173	53607	http://www.ebi.ac.uk/QuickGO/GTerm?id=GO:0010558
6	4,5,6	hormone-mediated signaling pathway	GO:0009755	0.00205	0.0412	1.46	0.34	13.4395	-4.82361	Ube3a|1.6787672;Paqr5|1.7612659;Tshr|1.7740262;Nr1i2|1.7842534;Nr4a2|1.9803841;Per1|1.567625	6	402	173	53607	http://www.ebi.ac.uk/QuickGO/GTerm?id=GO:0009755
5	5	negative regulation of cell development	GO:0010721	0.00205	0.0412	-0.97	-0.48	13.4395	-4.82361	Ube3a|1.6787672;Ddx6|1.6673522;Igf1|1.8333511;Spock1|1.8344355;Adcyap1|0.608378898;Wnt7b|0.61148036;Sema3a|0.399673467;Foxc2|0.532780009;Sema3f|0.580937962	9	861	173	53607	http://www.ebi.ac.uk/QuickGO/GTerm?id=GO:0010721
8	6,7,8	negative regulation of axon extension involved in axon guidance	GO:0048843	0.00209	0.0417	-0.63	-0.37	13.4395	-4.82361	Sema3a|0.399673467;Sema3f|0.580937962	2	21	173	53607	http://www.ebi.ac.uk/QuickGO/GTerm?id=GO:0048843
10	6,7,8,9,10	neural crest cell migration	GO:0001755	0.0021	0.0418	-0.3	-0.25	13.4395	-4.82361	Gbx2|2.0050368;Sema3a|0.399673467;Sema3f|0.580937962	3	78	173	53607	http://www.ebi.ac.uk/QuickGO/GTerm?id=GO:0001755
7	6,7	cyclic-nucleotide-mediated signaling	GO:0019935	0.00213	0.0419	0.02	-0.15	13.4395	-4.82361	Pex5l|1.618897;Adcy1|1.580024;Defb1|0.618270932;Adcyap1|0.608378898	4	166	173	53607	http://www.ebi.ac.uk/QuickGO/GTerm?id=GO:0019935
8	6,7,8	negative regulation of transcription, DNA-templated	GO:0045892	0.00213	0.0419	-2.15	-0.88	13.4395	-4.82361	Usp47|1.5590137;Six4|1.510553;Zkscan3|1.6924356;Kdm5b|1.687644;Ins2|1.501474;Lep|1.6475654;Pou2f1|1.5176835;Nr1i2|1.7842534;Nr4a2|1.9803841;Per1|1.567625;Phf21a|0.537862566;Myef2|0.498216882;Zfp869|0.579506528;Trim21|0.590609231;Thap7|0.520847602;Pcgf2|0.543926231;Lhx9|0.59095176;Dmbx1|0.664128809;Klf5|0.628009106;Foxc2|0.532780009;Tcf7l2|0.657823285	21	3277	173	53607	http://www.ebi.ac.uk/QuickGO/GTerm?id=GO:0045892
3	3	cell motility	GO:0048870	0.00219	0.0426	5.33	1.65	13.4395	-4.82361	Six4|1.510553;Gpc6|1.5081382;Osbpl8|1.6370533;Gpi|2.4248314;Igf1|1.8333511;Spock1|1.8344355;Catsperd|1.6519562;Madcam1|1.562125;Pik3c2b|1.9768555;Lep|1.6475654;Hsd3b7|1.605346;Nr4a2|1.9803841;Gbx2|2.0050368;Tnfrsf18|0.649862015;Defb1|0.618270932;Clrn1|0.657143993;Carmil2|0.653763083;Spag9|0.659044162;Sema3a|0.399673467;Foxc2|0.532780009;Ctgf|0.537202711;Sema3f|0.580937962	22	3510	173	53607	http://www.ebi.ac.uk/QuickGO/GTerm?id=GO:0048870
3	3	localization of cell	GO:0051674	0.00219	0.0426	5.33	1.65	13.4395	-4.82361	Six4|1.510553;Gpc6|1.5081382;Osbpl8|1.6370533;Gpi|2.4248314;Igf1|1.8333511;Spock1|1.8344355;Catsperd|1.6519562;Madcam1|1.562125;Pik3c2b|1.9768555;Lep|1.6475654;Hsd3b7|1.605346;Nr4a2|1.9803841;Gbx2|2.0050368;Tnfrsf18|0.649862015;Defb1|0.618270932;Clrn1|0.657143993;Carmil2|0.653763083;Spag9|0.659044162;Sema3a|0.399673467;Foxc2|0.532780009;Ctgf|0.537202711;Sema3f|0.580937962	22	3510	173	53607	http://www.ebi.ac.uk/QuickGO/GTerm?id=GO:0051674
7	4,7	regulation of hormone secretion	GO:0046883	0.00222	0.0429	0.59	0.05	13.4395	-4.82361	Pex5l|1.618897;Kdm5b|1.687644;Ins2|1.501474;Lep|1.6475654;Adcyap1|0.608378898;Pde1c|0.647586187;Tcf7l2|0.657823285	7	552	173	53607	http://www.ebi.ac.uk/QuickGO/GTerm?id=GO:0046883
6	5,6	positive regulation of gene expression	GO:0010628	0.00226	0.0433	6.66	2.1	13.4395	-4.82361	Mcf2l|3.2131133;Six4|1.510553;Ube3a|1.6787672;Zkscan3|1.6924356;Murc|1.6083461;Kdm5b|1.687644;Dazl|1.5083107;Igf1|1.8333511;Ins2|1.501474;Pou2f1|1.5176835;RTRAF|1.5716088;Nr1i2|1.7842534;Nr4a2|1.9803841;Rax|1.5461596;Gbx2|2.0050368;Bcl9|1.5354732;Per1|1.567625;Tgfb3|0.591089247;Pip|0.551542289;Adcyap1|0.608378898;Fos|0.520821452;Npas4|0.480299968;Trim21|0.590609231;Wnt7b|0.61148036;Klf5|0.6280091…	28	4918	173	53607	http://www.ebi.ac.uk/QuickGO/GTerm?id=GO:0010628
4	4	adult feeding behavior	GO:0008343	0.00229	0.0436	-0.04	-0.16	13.4395	-4.82361	Lep|1.6475654;Dmbx1|0.664128809	2	22	173	53607	http://www.ebi.ac.uk/QuickGO/GTerm?id=GO:0008343
4	4	regulation of transport	GO:0051049	0.0023	0.0436	6.37	2	13.4395	-4.82361	Pex5l|1.618897;Osbpl8|1.6370533;Gpi|2.4248314;Kdm5b|1.687644;Igf1|1.8333511;Ins2|1.501474;Dtwd2|2.2511744;Clec7a|1.6193764;Ak1|1.5147715;Scn3b|1.6376927;Pon1|1.5448279;Ei24|1.674788;Sgk2|1.7257099;Lep|1.6475654;Slc51b|2.0196087;Cttnbp2nl|1.7116936;Krt20|1.5456492;Spink10|1.535757;Per1|1.567625;Tgfb3|0.591089247;Sftpd|0.66537721;Adcyap1|0.608378898;Pde1c|0.647586187;Sytl2|0.593609732;Rab3b|0.57008…	27	4686	173	53607	http://www.ebi.ac.uk/QuickGO/GTerm?id=GO:0051049
7	7	transcription from RNA polymerase II promoter	GO:0006366	0.00231	0.0436	7.19	2.28	13.4395	-4.82361	Mcf2l|3.2131133;Six4|1.510553;Ube3a|1.6787672;Zkscan3|1.6924356;Murc|1.6083461;Igf1|1.8333511;Ins2|1.501474;Znf710|1.6747681;Lep|1.6475654;Pou2f1|1.5176835;RTRAF|1.5716088;Nr1i2|1.7842534;Nr4a2|1.9803841;Rax|1.5461596;Gbx2|2.0050368;Bcl9|1.5354732;Per1|1.567625;Phf21a|0.537862566;Tgfb3|0.591089247;Sostdc1|0.643872175;Adcyap1|0.608378898;Fos|0.520821452;Myef2|0.498216882;Npas4|0.480299968;Vwc2l|0.…	30	5409	173	53607	http://www.ebi.ac.uk/QuickGO/GTerm?id=GO:0006366
6	5,6	skeletal muscle tissue regeneration	GO:0043403	0.00234	0.044	0.28	-0.06	13.4395	-4.82361	Igf1|1.8333511;Bcl9|1.5354732;Eno3|0.53014216	3	81	173	53607	http://www.ebi.ac.uk/QuickGO/GTerm?id=GO:0043403
7	5,6,7	negative regulation of RNA metabolic process	GO:0051253	0.00236	0.0441	-4.99	-1.84	13.4395	-4.82361	Usp47|1.5590137;Six4|1.510553;Zkscan3|1.6924356;Kdm5b|1.687644;Ins2|1.501474;Lep|1.6475654;Pou2f1|1.5176835;Nr1i2|1.7842534;Nr4a2|1.9803841;Per1|1.567625;Phf21a|0.537862566;Myef2|0.498216882;Zfp869|0.579506528;Trim21|0.590609231;Ifitm3|0.631067397;Thap7|0.520847602;Pcgf2|0.543926231;Lhx9|0.59095176;Dmbx1|0.664128809;Klf5|0.628009106;Foxc2|0.532780009;Tcf7l2|0.657823285	22	3531	173	53607	http://www.ebi.ac.uk/QuickGO/GTerm?id=GO:0051253
5	5	signal release	GO:0023061	0.00237	0.0441	-2.39	-0.96	13.4395	-4.82361	Pex5l|1.618897;Kdm5b|1.687644;Ins2|1.501474;Lep|1.6475654;Adcyap1|0.608378898;Pde1c|0.647586187;Sytl2|0.593609732;Rab3b|0.57008766;Tcf7l2|0.657823285;Sytl3|0.31245567	10	1054	173	53607	http://www.ebi.ac.uk/QuickGO/GTerm?id=GO:0023061
9	7,8,9	positive regulation of transcription from RNA polymerase II promoter	GO:0045944	0.00241	0.0444	4.88	1.5	13.4395	-4.82361	Mcf2l|3.2131133;Six4|1.510553;Ube3a|1.6787672;Murc|1.6083461;Igf1|1.8333511;Pou2f1|1.5176835;RTRAF|1.5716088;Nr1i2|1.7842534;Nr4a2|1.9803841;Rax|1.5461596;Gbx2|2.0050368;Bcl9|1.5354732;Per1|1.567625;Tgfb3|0.591089247;Adcyap1|0.608378898;Fos|0.520821452;Npas4|0.480299968;Klf5|0.628009106;Foxc2|0.532780009;Tcf7l2|0.657823285	20	3088	173	53607	http://www.ebi.ac.uk/QuickGO/GTerm?id=GO:0045944
4	3,4	cell growth	GO:0016049	0.00242	0.0444	1.35	0.31	13.4395	-4.82361	Usp47|1.5590137;Wdr36|2.1331694;Itsn2|1.7630032;Ei24|1.674788;Sgk2|1.7257099;Hsd3b7|1.605346;Tgfb3|0.591089247;Crabp2|0.608322164;Sema3a|0.399673467;Ctgf|0.537202711;Sema3f|0.580937962	11	1238	173	53607	http://www.ebi.ac.uk/QuickGO/GTerm?id=GO:0016049
4	4	morphogenesis of a branching structure	GO:0001763	0.0025	0.0454	0.89	0.15	13.4395	-4.82361	Six4|1.510553;Kdm5b|1.687644;Igf1|1.8333511;Gbx2|2.0050368;Wnt7b|0.61148036;Sema3a|0.399673467;Foxc2|0.532780009	7	564	173	53607	http://www.ebi.ac.uk/QuickGO/GTerm?id=GO:0001763
5	5	cranial nerve structural organization	GO:0021604	0.00251	0.0454	-0.63	-0.37	13.4395	-4.82361	Sema3a|0.399673467;Sema3f|0.580937962	2	23	173	53607	http://www.ebi.ac.uk/QuickGO/GTerm?id=GO:0021604
5	4,5	antimicrobial humoral response	GO:0019730	0.00251	0.0454	-0.2	-0.22	13.4395	-4.82361	Defa20|1.5796245;Defb1|0.618270932;Sftpd|0.66537721	3	83	173	53607	http://www.ebi.ac.uk/QuickGO/GTerm?id=GO:0019730
4	4	movement of cell or subcellular component	GO:0006928	0.00253	0.0455	6.46	2.03	13.4395	-4.82361	Kif27|1.9103601;Six4|1.510553;Gpc6|1.5081382;Osbpl8|1.6370533;Gpi|2.4248314;Igf1|1.8333511;Spock1|1.8344355;Catsperd|1.6519562;Scn3b|1.6376927;Madcam1|1.562125;Pik3c2b|1.9768555;Lep|1.6475654;Hsd3b7|1.605346;Nr4a2|1.9803841;Gbx2|2.0050368;Tnfrsf18|0.649862015;Defb1|0.618270932;Clrn1|0.657143993;Carmil2|0.653763083;Spag9|0.659044162;Wnt7b|0.61148036;Sema3a|0.399673467;Myo15|0.645824072;Lhx9|0.5909…	27	4718	173	53607	http://www.ebi.ac.uk/QuickGO/GTerm?id=GO:0006928
3	3	cellular response to stimulus	GO:0051716	0.00258	0.0462	19.49	6.44	13.4395	-4.82361	Kif27|1.9103601;Usp47|1.5590137;Mcf2l|3.2131133;Gpc6|1.5081382;Cyth1|1.7932152;Ube3a|1.6787672;Paqr5|1.7612659;Arl10|1.5994053;Opa1|1.6633599;Arl15|1.5095077;Pex5l|1.618897;Adam4|1.5124052;Zkscan3|1.6924356;Osbpl8|1.6370533;Murc|1.6083461;Kdm5b|1.687644;Opn4|1.6855413;Itsn2|1.7630032;Akap2|1.522913;Igf1|1.8333511;Spock1|1.8344355;Ins2|1.501474;Dedd2|1.8313841;Clec7a|1.6193764;St8sia1|1.6915716;Vm…	82	19693	173	53607	http://www.ebi.ac.uk/QuickGO/GTerm?id=GO:0051716
5	5	bone mineralization	GO:0030282	0.00268	0.0478	-0.48	-0.31	13.4395	-4.82361	Igf1|1.8333511;Lep|1.6475654;Tgfb3|0.591089247;Isg15|0.455722399;Tcf7l2|0.657823285	5	292	173	53607	http://www.ebi.ac.uk/QuickGO/GTerm?id=GO:0030282
6	6	skeletal muscle cell differentiation	GO:0035914	0.00274	0.0485	0.12	-0.11	13.4395	-4.82361	Six4|1.510553;Bcl9|1.5354732;Fos|0.520821452;Klf5|0.628009106	4	178	173	53607	http://www.ebi.ac.uk/QuickGO/GTerm?id=GO:0035914
7	7	negative regulation of nucleic acid-templated transcription	GO:1903507	0.00277	0.0487	-2.15	-0.88	13.4395	-4.82361	Usp47|1.5590137;Six4|1.510553;Zkscan3|1.6924356;Kdm5b|1.687644;Ins2|1.501474;Lep|1.6475654;Pou2f1|1.5176835;Nr1i2|1.7842534;Nr4a2|1.9803841;Per1|1.567625;Phf21a|0.537862566;Myef2|0.498216882;Zfp869|0.579506528;Trim21|0.590609231;Thap7|0.520847602;Pcgf2|0.543926231;Lhx9|0.59095176;Dmbx1|0.664128809;Klf5|0.628009106;Foxc2|0.532780009;Tcf7l2|0.657823285	21	3350	173	53607	http://www.ebi.ac.uk/QuickGO/GTerm?id=GO:1903507
7	6,7	regulation of transcription, DNA-templated	GO:0006355	0.00278	0.0487	10.78	3.49	13.4395	-4.82361	Usp47|1.5590137;Mcf2l|3.2131133;Six4|1.510553;Itgb3bp|1.5665871;Ube3a|1.6787672;Sebox|1.5387588;Zfp62|1.5671796;Zkscan3|1.6924356;Murc|1.6083461;Kdm5b|1.687644;Igf1|1.8333511;Ins2|1.501474;Dedd2|1.8313841;Znf710|1.6747681;Zkscan16|1.5291344;Lep|1.6475654;Pou2f1|1.5176835;RTRAF|1.5716088;Zfp53|1.7193636;Nr1i2|1.7842534;Nr4a2|1.9803841;Rax|1.5461596;Gbx2|2.0050368;Bcl9|1.5354732;Per1|1.567625;Phf21…	45	9312	173	53607	http://www.ebi.ac.uk/QuickGO/GTerm?id=GO:0006355
7	5,6,7	steroid hormone mediated signaling pathway	GO:0043401	0.0028	0.0487	1.21	0.26	13.4395	-4.82361	Ube3a|1.6787672;Paqr5|1.7612659;Nr1i2|1.7842534;Nr4a2|1.9803841;Per1|1.567625	5	295	173	53607	http://www.ebi.ac.uk/QuickGO/GTerm?id=GO:0043401
5	5	female gamete generation	GO:0007292	0.0028	0.0487	1.09	0.22	13.4395	-4.82361	Paqr5|1.7612659;Sebox|1.5387588;Dazl|1.5083107;Igf1|1.8333511;Lep|1.6475654	5	295	173	53607	http://www.ebi.ac.uk/QuickGO/GTerm?id=GO:0007292
11	7,10,11	positive regulation of adenylate cyclase activity	GO:0045762	0.00287	0.0493	0.22	-0.08	13.4395	-4.82361	Adcy1|1.580024;Tshr|1.7740262;Adcyap1|0.608378898	3	87	173	53607	http://www.ebi.ac.uk/QuickGO/GTerm?id=GO:0045762
7	7	generation of neurons	GO:0048699	0.00289	0.0493	-5.93	-2.16	13.4395	-4.82361	Six4|1.510553;Ube3a|1.6787672;Wdr36|2.1331694;Ddx6|1.6673522;Itsn2|1.7630032;Spock1|1.8344355;Adcy1|1.580024;Tshr|1.7740262;Lep|1.6475654;Nr4a2|1.9803841;Gbx2|2.0050368;Crabp2|0.608322164;Ntng1|0.556939861;Cbln1|0.457339654;Adcyap1|0.608378898;Iglon5|0.50628633;Vwc2l|0.550887488;Clrn1|0.657143993;Spag9|0.659044162;Wnt7b|0.61148036;Sema3a|0.399673467;Lhx9|0.59095176;Tcf7l2|0.657823285;Sema3f|0.580…	24	4053	173	53607	http://www.ebi.ac.uk/QuickGO/GTerm?id=GO:0048699
7	5,7	inner ear morphogenesis	GO:0042472	0.00293	0.0493	0.37	-0.02	13.4395	-4.82361	Six4|1.510553;Tshr|1.7740262;Gbx2|2.0050368;Clrn1|0.657143993;Myo15|0.645824072	5	298	173	53607	http://www.ebi.ac.uk/QuickGO/GTerm?id=GO:0042472
5	5	oogenesis	GO:0048477	0.00297	0.0493	0.87	0.14	13.4395	-4.82361	Paqr5|1.7612659;Sebox|1.5387588;Dazl|1.5083107;Igf1|1.8333511	4	182	173	53607	http://www.ebi.ac.uk/QuickGO/GTerm?id=GO:0048477
8	8	pyruvate metabolic process	GO:0006090	0.00301	0.0493	1.33	0.3	13.4395	-4.82361	Dhtkd1|1.6927242;Gpi|2.4248314;Igf1|1.8333511;Ins2|1.501474;Eno3|0.53014216	5	300	173	53607	http://www.ebi.ac.uk/QuickGO/GTerm?id=GO:0006090
4	4	positive regulation of biosynthetic process	GO:0009891	0.00303	0.0493	6.72	2.12	13.4395	-4.82361	Mcf2l|3.2131133;Six4|1.510553;Ube3a|1.6787672;Zkscan3|1.6924356;Murc|1.6083461;Dazl|1.5083107;Igf1|1.8333511;Ins2|1.501474;Adcy1|1.580024;Tshr|1.7740262;Slc51b|2.0196087;Pou2f1|1.5176835;RTRAF|1.5716088;Nr1i2|1.7842534;Nr4a2|1.9803841;Rax|1.5461596;Gbx2|2.0050368;Bcl9|1.5354732;Per1|1.567625;Tgfb3|0.591089247;Adcyap1|0.608378898;Fos|0.520821452;Npas4|0.480299968;Trim21|0.590609231;Klf5|0.62800910…	28	5021	173	53607	http://www.ebi.ac.uk/QuickGO/GTerm?id=GO:0009891
2	2	negative regulation of biological process	GO:0048519	0.00308	0.0493	-13.57	-4.74	13.4395	-4.82361	Usp47|1.5590137;Six4|1.510553;Ube3a|1.6787672;Opa1|1.6633599;Ddx6|1.6673522;Zkscan3|1.6924356;Osbpl8|1.6370533;Gpi|2.4248314;Kdm5b|1.687644;Igf1|1.8333511;Spock1|1.8344355;Ins2|1.501474;Ak1|1.5147715;Ei24|1.674788;Tfpi2|1.9140846;Lep|1.6475654;Pou2f1|1.5176835;Cttnbp2nl|1.7116936;RTRAF|1.5716088;Spink10|1.535757;Nr1i2|1.7842534;Nr4a2|1.9803841;Bcl9|1.5354732;Per1|1.567625;Phf21a|0.537862566;Tnfrs…	57	12622	173	53607	http://www.ebi.ac.uk/QuickGO/GTerm?id=GO:0048519
8	7,8	phosphatidylinositol 3-kinase signaling	GO:0014065	0.0031	0.0493	1.18	0.25	13.4395	-4.82361	Ube3a|1.6787672;Igf1|1.8333511;Ins2|1.501474;Pik3c2b|1.9768555;Lep|1.6475654	5	302	173	53607	http://www.ebi.ac.uk/QuickGO/GTerm?id=GO:0014065
10	5,7,8,9,10	regulation of peptide hormone secretion	GO:0090276	0.00312	0.0493	-0.02	-0.16	13.4395	-4.82361	Pex5l|1.618897;Ins2|1.501474;Lep|1.6475654;Adcyap1|0.608378898;Pde1c|0.647586187;Tcf7l2|0.657823285	6	438	173	53607	http://www.ebi.ac.uk/QuickGO/GTerm?id=GO:0090276
5	5	autonomic nervous system development	GO:0048483	0.00316	0.0493	-0.3	-0.25	13.4395	-4.82361	Gbx2|2.0050368;Sema3a|0.399673467;Sema3f|0.580937962	3	90	173	53607	http://www.ebi.ac.uk/QuickGO/GTerm?id=GO:0048483
6	6	bone mineralization involved in bone maturation	GO:0035630	0.0032	0.0493	0.48	0.01	13.4395	-4.82361	Igf1|1.8333511;Lep|1.6475654	2	26	173	53607	http://www.ebi.ac.uk/QuickGO/GTerm?id=GO:0035630
8	6,7,8	negative regulation of acute inflammatory response	GO:0002674	0.0032	0.0493	0.04	-0.14	13.4395	-4.82361	Ins2|1.501474;Adcyap1|0.608378898	2	26	173	53607	http://www.ebi.ac.uk/QuickGO/GTerm?id=GO:0002674
12	6,7,8,9,10,11,12	neural crest cell migration involved in sympathetic nervous system development	GO:1903045	0.00323	0.0493	0	-0.15	13.4395	-4.82361	Sema3a|0.399673467	1	1	173	53607	http://www.ebi.ac.uk/QuickGO/GTerm?id=GO:1903045
7	7	cellular response to thyrotropin-releasing hormone	GO:1905229	0.00323	0.0493	0	-0.15	13.4395	-4.82361	Tshr|1.7740262	1	1	173	53607	http://www.ebi.ac.uk/QuickGO/GTerm?id=GO:1905229
5	5	peptide antigen stabilization	GO:0050823	0.00323	0.0493	0	-0.15	13.4395	-4.82361	Tapbp|0.620382416	1	1	173	53607	http://www.ebi.ac.uk/QuickGO/GTerm?id=GO:0050823
6	6	cellular response to glycoprotein	GO:1904588	0.00323	0.0493	0	-0.15	13.4395	-4.82361	Tshr|1.7740262	1	1	173	53607	http://www.ebi.ac.uk/QuickGO/GTerm?id=GO:1904588
6	6	peptide stabilization	GO:0050822	0.00323	0.0493	0	-0.15	13.4395	-4.82361	Tapbp|0.620382416	1	1	173	53607	http://www.ebi.ac.uk/QuickGO/GTerm?id=GO:0050822
12	8,9,11,12	mitochondrial alanyl-tRNA aminoacylation	GO:0070143	0.00323	0.0493	0	-0.15	13.4395	-4.82361	Aars2|2.499845	1	1	173	53607	http://www.ebi.ac.uk/QuickGO/GTerm?id=GO:0070143
6	4,5,6	sperm entry	GO:0035037	0.00323	0.0493	0	-0.15	13.4395	-4.82361	Ube3a|1.6787672	1	1	173	53607	http://www.ebi.ac.uk/QuickGO/GTerm?id=GO:0035037
6	5,6	regulation of adhesion of symbiont to host epithelial cell	GO:1905226	0.00323	0.0493	0	-0.15	13.4395	-4.82361	Sftpd|0.66537721	1	1	173	53607	http://www.ebi.ac.uk/QuickGO/GTerm?id=GO:1905226
8	5,6,8	negative regulation of cardiac vascular smooth muscle cell differentiation	GO:2000723	0.00323	0.0493	0	-0.15	13.4395	-4.82361	Klf5|0.628009106	1	1	173	53607	http://www.ebi.ac.uk/QuickGO/GTerm?id=GO:2000723
13	9,12,13	dorsal spinal cord interneuron axon guidance	GO:0097378	0.00323	0.0493	0	-0.15	13.4395	-4.82361	Lhx9|0.59095176	1	1	173	53607	http://www.ebi.ac.uk/QuickGO/GTerm?id=GO:0097378
6	6	methylglyoxal biosynthetic process	GO:0019242	0.00323	0.0493	0	-0.15	13.4395	-4.82361	Gpi|2.4248314	1	1	173	53607	http://www.ebi.ac.uk/QuickGO/GTerm?id=GO:0019242
14	8,10,13,14	dorsal spinal cord interneuron anterior axon guidance	GO:0097380	0.00323	0.0493	0	-0.15	13.4395	-4.82361	Lhx9|0.59095176	1	1	173	53607	http://www.ebi.ac.uk/QuickGO/GTerm?id=GO:0097380
12	8,11,12	spinal cord interneuron axon guidance	GO:0097377	0.00323	0.0493	0	-0.15	13.4395	-4.82361	Lhx9|0.59095176	1	1	173	53607	http://www.ebi.ac.uk/QuickGO/GTerm?id=GO:0097377
7	5,7	adhesion of symbiont to host epithelial cell	GO:0044651	0.00323	0.0493	0	-0.15	13.4395	-4.82361	Sftpd|0.66537721	1	1	173	53607	http://www.ebi.ac.uk/QuickGO/GTerm?id=GO:0044651
12	6,8,11,12	chemoattraction of dopaminergic neuron axon	GO:0036516	0.00323	0.0493	0	-0.15	13.4395	-4.82361	Wnt7b|0.61148036	1	1	173	53607	http://www.ebi.ac.uk/QuickGO/GTerm?id=GO:0036516
6	5,6	protein kinase B signaling	GO:0043491	0.00327	0.0497	1.35	0.31	13.4395	-4.82361	Osbpl8|1.6370533;Igf1|1.8333511;Ins2|1.501474;Pik3c2b|1.9768555;Lep|1.6475654;Tcf7l2|0.657823285	6	442	173	53607	http://www.ebi.ac.uk/QuickGO/GTerm?id=GO:0043491
6	5,6	negative regulation of nucleobase-containing compound metabolic process	GO:0045934	0.00328	0.0497	-5.22	-1.92	13.4395	-4.82361	Usp47|1.5590137;Six4|1.510553;Zkscan3|1.6924356;Kdm5b|1.687644;Ins2|1.501474;Lep|1.6475654;Pou2f1|1.5176835;Nr1i2|1.7842534;Nr4a2|1.9803841;Per1|1.567625;Phf21a|0.537862566;Tgfb3|0.591089247;Myef2|0.498216882;Zfp869|0.579506528;Trim21|0.590609231;Ifitm3|0.631067397;Thap7|0.520847602;Pcgf2|0.543926231;Lhx9|0.59095176;Dmbx1|0.664128809;Klf5|0.628009106;Foxc2|0.532780009;Tcf7l2|0.657823285	23	3860	173	53607	http://www.ebi.ac.uk/QuickGO/GTerm?id=GO:0045934
9	7,8,9	regulation of nucleic acid-templated transcription	GO:1903506	0.0033	0.0497	10.78	3.49	13.4395	-4.82361	Usp47|1.5590137;Mcf2l|3.2131133;Six4|1.510553;Itgb3bp|1.5665871;Ube3a|1.6787672;Sebox|1.5387588;Zfp62|1.5671796;Zkscan3|1.6924356;Murc|1.6083461;Kdm5b|1.687644;Igf1|1.8333511;Ins2|1.501474;Dedd2|1.8313841;Znf710|1.6747681;Zkscan16|1.5291344;Lep|1.6475654;Pou2f1|1.5176835;RTRAF|1.5716088;Zfp53|1.7193636;Nr1i2|1.7842534;Nr4a2|1.9803841;Rax|1.5461596;Gbx2|2.0050368;Bcl9|1.5354732;Per1|1.567625;Phf21…	45	9394	173	53607	http://www.ebi.ac.uk/QuickGO/GTerm?id=GO:1903506
9	6,7,8,9	regulation of peptide secretion	GO:0002791	0.00337	0.0505	-0.02	-0.16	13.4395	-4.82361	Pex5l|1.618897;Ins2|1.501474;Lep|1.6475654;Adcyap1|0.608378898;Pde1c|0.647586187;Tcf7l2|0.657823285	6	445	173	53607	http://www.ebi.ac.uk/QuickGO/GTerm?id=GO:0002791
4	4	tube development	GO:0035295	0.00338	0.0505	-2.93	-1.14	13.4395	-4.82361	Six4|1.510553;Opa1|1.6633599;Kdm5b|1.687644;Igf1|1.8333511;Gbx2|2.0050368;Tgfb3|0.591089247;Sftpd|0.66537721;Sostdc1|0.643872175;Wnt7b|0.61148036;Klf5|0.628009106;Foxc2|0.532780009;Ctgf|0.537202711;Tcf7l2|0.657823285	13	1684	173	53607	http://www.ebi.ac.uk/QuickGO/GTerm?id=GO:0035295
5	5	negative regulation of cellular biosynthetic process	GO:0031327	0.00344	0.0508	-5.67	-2.07	13.4395	-4.82361	Usp47|1.5590137;Six4|1.510553;Zkscan3|1.6924356;Kdm5b|1.687644;Ins2|1.501474;Lep|1.6475654;Pou2f1|1.5176835;Nr1i2|1.7842534;Nr4a2|1.9803841;Per1|1.567625;Phf21a|0.537862566;Tgfb3|0.591089247;Myef2|0.498216882;Zfp869|0.579506528;Trim21|0.590609231;Ifitm3|0.631067397;Thap7|0.520847602;Prg4|0.354130898;Pcgf2|0.543926231;Lhx9|0.59095176;Dmbx1|0.664128809;Klf5|0.628009106;Foxc2|0.532780009;Tcf7l2|0.65…	24	4109	173	53607	http://www.ebi.ac.uk/QuickGO/GTerm?id=GO:0031327
5	5	nitrogen compound transport	GO:0071705	0.00345	0.0508	3.02	0.87	13.4395	-4.82361	Mon1a|1.5725384;Pex5l|1.618897;Tmem167b|2.1194568;Thoc7|1.648786;Gpi|2.4248314;Ins2|1.501474;Dtwd2|2.2511744;Ei24|1.674788;Stx16|1.6225739;Lep|1.6475654;Slc51b|2.0196087;Slc25a41|1.8137449;Krt20|1.5456492;Tgfb3|0.591089247;Chm|0.618787566;Cbln1|0.457339654;Rtp4|0.532946286;Adcyap1|0.608378898;Pde1c|0.647586187;Gpn2|0.596067907;Sytl2|0.593609732;Rab3b|0.57008766;Tcf7l2|0.657823285;Sytl3|0.31245567…	25	4346	173	53607	http://www.ebi.ac.uk/QuickGO/GTerm?id=GO:0071705
7	4,6,7	positive regulation of secretion	GO:0051047	0.00346	0.0508	0.85	0.14	13.4395	-4.82361	Pex5l|1.618897;Gpi|2.4248314;Igf1|1.8333511;Ins2|1.501474;Lep|1.6475654;Tgfb3|0.591089247;Adcyap1|0.608378898;Sytl2|0.593609732;Tcf7l2|0.657823285	9	932	173	53607	http://www.ebi.ac.uk/QuickGO/GTerm?id=GO:0051047
6	4,5,6	positive regulation of carbohydrate metabolic process	GO:0045913	0.00346	0.0508	0.93	0.16	13.4395	-4.82361	Igf1|1.8333511;Ins2|1.501474;Slc51b|2.0196087;Tcf7l2|0.657823285	4	190	173	53607	http://www.ebi.ac.uk/QuickGO/GTerm?id=GO:0045913
11	8,9,10,11	activation of JUN kinase activity	GO:0007257	0.00357	0.0522	-0.18	-0.21	13.4395	-4.82361	Ins2|1.501474;Spag9|0.659044162;Wnt7b|0.61148036	3	94	173	53607	http://www.ebi.ac.uk/QuickGO/GTerm?id=GO:0007257
6	6	neurogenesis	GO:0022008	0.00362	0.0528	-2.99	-1.16	13.4395	-4.82361	Six4|1.510553;Ube3a|1.6787672;Wdr36|2.1331694;Ddx6|1.6673522;Itsn2|1.7630032;Igf1|1.8333511;Spock1|1.8344355;Adcy1|1.580024;Tshr|1.7740262;Lep|1.6475654;Nr4a2|1.9803841;Gbx2|2.0050368;Crabp2|0.608322164;Ntng1|0.556939861;Cbln1|0.457339654;Adcyap1|0.608378898;Iglon5|0.50628633;Vwc2l|0.550887488;Clrn1|0.657143993;Spag9|0.659044162;Wnt7b|0.61148036;Sema3a|0.399673467;Lhx9|0.59095176;Tcf7l2|0.6578232…	25	4363	173	53607	http://www.ebi.ac.uk/QuickGO/GTerm?id=GO:0022008
11	6,10,11	regulation of glucose import	GO:0046324	0.00366	0.0529	0.87	0.14	13.4395	-4.82361	Osbpl8|1.6370533;Igf1|1.8333511;Ins2|1.501474;Lep|1.6475654	4	193	173	53607	http://www.ebi.ac.uk/QuickGO/GTerm?id=GO:0046324
5	5	regulation of cell projection organization	GO:0031344	0.00367	0.0529	-2.92	-1.14	13.4395	-4.82361	Ube3a|1.6787672;Wdr36|2.1331694;Itsn2|1.7630032;Spock1|1.8344355;Ins2|1.501474;Tgfb3|0.591089247;Crabp2|0.608322164;Adcyap1|0.608378898;Clrn1|0.657143993;Sema3a|0.399673467;Klf5|0.628009106;Sema3f|0.580937962	12	1502	173	53607	http://www.ebi.ac.uk/QuickGO/GTerm?id=GO:0031344
5	5	branching involved in blood vessel morphogenesis	GO:0001569	0.00368	0.0529	-0.3	-0.25	13.4395	-4.82361	Gbx2|2.0050368;Wnt7b|0.61148036;Foxc2|0.532780009	3	95	173	53607	http://www.ebi.ac.uk/QuickGO/GTerm?id=GO:0001569
7	6,7	positive regulation of nucleotide catabolic process	GO:0030813	0.0037	0.0531	0.44	0	13.4395	-4.82361	Igf1|1.8333511;Ins2|1.501474	2	28	173	53607	http://www.ebi.ac.uk/QuickGO/GTerm?id=GO:0030813
8	5,6,7,8	branching morphogenesis of an epithelial tube	GO:0048754	0.00372	0.0531	1.46	0.34	13.4395	-4.82361	Six4|1.510553;Kdm5b|1.687644;Igf1|1.8333511;Gbx2|2.0050368;Wnt7b|0.61148036;Foxc2|0.532780009	6	454	173	53607	http://www.ebi.ac.uk/QuickGO/GTerm?id=GO:0048754
5	5	regulation of endocrine process	GO:0044060	0.00379	0.0538	0.65	0.07	13.4395	-4.82361	Pex5l|1.618897;Kdm5b|1.687644;Lep|1.6475654	3	96	173	53607	http://www.ebi.ac.uk/QuickGO/GTerm?id=GO:0044060
4	4	cell projection organization	GO:0030030	0.00388	0.0549	4.97	1.53	13.4395	-4.82361	Kif27|1.9103601;Ube3a|1.6787672;Wdr36|2.1331694;Itsn2|1.7630032;Spock1|1.8344355;Ins2|1.501474;Adcy1|1.580024;Tshr|1.7740262;Nr4a2|1.9803841;MGI:2141418|1.7282494;Gbx2|2.0050368;Tgfb3|0.591089247;Crabp2|0.608322164;Ntng1|0.556939861;Adcyap1|0.608378898;Clrn1|0.657143993;Sema3a|0.399673467;Lhx9|0.59095176;Klf5|0.628009106;Sema3f|0.580937962	20	3221	173	53607	http://www.ebi.ac.uk/QuickGO/GTerm?id=GO:0030030
9	8,9	glucose transport	GO:0015758	0.00406	0.0572	1.05	0.2	13.4395	-4.82361	Osbpl8|1.6370533;Igf1|1.8333511;Ins2|1.501474;Ak1|1.5147715;Lep|1.6475654	5	322	173	53607	http://www.ebi.ac.uk/QuickGO/GTerm?id=GO:0015758
5	4,5	single-organism transport	GO:0044765	0.00408	0.0572	10.63	3.44	13.4395	-4.82361	Mon1a|1.5725384;Ube3a|1.6787672;Pex5l|1.618897;Tmem167b|2.1194568;Thoc7|1.648786;Osbpl8|1.6370533;Gpi|2.4248314;Kdm5b|1.687644;Igf1|1.8333511;Ins2|1.501474;Dtwd2|2.2511744;Clec7a|1.6193764;Ak1|1.5147715;Scn3b|1.6376927;Pon1|1.5448279;Ei24|1.674788;Stx16|1.6225739;Lep|1.6475654;Slc51b|2.0196087;Slc25a41|1.8137449;Cttnbp2nl|1.7116936;Krt20|1.5456492;Fam26f|1.5198461;Spink10|1.535757;Nr1i2|1.7842534…	45	9499	173	53607	http://www.ebi.ac.uk/QuickGO/GTerm?id=GO:0044765
4	4	negative regulation of biosynthetic process	GO:0009890	0.00411	0.0572	-5.67	-2.07	13.4395	-4.82361	Usp47|1.5590137;Six4|1.510553;Zkscan3|1.6924356;Kdm5b|1.687644;Ins2|1.501474;Lep|1.6475654;Pou2f1|1.5176835;Nr1i2|1.7842534;Nr4a2|1.9803841;Per1|1.567625;Phf21a|0.537862566;Tgfb3|0.591089247;Myef2|0.498216882;Zfp869|0.579506528;Trim21|0.590609231;Ifitm3|0.631067397;Thap7|0.520847602;Prg4|0.354130898;Pcgf2|0.543926231;Lhx9|0.59095176;Dmbx1|0.664128809;Klf5|0.628009106;Foxc2|0.532780009;Tcf7l2|0.65…	24	4168	173	53607	http://www.ebi.ac.uk/QuickGO/GTerm?id=GO:0009890
3	3	negative regulation of behavior	GO:0048521	0.00413	0.0572	-0.18	-0.21	13.4395	-4.82361	Ins2|1.501474;Sema3a|0.399673467;Sema3f|0.580937962	3	99	173	53607	http://www.ebi.ac.uk/QuickGO/GTerm?id=GO:0048521
5	5	cranial nerve development	GO:0021545	0.00413	0.0572	-0.18	-0.21	13.4395	-4.82361	Six4|1.510553;Sema3a|0.399673467;Sema3f|0.580937962	3	99	173	53607	http://www.ebi.ac.uk/QuickGO/GTerm?id=GO:0021545
6	6	regulation of cellular macromolecule biosynthetic process	GO:2000112	0.00418	0.0577	11.48	3.73	13.4395	-4.82361	Usp47|1.5590137;Mcf2l|3.2131133;Six4|1.510553;Itgb3bp|1.5665871;Ube3a|1.6787672;Sebox|1.5387588;Zfp62|1.5671796;Ddx6|1.6673522;Zkscan3|1.6924356;Murc|1.6083461;Kdm5b|1.687644;Dazl|1.5083107;Igf1|1.8333511;Ins2|1.501474;Dedd2|1.8313841;Znf710|1.6747681;Zkscan16|1.5291344;Lep|1.6475654;Slc51b|2.0196087;Pou2f1|1.5176835;RTRAF|1.5716088;Zfp53|1.7193636;Nr1i2|1.7842534;Nr4a2|1.9803841;Rax|1.5461596;Gb…	48	10318	173	53607	http://www.ebi.ac.uk/QuickGO/GTerm?id=GO:2000112
8	7,8	hexose transport	GO:0008645	0.00423	0.0579	1.05	0.2	13.4395	-4.82361	Osbpl8|1.6370533;Igf1|1.8333511;Ins2|1.501474;Ak1|1.5147715;Lep|1.6475654	5	325	173	53607	http://www.ebi.ac.uk/QuickGO/GTerm?id=GO:0008645
11	5,6,7,10,11	negative regulation of axon guidance	GO:1902668	0.00424	0.0579	-0.63	-0.37	13.4395	-4.82361	Sema3a|0.399673467;Sema3f|0.580937962	2	30	173	53607	http://www.ebi.ac.uk/QuickGO/GTerm?id=GO:1902668
8	6,8	regulation of axon extension involved in axon guidance	GO:0048841	0.00424	0.0579	-0.63	-0.37	13.4395	-4.82361	Sema3a|0.399673467;Sema3f|0.580937962	2	30	173	53607	http://www.ebi.ac.uk/QuickGO/GTerm?id=GO:0048841
7	6,7	mesenchymal cell differentiation	GO:0048762	0.00431	0.0585	-1.62	-0.7	13.4395	-4.82361	Gbx2|2.0050368;Tgfb3|0.591089247;Sema3a|0.399673467;Foxc2|0.532780009;Tcf7l2|0.657823285;Sema3f|0.580937962	6	468	173	53607	http://www.ebi.ac.uk/QuickGO/GTerm?id=GO:0048762
7	5,6,7	positive regulation of macromolecule biosynthetic process	GO:0010557	0.00432	0.0585	6.27	1.97	13.4395	-4.82361	Mcf2l|3.2131133;Six4|1.510553;Ube3a|1.6787672;Zkscan3|1.6924356;Murc|1.6083461;Dazl|1.5083107;Igf1|1.8333511;Ins2|1.501474;Slc51b|2.0196087;Pou2f1|1.5176835;RTRAF|1.5716088;Nr1i2|1.7842534;Nr4a2|1.9803841;Rax|1.5461596;Gbx2|2.0050368;Bcl9|1.5354732;Per1|1.567625;Tgfb3|0.591089247;Adcyap1|0.608378898;Fos|0.520821452;Npas4|0.480299968;Trim21|0.590609231;Klf5|0.628009106;Foxc2|0.532780009;Ctgf|0.537…	26	4664	173	53607	http://www.ebi.ac.uk/QuickGO/GTerm?id=GO:0010557
4	4	regulation of multicellular organismal development	GO:2000026	0.00441	0.0594	-6.5	-2.35	13.4395	-4.82361	Six4|1.510553;Ube3a|1.6787672;Wdr36|2.1331694;Ddx6|1.6673522;Kdm5b|1.687644;Itsn2|1.7630032;Igf1|1.8333511;Spock1|1.8344355;Lep|1.6475654;Tgfb3|0.591089247;Sostdc1|0.643872175;Isg15|0.455722399;Crabp2|0.608322164;Cbln1|0.457339654;Adcyap1|0.608378898;Fos|0.520821452;Iglon5|0.50628633;Vwc2l|0.550887488;Spag9|0.659044162;Wnt7b|0.61148036;Sema3a|0.399673467;Klf5|0.628009106;Foxc2|0.532780009;Ctgf|0.…	26	4671	173	53607	http://www.ebi.ac.uk/QuickGO/GTerm?id=GO:2000026
7	6,7	monosaccharide transport	GO:0015749	0.00445	0.0595	1.05	0.2	13.4395	-4.82361	Osbpl8|1.6370533;Igf1|1.8333511;Ins2|1.501474;Ak1|1.5147715;Lep|1.6475654	5	329	173	53607	http://www.ebi.ac.uk/QuickGO/GTerm?id=GO:0015749
6	4,5,6	positive regulation of cell division	GO:0051781	0.00445	0.0595	1.05	0.21	13.4395	-4.82361	Dazl|1.5083107;Igf1|1.8333511;Ins2|1.501474;Slf2|1.6083025;Tgfb3|0.591089247	5	329	173	53607	http://www.ebi.ac.uk/QuickGO/GTerm?id=GO:0051781
7	5,6,7	regulation of RNA metabolic process	GO:0051252	0.00447	0.0595	10.98	3.56	13.4395	-4.82361	Usp47|1.5590137;Mcf2l|3.2131133;Six4|1.510553;Itgb3bp|1.5665871;Ube3a|1.6787672;Sebox|1.5387588;Zfp62|1.5671796;Zkscan3|1.6924356;Murc|1.6083461;Kdm5b|1.687644;Igf1|1.8333511;Ins2|1.501474;Dedd2|1.8313841;Znf710|1.6747681;Zkscan16|1.5291344;Lep|1.6475654;Pou2f1|1.5176835;RTRAF|1.5716088;Zfp53|1.7193636;Nr1i2|1.7842534;Nr4a2|1.9803841;Rax|1.5461596;Gbx2|2.0050368;Bcl9|1.5354732;Per1|1.567625;Phf21…	46	9813	173	53607	http://www.ebi.ac.uk/QuickGO/GTerm?id=GO:0051252
7	4,5,7	apoptotic signaling pathway	GO:0097190	0.00449	0.0596	2.75	0.78	13.4395	-4.82361	Usp47|1.5590137;Opa1|1.6633599;Igf1|1.8333511;Ins2|1.501474;Dedd2|1.8313841;Bik|1.6502056;Ei24|1.674788;Nr4a2|1.9803841;Tnfrsf18|0.649862015;Pcgf2|0.543926231;Dapl1|0.549809587;Tcf7l2|0.657823285	12	1541	173	53607	http://www.ebi.ac.uk/QuickGO/GTerm?id=GO:0097190
7	5,7	endocrine hormone secretion	GO:0060986	0.00461	0.061	0.65	0.07	13.4395	-4.82361	Pex5l|1.618897;Kdm5b|1.687644;Lep|1.6475654	3	103	173	53607	http://www.ebi.ac.uk/QuickGO/GTerm?id=GO:0060986
4	4	negative regulation of cell differentiation	GO:0045596	0.00466	0.0611	-3.25	-1.25	13.4395	-4.82361	Six4|1.510553;Ube3a|1.6787672;Ddx6|1.6673522;Igf1|1.8333511;Spock1|1.8344355;Bcl9|1.5354732;Sostdc1|0.643872175;Adcyap1|0.608378898;Wnt7b|0.61148036;Sema3a|0.399673467;Klf5|0.628009106;Foxc2|0.532780009;Tcf7l2|0.657823285;Sema3f|0.580937962	14	1957	173	53607	http://www.ebi.ac.uk/QuickGO/GTerm?id=GO:0045596
5	4,5	positive regulation of cell differentiation	GO:0045597	0.00466	0.0611	-3.9	-1.47	13.4395	-4.82361	Itsn2|1.7630032;Igf1|1.8333511;Lep|1.6475654;Tgfb3|0.591089247;Isg15|0.455722399;Crabp2|0.608322164;Adcyap1|0.608378898;Fos|0.520821452;Vwc2l|0.550887488;Spag9|0.659044162;Wnt7b|0.61148036;Sema3a|0.399673467;Klf5|0.628009106;Ctgf|0.537202711;Tcf7l2|0.657823285;Olfm2|0.657508494	16	2383	173	53607	http://www.ebi.ac.uk/QuickGO/GTerm?id=GO:0045597
4	4	animal organ morphogenesis	GO:0009887	0.00467	0.0611	-4.02	-1.51	13.4395	-4.82361	Six4|1.510553;Kdm5b|1.687644;Igf1|1.8333511;Tshr|1.7740262;Pou2f1|1.5176835;Gbx2|2.0050368;Tgfb3|0.591089247;Sostdc1|0.643872175;Clrn1|0.657143993;Wnt7b|0.61148036;Sema3a|0.399673467;Pcgf2|0.543926231;Myo15|0.645824072;Lhx9|0.59095176;Foxc2|0.532780009;Ctgf|0.537202711;Tcf7l2|0.657823285	17	2602	173	53607	http://www.ebi.ac.uk/QuickGO/GTerm?id=GO:0009887
11	7,10,11	motor neuron axon guidance	GO:0008045	0.00474	0.0615	-0.86	-0.44	13.4395	-4.82361	Sema3a|0.399673467;Lhx9|0.59095176;Sema3f|0.580937962	3	104	173	53607	http://www.ebi.ac.uk/QuickGO/GTerm?id=GO:0008045
7	6,7	regulation of glycoprotein biosynthetic process	GO:0010559	0.00474	0.0615	0.18	-0.09	13.4395	-4.82361	Igf1|1.8333511;Slc51b|2.0196087;Tcf7l2|0.657823285	3	104	173	53607	http://www.ebi.ac.uk/QuickGO/GTerm?id=GO:0010559
9	6,7,9	central nervous system neuron differentiation	GO:0021953	0.00477	0.0616	1.82	0.46	13.4395	-4.82361	Spock1|1.8344355;Lep|1.6475654;Nr4a2|1.9803841;Gbx2|2.0050368;Cbln1|0.457339654;Sema3a|0.399673467	6	478	173	53607	http://www.ebi.ac.uk/QuickGO/GTerm?id=GO:0021953
6	5,6	positive regulation of cellular biosynthetic process	GO:0031328	0.0048	0.0618	6.45	2.03	13.4395	-4.82361	Mcf2l|3.2131133;Six4|1.510553;Ube3a|1.6787672;Zkscan3|1.6924356;Murc|1.6083461;Dazl|1.5083107;Igf1|1.8333511;Ins2|1.501474;Adcy1|1.580024;Tshr|1.7740262;Slc51b|2.0196087;Pou2f1|1.5176835;RTRAF|1.5716088;Nr1i2|1.7842534;Nr4a2|1.9803841;Rax|1.5461596;Gbx2|2.0050368;Bcl9|1.5354732;Per1|1.567625;Tgfb3|0.591089247;Adcyap1|0.608378898;Fos|0.520821452;Npas4|0.480299968;Trim21|0.590609231;Klf5|0.62800910…	27	4945	173	53607	http://www.ebi.ac.uk/QuickGO/GTerm?id=GO:0031328
8	6,7,8	blastoderm segmentation	GO:0007350	0.00482	0.0618	-0.63	-0.37	13.4395	-4.82361	Sema3a|0.399673467;Sema3f|0.580937962	2	32	173	53607	http://www.ebi.ac.uk/QuickGO/GTerm?id=GO:0007350
5	5	regulation of nucleobase-containing compound metabolic process	GO:0019219	0.0049	0.0626	11.63	3.78	13.4395	-4.82361	Usp47|1.5590137;Mcf2l|3.2131133;Six4|1.510553;Itgb3bp|1.5665871;Ube3a|1.6787672;Sebox|1.5387588;Zfp62|1.5671796;Zkscan3|1.6924356;Murc|1.6083461;Kdm5b|1.687644;Igf1|1.8333511;Ins2|1.501474;Dedd2|1.8313841;Znf710|1.6747681;Zkscan16|1.5291344;Adcy1|1.580024;Tshr|1.7740262;Lep|1.6475654;Pou2f1|1.5176835;RTRAF|1.5716088;Zfp53|1.7193636;Slf2|1.6083025;Nr1i2|1.7842534;Nr4a2|1.9803841;Rax|1.5461596;Gbx2…	49	10673	173	53607	http://www.ebi.ac.uk/QuickGO/GTerm?id=GO:0019219
5	4,5	negative regulation of cell death	GO:0060548	0.00493	0.0627	-3.82	-1.44	13.4395	-4.82361	Usp47|1.5590137;Six4|1.510553;Opa1|1.6633599;Gpi|2.4248314;Igf1|1.8333511;Lep|1.6475654;Nr4a2|1.9803841;Tnfrsf18|0.649862015;Tgfb3|0.591089247;Pip|0.551542289;Adcyap1|0.608378898;Serpinb13|0.645839213;Pcgf2|0.543926231;Foxc2|0.532780009;Ctgf|0.537202711;Tcf7l2|0.657823285	16	2397	173	53607	http://www.ebi.ac.uk/QuickGO/GTerm?id=GO:0060548
7	6,7	negative regulation of apoptotic process	GO:0043066	0.00496	0.0629	-1.75	-0.74	13.4395	-4.82361	Usp47|1.5590137;Six4|1.510553;Opa1|1.6633599;Gpi|2.4248314;Igf1|1.8333511;Lep|1.6475654;Nr4a2|1.9803841;Tnfrsf18|0.649862015;Tgfb3|0.591089247;Pip|0.551542289;Adcyap1|0.608378898;Serpinb13|0.645839213;Pcgf2|0.543926231;Foxc2|0.532780009;Tcf7l2|0.657823285	15	2183	173	53607	http://www.ebi.ac.uk/QuickGO/GTerm?id=GO:0043066
6	5,6	protein transport	GO:0015031	0.00501	0.0633	-0.04	-0.16	13.4395	-4.82361	Mon1a|1.5725384;Pex5l|1.618897;Tmem167b|2.1194568;Gpi|2.4248314;Igf1|1.8333511;Ins2|1.501474;Dtwd2|2.2511744;Ei24|1.674788;Stx16|1.6225739;Lep|1.6475654;Slc51b|2.0196087;Krt20|1.5456492;Tgfb3|0.591089247;Chm|0.618787566;Cbln1|0.457339654;Rtp4|0.532946286;Adcyap1|0.608378898;Pde1c|0.647586187;Gpn2|0.596067907;Sytl2|0.593609732;Rab3b|0.57008766;Tcf7l2|0.657823285;Sytl3|0.31245567;Olfm2|0.657508494	24	4235	173	53607	http://www.ebi.ac.uk/QuickGO/GTerm?id=GO:0015031
5	5	single-organism carbohydrate catabolic process	GO:0044724	0.00504	0.0633	1.33	0.3	13.4395	-4.82361	Dhtkd1|1.6927242;Gpi|2.4248314;Igf1|1.8333511;Ins2|1.501474;Eno3|0.53014216	5	339	173	53607	http://www.ebi.ac.uk/QuickGO/GTerm?id=GO:0044724
6	6	negative regulation of cellular macromolecule biosynthetic process	GO:2000113	0.00505	0.0633	-5.02	-1.85	13.4395	-4.82361	Usp47|1.5590137;Six4|1.510553;Zkscan3|1.6924356;Kdm5b|1.687644;Ins2|1.501474;Lep|1.6475654;Pou2f1|1.5176835;Nr1i2|1.7842534;Nr4a2|1.9803841;Per1|1.567625;Phf21a|0.537862566;Tgfb3|0.591089247;Myef2|0.498216882;Zfp869|0.579506528;Trim21|0.590609231;Thap7|0.520847602;Pcgf2|0.543926231;Lhx9|0.59095176;Dmbx1|0.664128809;Klf5|0.628009106;Foxc2|0.532780009;Tcf7l2|0.657823285	22	3764	173	53607	http://www.ebi.ac.uk/QuickGO/GTerm?id=GO:2000113
7	6,7	cell morphogenesis involved in neuron differentiation	GO:0048667	0.00509	0.0634	-3.08	-1.19	13.4395	-4.82361	Ube3a|1.6787672;Wdr36|2.1331694;Adcy1|1.580024;Nr4a2|1.9803841;Gbx2|2.0050368;Crabp2|0.608322164;Ntng1|0.556939861;Clrn1|0.657143993;Wnt7b|0.61148036;Sema3a|0.399673467;Lhx9|0.59095176;Sema3f|0.580937962	12	1566	173	53607	http://www.ebi.ac.uk/QuickGO/GTerm?id=GO:0048667
5	5	regulation of carbohydrate biosynthetic process	GO:0043255	0.00509	0.0634	0.84	0.13	13.4395	-4.82361	Igf1|1.8333511;Ins2|1.501474;Lep|1.6475654;Tcf7l2|0.657823285	4	212	173	53607	http://www.ebi.ac.uk/QuickGO/GTerm?id=GO:0043255
3	3	circadian rhythm	GO:0007623	0.00511	0.0634	1.29	0.29	13.4395	-4.82361	Ube3a|1.6787672;Kdm5b|1.687644;Opn4|1.6855413;Adcy1|1.580024;Lep|1.6475654;Per1|1.567625	6	485	173	53607	http://www.ebi.ac.uk/QuickGO/GTerm?id=GO:0007623
3	3	response to biotic stimulus	GO:0009607	0.00514	0.0636	-4.16	-1.56	13.4395	-4.82361	Ins2|1.501474;Clec7a|1.6193764;Defa20|1.5796245;Tnfrsf18|0.649862015;Defb1|0.618270932;Sftpd|0.66537721;Isg15|0.455722399;Rtp4|0.532946286;Fos|0.520821452;Ifitm3|0.631067397;Zbp1|0.604157035;Oas1g|0.532444818;Ly6a|0.616563105;Sp110|0.424112653;Ifi27l2a|0.376527969;Usp18|0.397332295	16	2408	173	53607	http://www.ebi.ac.uk/QuickGO/GTerm?id=GO:0009607
6	6	ear morphogenesis	GO:0042471	0.00517	0.0637	0.37	-0.02	13.4395	-4.82361	Six4|1.510553;Tshr|1.7740262;Gbx2|2.0050368;Clrn1|0.657143993;Myo15|0.645824072	5	341	173	53607	http://www.ebi.ac.uk/QuickGO/GTerm?id=GO:0042471
9	5,6,7,8,9	negative regulation of BMP signaling pathway	GO:0030514	0.00526	0.0645	-0.63	-0.36	13.4395	-4.82361	Sostdc1|0.643872175;Vwc2l|0.550887488;Tcf7l2|0.657823285	3	108	173	53607	http://www.ebi.ac.uk/QuickGO/GTerm?id=GO:0030514
5	4,5	innate immune response	GO:0045087	0.00527	0.0645	-2.84	-1.11	13.4395	-4.82361	Ins2|1.501474;Clec7a|1.6193764;Pik3c2b|1.9768555;Lep|1.6475654;Defb1|0.618270932;Sftpd|0.66537721;Isg15|0.455722399;Cfi|0.639154475;Trim21|0.590609231;Ifitm3|0.631067397;Zbp1|0.604157035;Sp110|0.424112653	12	1573	173	53607	http://www.ebi.ac.uk/QuickGO/GTerm?id=GO:0045087
5	5	sympathetic nervous system development	GO:0048485	0.00543	0.0658	-0.63	-0.37	13.4395	-4.82361	Sema3a|0.399673467;Sema3f|0.580937962	2	34	173	53607	http://www.ebi.ac.uk/QuickGO/GTerm?id=GO:0048485
7	5,6,7	positive regulation of glycolytic process	GO:0045821	0.00543	0.0658	0.44	0	13.4395	-4.82361	Igf1|1.8333511;Ins2|1.501474	2	34	173	53607	http://www.ebi.ac.uk/QuickGO/GTerm?id=GO:0045821
7	6,7	central nervous system neuron development	GO:0021954	0.00544	0.0658	1.21	0.26	13.4395	-4.82361	Lep|1.6475654;Nr4a2|1.9803841;Gbx2|2.0050368;Sema3a|0.399673467	4	216	173	53607	http://www.ebi.ac.uk/QuickGO/GTerm?id=GO:0021954
3	3	single-organism behavior	GO:0044708	0.00546	0.0658	1.24	0.27	13.4395	-4.82361	Gpi|2.4248314;Opn4|1.6855413;Adcy1|1.580024;Tshr|1.7740262;Lep|1.6475654;Nr4a2|1.9803841;Adcyap1|0.608378898;Fos|0.520821452;Npas4|0.480299968;Gpr88|0.56678479;Dmbx1|0.664128809	11	1381	173	53607	http://www.ebi.ac.uk/QuickGO/GTerm?id=GO:0044708
9	6,7,8,9	regulation of phosphatidylinositol 3-kinase signaling	GO:0014066	0.00553	0.0662	0.88	0.15	13.4395	-4.82361	Ube3a|1.6787672;Igf1|1.8333511;Ins2|1.501474;Lep|1.6475654	4	217	173	53607	http://www.ebi.ac.uk/QuickGO/GTerm?id=GO:0014066
6	6	positive regulation of lyase activity	GO:0051349	0.00554	0.0662	0.22	-0.08	13.4395	-4.82361	Adcy1|1.580024;Tshr|1.7740262;Adcyap1|0.608378898	3	110	173	53607	http://www.ebi.ac.uk/QuickGO/GTerm?id=GO:0051349
6	5,6	biomineral tissue development	GO:0031214	0.00555	0.0662	-0.48	-0.31	13.4395	-4.82361	Igf1|1.8333511;Lep|1.6475654;Tgfb3|0.591089247;Isg15|0.455722399;Tcf7l2|0.657823285	5	347	173	53607	http://www.ebi.ac.uk/QuickGO/GTerm?id=GO:0031214
5	4,5	intracellular receptor signaling pathway	GO:0030522	0.00558	0.0662	1.66	0.41	13.4395	-4.82361	Ube3a|1.6787672;Igf1|1.8333511;Lep|1.6475654;Nr1i2|1.7842534;Nr4a2|1.9803841;Per1|1.567625;Crabp2|0.608322164	7	654	173	53607	http://www.ebi.ac.uk/QuickGO/GTerm?id=GO:0030522
5	5	nucleobase-containing compound biosynthetic process	GO:0034654	0.00559	0.0662	11.88	3.86	13.4395	-4.82361	Usp47|1.5590137;Mcf2l|3.2131133;Six4|1.510553;Itgb3bp|1.5665871;Ube3a|1.6787672;Sebox|1.5387588;Zfp62|1.5671796;Zkscan3|1.6924356;Murc|1.6083461;Kdm5b|1.687644;Igf1|1.8333511;Ins2|1.501474;Dedd2|1.8313841;Ak1|1.5147715;Znf710|1.6747681;Zkscan16|1.5291344;Adcy1|1.580024;Tshr|1.7740262;Lep|1.6475654;Pou2f1|1.5176835;RTRAF|1.5716088;Zfp53|1.7193636;Nr1i2|1.7842534;Nr4a2|1.9803841;Rax|1.5461596;Gbx2|…	50	11018	173	53607	http://www.ebi.ac.uk/QuickGO/GTerm?id=GO:0034654
5	5	response to peptide	GO:1901652	0.00564	0.0667	1.25	0.27	13.4395	-4.82361	Osbpl8|1.6370533;Ins2|1.501474;Tshr|1.7740262;Lep|1.6475654;Nr4a2|1.9803841;Klf5|0.628009106;Foxc2|0.532780009;Qrfpr|0.310474195;Ctgf|0.537202711	9	1006	173	53607	http://www.ebi.ac.uk/QuickGO/GTerm?id=GO:1901652
5	4,5	regulation of transposition	GO:0010528	0.00574	0.067	-0.43	-0.3	13.4395	-4.82361	Zfp869|0.579506528;Tdrd9|0.634453315	2	35	173	53607	http://www.ebi.ac.uk/QuickGO/GTerm?id=GO:0010528
6	6	positive regulation of coenzyme metabolic process	GO:0051197	0.00574	0.067	0.44	0	13.4395	-4.82361	Igf1|1.8333511;Ins2|1.501474	2	35	173	53607	http://www.ebi.ac.uk/QuickGO/GTerm?id=GO:0051197
7	5,6,7	positive regulation of cofactor metabolic process	GO:0051194	0.00574	0.067	0.44	0	13.4395	-4.82361	Igf1|1.8333511;Ins2|1.501474	2	35	173	53607	http://www.ebi.ac.uk/QuickGO/GTerm?id=GO:0051194
5	4,5	negative regulation of transposition	GO:0010529	0.00574	0.067	-0.43	-0.3	13.4395	-4.82361	Zfp869|0.579506528;Tdrd9|0.634453315	2	35	173	53607	http://www.ebi.ac.uk/QuickGO/GTerm?id=GO:0010529
5	5	carbohydrate catabolic process	GO:0016052	0.00582	0.0676	1.33	0.3	13.4395	-4.82361	Dhtkd1|1.6927242;Gpi|2.4248314;Igf1|1.8333511;Ins2|1.501474;Eno3|0.53014216	5	351	173	53607	http://www.ebi.ac.uk/QuickGO/GTerm?id=GO:0016052
6	5,6	negative regulation of programmed cell death	GO:0043069	0.00586	0.0678	-1.75	-0.74	13.4395	-4.82361	Usp47|1.5590137;Six4|1.510553;Opa1|1.6633599;Gpi|2.4248314;Igf1|1.8333511;Lep|1.6475654;Nr4a2|1.9803841;Tnfrsf18|0.649862015;Tgfb3|0.591089247;Pip|0.551542289;Adcyap1|0.608378898;Serpinb13|0.645839213;Pcgf2|0.543926231;Foxc2|0.532780009;Tcf7l2|0.657823285	15	2224	173	53607	http://www.ebi.ac.uk/QuickGO/GTerm?id=GO:0043069
8	6,8	regulation of neurogenesis	GO:0050767	0.00593	0.0684	-3.48	-1.33	13.4395	-4.82361	Ube3a|1.6787672;Wdr36|2.1331694;Ddx6|1.6673522;Itsn2|1.7630032;Spock1|1.8344355;Crabp2|0.608322164;Adcyap1|0.608378898;Iglon5|0.50628633;Vwc2l|0.550887488;Spag9|0.659044162;Wnt7b|0.61148036;Sema3a|0.399673467;Tcf7l2|0.657823285;Sema3f|0.580937962	14	2013	173	53607	http://www.ebi.ac.uk/QuickGO/GTerm?id=GO:0050767
8	6,8	response to corticosterone	GO:0051412	0.00607	0.0695	-0.6	-0.35	13.4395	-4.82361	Fos|0.520821452;Npas4|0.480299968	2	36	173	53607	http://www.ebi.ac.uk/QuickGO/GTerm?id=GO:0051412
4	4	membrane docking	GO:0022406	0.00608	0.0695	0.05	-0.13	13.4395	-4.82361	Pex5l|1.618897;Stx16|1.6225739;Sytl2|0.593609732;Rab3b|0.57008766	4	223	173	53607	http://www.ebi.ac.uk/QuickGO/GTerm?id=GO:0022406
6	6	positive regulation of cyclase activity	GO:0031281	0.00611	0.0695	0.22	-0.08	13.4395	-4.82361	Adcy1|1.580024;Tshr|1.7740262;Adcyap1|0.608378898	3	114	173	53607	http://www.ebi.ac.uk/QuickGO/GTerm?id=GO:0031281
8	7,8	positive regulation of stress-activated MAPK cascade	GO:0032874	0.00617	0.0695	-0.39	-0.28	13.4395	-4.82361	Ins2|1.501474;Lep|1.6475654;Spag9|0.659044162;Wnt7b|0.61148036;Ctgf|0.537202711	5	356	173	53607	http://www.ebi.ac.uk/QuickGO/GTerm?id=GO:0032874
9	6,7,8,9	positive regulation of glucose metabolic process	GO:0010907	0.00626	0.0695	0.18	-0.09	13.4395	-4.82361	Igf1|1.8333511;Ins2|1.501474;Tcf7l2|0.657823285	3	115	173	53607	http://www.ebi.ac.uk/QuickGO/GTerm?id=GO:0010907
11	5,7,10,11	positive regulation of glucose import	GO:0046326	0.00626	0.0695	0.65	0.07	13.4395	-4.82361	Osbpl8|1.6370533;Igf1|1.8333511;Ins2|1.501474	3	115	173	53607	http://www.ebi.ac.uk/QuickGO/GTerm?id=GO:0046326
7	6,7	positive regulation of stress-activated protein kinase signaling cascade	GO:0070304	0.00632	0.0695	-0.39	-0.28	13.4395	-4.82361	Ins2|1.501474;Lep|1.6475654;Spag9|0.659044162;Wnt7b|0.61148036;Ctgf|0.537202711	5	358	173	53607	http://www.ebi.ac.uk/QuickGO/GTerm?id=GO:0070304
8	7,8	axonogenesis	GO:0007409	0.00641	0.0695	-2.67	-1.05	13.4395	-4.82361	Wdr36|2.1331694;Adcy1|1.580024;Nr4a2|1.9803841;Gbx2|2.0050368;Crabp2|0.608322164;Ntng1|0.556939861;Wnt7b|0.61148036;Sema3a|0.399673467;Lhx9|0.59095176;Sema3f|0.580937962	10	1216	173	53607	http://www.ebi.ac.uk/QuickGO/GTerm?id=GO:0007409
6	5,6	regulation of glycoprotein metabolic process	GO:1903018	0.00641	0.0695	0.18	-0.09	13.4395	-4.82361	Igf1|1.8333511;Slc51b|2.0196087;Tcf7l2|0.657823285	3	116	173	53607	http://www.ebi.ac.uk/QuickGO/GTerm?id=GO:1903018
5	5	regulation of peptide transport	GO:0090087	0.00642	0.0695	-0.02	-0.16	13.4395	-4.82361	Pex5l|1.618897;Ins2|1.501474;Lep|1.6475654;Adcyap1|0.608378898;Pde1c|0.647586187;Tcf7l2|0.657823285	6	509	173	53607	http://www.ebi.ac.uk/QuickGO/GTerm?id=GO:0090087
8	7,8	positive regulation of fat cell apoptotic process	GO:1904651	0.00644	0.0695	0	-0.15	13.4395	-4.82361	Lep|1.6475654	1	2	173	53607	http://www.ebi.ac.uk/QuickGO/GTerm?id=GO:1904651
10	6,8,9,10	negative regulation of glutamine transport	GO:2000486	0.00644	0.0695	0	-0.15	13.4395	-4.82361	Lep|1.6475654	1	2	173	53607	http://www.ebi.ac.uk/QuickGO/GTerm?id=GO:2000486
8	7,8	regulation of fat cell apoptotic process	GO:1904649	0.00644	0.0695	0	-0.15	13.4395	-4.82361	Lep|1.6475654	1	2	173	53607	http://www.ebi.ac.uk/QuickGO/GTerm?id=GO:1904649
7	7	female meiosis II	GO:0007147	0.00644	0.0695	0	-0.15	13.4395	-4.82361	Dazl|1.5083107	1	2	173	53607	http://www.ebi.ac.uk/QuickGO/GTerm?id=GO:0007147
9	8,9	histone H3-K4 demethylation, trimethyl-H3-K4-specific	GO:0034721	0.00644	0.0695	0	-0.15	13.4395	-4.82361	Kdm5b|1.687644	1	2	173	53607	http://www.ebi.ac.uk/QuickGO/GTerm?id=GO:0034721
5	5	regulation of liquid surface tension	GO:0050828	0.00644	0.0695	0	-0.15	13.4395	-4.82361	Sftpd|0.66537721	1	2	173	53607	http://www.ebi.ac.uk/QuickGO/GTerm?id=GO:0050828
5	5	rhombomere 2 development	GO:0021568	0.00644	0.0695	0	-0.15	13.4395	-4.82361	Gbx2|2.0050368	1	2	173	53607	http://www.ebi.ac.uk/QuickGO/GTerm?id=GO:0021568
8	6,7,8	positive regulation of nitric oxide mediated signal transduction	GO:0010750	0.00644	0.0695	0	-0.15	13.4395	-4.82361	Ins2|1.501474	1	2	173	53607	http://www.ebi.ac.uk/QuickGO/GTerm?id=GO:0010750
8	7,8	negative regulation of acute inflammatory response to non-antigenic stimulus	GO:0002878	0.00644	0.0695	0	-0.15	13.4395	-4.82361	Adcyap1|0.608378898	1	2	173	53607	http://www.ebi.ac.uk/QuickGO/GTerm?id=GO:0002878
7	7	fat cell apoptotic process	GO:1904606	0.00644	0.0695	0	-0.15	13.4395	-4.82361	Lep|1.6475654	1	2	173	53607	http://www.ebi.ac.uk/QuickGO/GTerm?id=GO:1904606
7	6,7	cellular response to L-ascorbic acid	GO:0071298	0.00644	0.0695	0	-0.15	13.4395	-4.82361	Lep|1.6475654	1	2	173	53607	http://www.ebi.ac.uk/QuickGO/GTerm?id=GO:0071298
7	5,6,7	positive regulation of nucleocytoplasmic transport	GO:0046824	0.00646	0.0695	-0.07	-0.17	13.4395	-4.82361	Igf1|1.8333511;Lep|1.6475654;Tgfb3|0.591089247;Tcf7l2|0.657823285	4	227	173	53607	http://www.ebi.ac.uk/QuickGO/GTerm?id=GO:0046824
6	5,6	negative regulation of gene expression	GO:0010629	0.00651	0.0698	-5.46	-2	13.4395	-4.82361	Usp47|1.5590137;Six4|1.510553;Zkscan3|1.6924356;Kdm5b|1.687644;Ins2|1.501474;Lep|1.6475654;Pou2f1|1.5176835;Nr1i2|1.7842534;Nr4a2|1.9803841;Per1|1.567625;Phf21a|0.537862566;Myef2|0.498216882;Zfp869|0.579506528;Trim21|0.590609231;Ifitm3|0.631067397;Tdrd9|0.634453315;Thap7|0.520847602;Pcgf2|0.543926231;Lhx9|0.59095176;Dmbx1|0.664128809;Klf5|0.628009106;Foxc2|0.532780009;Ctgf|0.537202711;Tcf7l2|0.65…	24	4328	173	53607	http://www.ebi.ac.uk/QuickGO/GTerm?id=GO:0010629
11	8,9,10,11	positive regulation of tyrosine phosphorylation of STAT protein	GO:0042531	0.00656	0.07	0.19	-0.09	13.4395	-4.82361	Igf1|1.8333511;Lep|1.6475654;Tnfrsf18|0.649862015	3	117	173	53607	http://www.ebi.ac.uk/QuickGO/GTerm?id=GO:0042531
6	5,6	positive regulation of nucleobase-containing compound metabolic process	GO:0045935	0.00658	0.07	6.17	1.94	13.4395	-4.82361	Mcf2l|3.2131133;Six4|1.510553;Ube3a|1.6787672;Zkscan3|1.6924356;Murc|1.6083461;Igf1|1.8333511;Ins2|1.501474;Adcy1|1.580024;Tshr|1.7740262;Pou2f1|1.5176835;RTRAF|1.5716088;Slf2|1.6083025;Nr1i2|1.7842534;Nr4a2|1.9803841;Rax|1.5461596;Gbx2|2.0050368;Bcl9|1.5354732;Per1|1.567625;Tgfb3|0.591089247;Adcyap1|0.608378898;Fos|0.520821452;Npas4|0.480299968;Trim21|0.590609231;Klf5|0.628009106;Foxc2|0.5327800…	26	4819	173	53607	http://www.ebi.ac.uk/QuickGO/GTerm?id=GO:0045935
7	6,7	RNA biosynthetic process	GO:0032774	0.0067	0.0711	10.98	3.56	13.4395	-4.82361	Usp47|1.5590137;Mcf2l|3.2131133;Six4|1.510553;Itgb3bp|1.5665871;Ube3a|1.6787672;Sebox|1.5387588;Zfp62|1.5671796;Zkscan3|1.6924356;Murc|1.6083461;Kdm5b|1.687644;Igf1|1.8333511;Ins2|1.501474;Dedd2|1.8313841;Znf710|1.6747681;Zkscan16|1.5291344;Lep|1.6475654;Pou2f1|1.5176835;RTRAF|1.5716088;Zfp53|1.7193636;Nr1i2|1.7842534;Nr4a2|1.9803841;Rax|1.5461596;Gbx2|2.0050368;Bcl9|1.5354732;Per1|1.567625;Phf21…	46	10026	173	53607	http://www.ebi.ac.uk/QuickGO/GTerm?id=GO:0032774
6	5,6	preganglionic parasympathetic fiber development	GO:0021783	0.00674	0.0713	-0.63	-0.37	13.4395	-4.82361	Sema3a|0.399673467;Sema3f|0.580937962	2	38	173	53607	http://www.ebi.ac.uk/QuickGO/GTerm?id=GO:0021783
4	4	organic substance biosynthetic process	GO:1901576	0.00683	0.0721	16.23	5.34	13.4395	-4.82361	Usp47|1.5590137;Mcf2l|3.2131133;Six4|1.510553;Gpc6|1.5081382;Itgb3bp|1.5665871;Ube3a|1.6787672;Sebox|1.5387588;Rpl14|1.95028;Zfp62|1.5671796;Ggt6|1.5823762;Ddx6|1.6673522;Zkscan3|1.6924356;Mcm6|1.5319765;Gpi|2.4248314;Murc|1.6083461;Kdm5b|1.687644;Dazl|1.5083107;Igf1|1.8333511;Ins2|1.501474;Dedd2|1.8313841;St8sia1|1.6915716;Ak1|1.5147715;Mthfr|1.6746829;Aars2|2.499845;Znf710|1.6747681;Zkscan16|1.…	67	15928	173	53607	http://www.ebi.ac.uk/QuickGO/GTerm?id=GO:1901576
5	5	embryo development	GO:0009790	0.00686	0.0721	-4.35	-1.62	13.4395	-4.82361	Six4|1.510553;Sebox|1.5387588;Opa1|1.6633599;Gpi|2.4248314;Igf1|1.8333511;Tshr|1.7740262;Pou2f1|1.5176835;Gbx2|2.0050368;Tgfb3|0.591089247;Crabp2|0.608322164;Clrn1|0.657143993;Wnt7b|0.61148036;Sema3a|0.399673467;Pcgf2|0.543926231;Myo15|0.645824072;Foxc2|0.532780009;Tcf7l2|0.657823285;Sema3f|0.580937962	18	2934	173	53607	http://www.ebi.ac.uk/QuickGO/GTerm?id=GO:0009790
8	6,7,8	protein targeting	GO:0006605	0.00688	0.0721	1.12	0.23	13.4395	-4.82361	Pex5l|1.618897;Igf1|1.8333511;Dtwd2|2.2511744;Ei24|1.674788;Lep|1.6475654;Slc51b|2.0196087;Tgfb3|0.591089247;Chm|0.618787566;Rtp4|0.532946286;Gpn2|0.596067907;Tcf7l2|0.657823285	11	1426	173	53607	http://www.ebi.ac.uk/QuickGO/GTerm?id=GO:0006605
4	4	transport	GO:0006810	0.0069	0.0721	12.61	4.11	13.4395	-4.82361	Mon1a|1.5725384;Cyth1|1.7932152;Ube3a|1.6787672;Pex5l|1.618897;Tmem167b|2.1194568;Thoc7|1.648786;Osbpl8|1.6370533;Gpi|2.4248314;Kdm5b|1.687644;Itsn2|1.7630032;Igf1|1.8333511;Ins2|1.501474;Dtwd2|2.2511744;Clec7a|1.6193764;Ak1|1.5147715;Scn3b|1.6376927;Pon1|1.5448279;Ei24|1.674788;Sgk2|1.7257099;Stx16|1.6225739;Lep|1.6475654;Slc51b|2.0196087;Slc25a41|1.8137449;Cttnbp2nl|1.7116936;Krt20|1.5456492;Fa…	53	11966	173	53607	http://www.ebi.ac.uk/QuickGO/GTerm?id=GO:0006810
6	5,6	regulation of cellular carbohydrate metabolic process	GO:0010675	0.00692	0.0721	1.14	0.24	13.4395	-4.82361	Igf1|1.8333511;Ins2|1.501474;Lep|1.6475654;Slc51b|2.0196087;Tcf7l2|0.657823285	5	366	173	53607	http://www.ebi.ac.uk/QuickGO/GTerm?id=GO:0010675
6	5,6	energy reserve metabolic process	GO:0006112	0.00697	0.0722	0.84	0.13	13.4395	-4.82361	Igf1|1.8333511;Ins2|1.501474;Lep|1.6475654;Tcf7l2|0.657823285	4	232	173	53607	http://www.ebi.ac.uk/QuickGO/GTerm?id=GO:0006112
9	6,7,8,9	positive regulation of transcription, DNA-templated	GO:0045893	0.00699	0.0722	5.52	1.71	13.4395	-4.82361	Mcf2l|3.2131133;Six4|1.510553;Ube3a|1.6787672;Zkscan3|1.6924356;Murc|1.6083461;Igf1|1.8333511;Ins2|1.501474;Pou2f1|1.5176835;RTRAF|1.5716088;Nr1i2|1.7842534;Nr4a2|1.9803841;Rax|1.5461596;Gbx2|2.0050368;Bcl9|1.5354732;Per1|1.567625;Tgfb3|0.591089247;Adcyap1|0.608378898;Fos|0.520821452;Npas4|0.480299968;Trim21|0.590609231;Klf5|0.628009106;Foxc2|0.532780009;Tcf7l2|0.657823285	23	4112	173	53607	http://www.ebi.ac.uk/QuickGO/GTerm?id=GO:0045893
4	4	embryonic organ development	GO:0048568	0.00703	0.0722	-2.26	-0.92	13.4395	-4.82361	Six4|1.510553;Tshr|1.7740262;Gbx2|2.0050368;Tgfb3|0.591089247;Clrn1|0.657143993;Wnt7b|0.61148036;Pcgf2|0.543926231;Myo15|0.645824072;Foxc2|0.532780009;Tcf7l2|0.657823285	10	1233	173	53607	http://www.ebi.ac.uk/QuickGO/GTerm?id=GO:0048568
8	6,8	neuron differentiation	GO:0030182	0.00704	0.0722	-2.55	-1.01	13.4395	-4.82361	Ube3a|1.6787672;Wdr36|2.1331694;Ddx6|1.6673522;Itsn2|1.7630032;Spock1|1.8344355;Adcy1|1.580024;Tshr|1.7740262;Lep|1.6475654;Nr4a2|1.9803841;Gbx2|2.0050368;Crabp2|0.608322164;Ntng1|0.556939861;Cbln1|0.457339654;Adcyap1|0.608378898;Vwc2l|0.550887488;Clrn1|0.657143993;Spag9|0.659044162;Wnt7b|0.61148036;Sema3a|0.399673467;Lhx9|0.59095176;Sema3f|0.580937962	21	3638	173	53607	http://www.ebi.ac.uk/QuickGO/GTerm?id=GO:0030182
5	5	respiratory system development	GO:0060541	0.00706	0.0722	-0.62	-0.36	13.4395	-4.82361	Six4|1.510553;Igf1|1.8333511;Pou2f1|1.5176835;Tgfb3|0.591089247;Sftpd|0.66537721;Wnt7b|0.61148036;Ctgf|0.537202711	7	684	173	53607	http://www.ebi.ac.uk/QuickGO/GTerm?id=GO:0060541
8	7,8	positive regulation of nucleic acid-templated transcription	GO:1903508	0.00706	0.0722	5.52	1.71	13.4395	-4.82361	Mcf2l|3.2131133;Six4|1.510553;Ube3a|1.6787672;Zkscan3|1.6924356;Murc|1.6083461;Igf1|1.8333511;Ins2|1.501474;Pou2f1|1.5176835;RTRAF|1.5716088;Nr1i2|1.7842534;Nr4a2|1.9803841;Rax|1.5461596;Gbx2|2.0050368;Bcl9|1.5354732;Per1|1.567625;Tgfb3|0.591089247;Adcyap1|0.608378898;Fos|0.520821452;Npas4|0.480299968;Trim21|0.590609231;Klf5|0.628009106;Foxc2|0.532780009;Tcf7l2|0.657823285	23	4116	173	53607	http://www.ebi.ac.uk/QuickGO/GTerm?id=GO:1903508
4	4	tissue development	GO:0009888	0.00707	0.0722	-6.24	-2.26	13.4395	-4.82361	Six4|1.510553;Opa1|1.6633599;Gpi|2.4248314;Murc|1.6083461;Kdm5b|1.687644;Igf1|1.8333511;Madcam1|1.562125;Lep|1.6475654;Pou2f1|1.5176835;Gbx2|2.0050368;Bcl9|1.5354732;Tgfb3|0.591089247;Sostdc1|0.643872175;Isg15|0.455722399;Fos|0.520821452;Clrn1|0.657143993;Ifitm3|0.631067397;Wnt7b|0.61148036;Sema3a|0.399673467;Eno3|0.53014216;Slc4a5|0.62369698;Klf5|0.628009106;Foxc2|0.532780009;Ctgf|0.537202711;Tc…	26	4847	173	53607	http://www.ebi.ac.uk/QuickGO/GTerm?id=GO:0009888
4	4	tube morphogenesis	GO:0035239	0.00716	0.0726	0.86	0.14	13.4395	-4.82361	Six4|1.510553;Opa1|1.6633599;Kdm5b|1.687644;Igf1|1.8333511;Gbx2|2.0050368;Sostdc1|0.643872175;Wnt7b|0.61148036;Foxc2|0.532780009;Tcf7l2|0.657823285	9	1045	173	53607	http://www.ebi.ac.uk/QuickGO/GTerm?id=GO:0035239
4	4	regulation of nitrogen compound metabolic process	GO:0051171	0.00716	0.0726	12.03	3.92	13.4395	-4.82361	Usp47|1.5590137;Mcf2l|3.2131133;Six4|1.510553;Itgb3bp|1.5665871;Ube3a|1.6787672;Sebox|1.5387588;Zfp62|1.5671796;Ddx6|1.6673522;Zkscan3|1.6924356;Murc|1.6083461;Kdm5b|1.687644;Dazl|1.5083107;Igf1|1.8333511;Ins2|1.501474;Dedd2|1.8313841;Znf710|1.6747681;Zkscan16|1.5291344;Adcy1|1.580024;Tshr|1.7740262;Lep|1.6475654;Pou2f1|1.5176835;RTRAF|1.5716088;Zfp53|1.7193636;Slf2|1.6083025;Nr1i2|1.7842534;Nr4a…	51	11433	173	53607	http://www.ebi.ac.uk/QuickGO/GTerm?id=GO:0051171
8	5,6,7,8	positive regulation of mitotic nuclear division	GO:0045840	0.0072	0.0728	0.65	0.07	13.4395	-4.82361	Igf1|1.8333511;Ins2|1.501474;Slf2|1.6083025	3	121	173	53607	http://www.ebi.ac.uk/QuickGO/GTerm?id=GO:0045840
7	6,7	regulation of apoptotic process	GO:0042981	0.00723	0.0729	2.44	0.67	13.4395	-4.82361	Usp47|1.5590137;Six4|1.510553;Opa1|1.6633599;Gpi|2.4248314;Igf1|1.8333511;Dedd2|1.8313841;Bik|1.6502056;Ei24|1.674788;Sgk2|1.7257099;Lep|1.6475654;Nr4a2|1.9803841;Tnfrsf18|0.649862015;Tgfb3|0.591089247;Pip|0.551542289;Adcyap1|0.608378898;Serpinb13|0.645839213;Pcgf2|0.543926231;Foxc2|0.532780009;Sp110|0.424112653;Ctgf|0.537202711;Tcf7l2|0.657823285	21	3647	173	53607	http://www.ebi.ac.uk/QuickGO/GTerm?id=GO:0042981
5	5	female gonad development	GO:0008585	0.00729	0.0732	0	-0.15	13.4395	-4.82361	Ube3a|1.6787672;Lep|1.6475654;Adcyap1|0.608378898;Lhx9|0.59095176	4	235	173	53607	http://www.ebi.ac.uk/QuickGO/GTerm?id=GO:0008585
7	6,7	positive regulation of RNA biosynthetic process	GO:1902680	0.00731	0.0732	5.52	1.71	13.4395	-4.82361	Mcf2l|3.2131133;Six4|1.510553;Ube3a|1.6787672;Zkscan3|1.6924356;Murc|1.6083461;Igf1|1.8333511;Ins2|1.501474;Pou2f1|1.5176835;RTRAF|1.5716088;Nr1i2|1.7842534;Nr4a2|1.9803841;Rax|1.5461596;Gbx2|2.0050368;Bcl9|1.5354732;Per1|1.567625;Tgfb3|0.591089247;Adcyap1|0.608378898;Fos|0.520821452;Npas4|0.480299968;Trim21|0.590609231;Klf5|0.628009106;Foxc2|0.532780009;Tcf7l2|0.657823285	23	4128	173	53607	http://www.ebi.ac.uk/QuickGO/GTerm?id=GO:1902680
3	3	nitrogen compound metabolic process	GO:0006807	0.00738	0.0736	23.43	7.77	13.4395	-4.82361	Usp47|1.5590137;Mcf2l|3.2131133;Six4|1.510553;Gpc6|1.5081382;Itgb3bp|1.5665871;Usp40|1.6036198;D2hgdh|1.8024395;Ube3a|1.6787672;Sebox|1.5387588;Rpl14|1.95028;Dhtkd1|1.6927242;Wdr36|2.1331694;Adam4|1.5124052;Zfp62|1.5671796;Ggt6|1.5823762;Ddx6|1.6673522;Zkscan3|1.6924356;Thoc7|1.648786;Mcm6|1.5319765;Osbpl8|1.6370533;Gpi|2.4248314;Murc|1.6083461;Kdm5b|1.687644;Dazl|1.5083107;Opn4|1.6855413;Igf1|1.…	98	25257	173	53607	http://www.ebi.ac.uk/QuickGO/GTerm?id=GO:0006807
6	4,5,6	positive regulation of ossification	GO:0045778	0.00739	0.0736	-1.05	-0.5	13.4395	-4.82361	Igf1|1.8333511;Tgfb3|0.591089247;Isg15|0.455722399;Wnt7b|0.61148036	4	236	173	53607	http://www.ebi.ac.uk/QuickGO/GTerm?id=GO:0045778
4	4	positive regulation of nitrogen compound metabolic process	GO:0051173	0.00742	0.0736	6.35	2	13.4395	-4.82361	Mcf2l|3.2131133;Six4|1.510553;Ube3a|1.6787672;Zkscan3|1.6924356;Murc|1.6083461;Dazl|1.5083107;Igf1|1.8333511;Ins2|1.501474;Adcy1|1.580024;Tshr|1.7740262;Pou2f1|1.5176835;RTRAF|1.5716088;Slf2|1.6083025;Nr1i2|1.7842534;Nr4a2|1.9803841;Rax|1.5461596;Gbx2|2.0050368;Bcl9|1.5354732;Per1|1.567625;Tgfb3|0.591089247;Adcyap1|0.608378898;Fos|0.520821452;Npas4|0.480299968;Trim21|0.590609231;Klf5|0.628009106;…	27	5113	173	53607	http://www.ebi.ac.uk/QuickGO/GTerm?id=GO:0051173
5	3,5	response to other organism	GO:0051707	0.00743	0.0736	-3.98	-1.5	13.4395	-4.82361	Clec7a|1.6193764;Defa20|1.5796245;Tnfrsf18|0.649862015;Defb1|0.618270932;Sftpd|0.66537721;Isg15|0.455722399;Rtp4|0.532946286;Fos|0.520821452;Ifitm3|0.631067397;Zbp1|0.604157035;Oas1g|0.532444818;Ly6a|0.616563105;Sp110|0.424112653;Ifi27l2a|0.376527969;Usp18|0.397332295	15	2285	173	53607	http://www.ebi.ac.uk/QuickGO/GTerm?id=GO:0051707
7	5,6,7	positive regulation of cytoplasmic transport	GO:1903651	0.00749	0.0737	1.55	0.37	13.4395	-4.82361	Igf1|1.8333511;Dtwd2|2.2511744;Lep|1.6475654;Slc51b|2.0196087;Tgfb3|0.591089247;Tcf7l2|0.657823285	6	526	173	53607	http://www.ebi.ac.uk/QuickGO/GTerm?id=GO:1903651
7	5,6,7	negative regulation of transmembrane receptor protein serine/threonine kinase signaling pathway	GO:0090101	0.0075	0.0737	-0.86	-0.44	13.4395	-4.82361	Tgfb3|0.591089247;Sostdc1|0.643872175;Vwc2l|0.550887488;Tcf7l2|0.657823285	4	237	173	53607	http://www.ebi.ac.uk/QuickGO/GTerm?id=GO:0090101
6	5,6	regulation of apoptotic signaling pathway	GO:2001233	0.00751	0.0737	2.12	0.57	13.4395	-4.82361	Usp47|1.5590137;Opa1|1.6633599;Igf1|1.8333511;Dedd2|1.8313841;Bik|1.6502056;Ei24|1.674788;Nr4a2|1.9803841;Pcgf2|0.543926231;Tcf7l2|0.657823285	9	1053	173	53607	http://www.ebi.ac.uk/QuickGO/GTerm?id=GO:2001233
4	4	response to external biotic stimulus	GO:0043207	0.0076	0.0744	-3.98	-1.5	13.4395	-4.82361	Clec7a|1.6193764;Defa20|1.5796245;Tnfrsf18|0.649862015;Defb1|0.618270932;Sftpd|0.66537721;Isg15|0.455722399;Rtp4|0.532946286;Fos|0.520821452;Ifitm3|0.631067397;Zbp1|0.604157035;Oas1g|0.532444818;Ly6a|0.616563105;Sp110|0.424112653;Ifi27l2a|0.376527969;Usp18|0.397332295	15	2291	173	53607	http://www.ebi.ac.uk/QuickGO/GTerm?id=GO:0043207
8	4,5,7,8	positive regulation of secretion by cell	GO:1903532	0.00775	0.0757	1.88	0.48	13.4395	-4.82361	Pex5l|1.618897;Gpi|2.4248314;Igf1|1.8333511;Ins2|1.501474;Lep|1.6475654;Tgfb3|0.591089247;Adcyap1|0.608378898;Tcf7l2|0.657823285	8	873	173	53607	http://www.ebi.ac.uk/QuickGO/GTerm?id=GO:1903532
9	5,9	positive regulation of glucose import in response to insulin stimulus	GO:2001275	0.00782	0.0761	0.39	-0.02	13.4395	-4.82361	Osbpl8|1.6370533;Ins2|1.501474	2	41	173	53607	http://www.ebi.ac.uk/QuickGO/GTerm?id=GO:2001275
5	5	aromatic compound biosynthetic process	GO:0019438	0.00798	0.0772	11.88	3.86	13.4395	-4.82361	Usp47|1.5590137;Mcf2l|3.2131133;Six4|1.510553;Itgb3bp|1.5665871;Ube3a|1.6787672;Sebox|1.5387588;Zfp62|1.5671796;Zkscan3|1.6924356;Murc|1.6083461;Kdm5b|1.687644;Igf1|1.8333511;Ins2|1.501474;Dedd2|1.8313841;Ak1|1.5147715;Znf710|1.6747681;Zkscan16|1.5291344;Adcy1|1.580024;Tshr|1.7740262;Lep|1.6475654;Pou2f1|1.5176835;RTRAF|1.5716088;Zfp53|1.7193636;Nr1i2|1.7842534;Nr4a2|1.9803841;Rax|1.5461596;Gbx2|…	50	11219	173	53607	http://www.ebi.ac.uk/QuickGO/GTerm?id=GO:0019438
5	5	organic substance transport	GO:0071702	0.00799	0.0772	7.56	2.41	13.4395	-4.82361	Mon1a|1.5725384;Pex5l|1.618897;Tmem167b|2.1194568;Thoc7|1.648786;Osbpl8|1.6370533;Gpi|2.4248314;Kdm5b|1.687644;Igf1|1.8333511;Ins2|1.501474;Dtwd2|2.2511744;Ak1|1.5147715;Pon1|1.5448279;Ei24|1.674788;Stx16|1.6225739;Lep|1.6475654;Slc51b|2.0196087;Slc25a41|1.8137449;Krt20|1.5456492;Tgfb3|0.591089247;Chm|0.618787566;Cbln1|0.457339654;Rtp4|0.532946286;Adcyap1|0.608378898;Pde1c|0.647586187;Gpn2|0.5960…	31	6153	173	53607	http://www.ebi.ac.uk/QuickGO/GTerm?id=GO:0071702
5	5	heterocycle biosynthetic process	GO:0018130	0.00802	0.0772	11.88	3.86	13.4395	-4.82361	Usp47|1.5590137;Mcf2l|3.2131133;Six4|1.510553;Itgb3bp|1.5665871;Ube3a|1.6787672;Sebox|1.5387588;Zfp62|1.5671796;Zkscan3|1.6924356;Murc|1.6083461;Kdm5b|1.687644;Igf1|1.8333511;Ins2|1.501474;Dedd2|1.8313841;Ak1|1.5147715;Znf710|1.6747681;Zkscan16|1.5291344;Adcy1|1.580024;Tshr|1.7740262;Lep|1.6475654;Pou2f1|1.5176835;RTRAF|1.5716088;Zfp53|1.7193636;Nr1i2|1.7842534;Nr4a2|1.9803841;Rax|1.5461596;Gbx2|…	50	11222	173	53607	http://www.ebi.ac.uk/QuickGO/GTerm?id=GO:0018130
5	5	macromolecule biosynthetic process	GO:0009059	0.00814	0.0772	14.08	4.61	13.4395	-4.82361	Usp47|1.5590137;Mcf2l|3.2131133;Six4|1.510553;Gpc6|1.5081382;Itgb3bp|1.5665871;Ube3a|1.6787672;Sebox|1.5387588;Rpl14|1.95028;Zfp62|1.5671796;Ddx6|1.6673522;Zkscan3|1.6924356;Mcm6|1.5319765;Murc|1.6083461;Kdm5b|1.687644;Dazl|1.5083107;Igf1|1.8333511;Ins2|1.501474;Dedd2|1.8313841;St8sia1|1.6915716;Aars2|2.499845;Znf710|1.6747681;Zkscan16|1.5291344;Lep|1.6475654;Slc51b|2.0196087;Pou2f1|1.5176835;RTR…	58	13468	173	53607	http://www.ebi.ac.uk/QuickGO/GTerm?id=GO:0009059
6	6	hormone secretion	GO:0046879	0.00814	0.0772	0.59	0.05	13.4395	-4.82361	Pex5l|1.618897;Kdm5b|1.687644;Ins2|1.501474;Lep|1.6475654;Adcyap1|0.608378898;Pde1c|0.647586187;Tcf7l2|0.657823285	7	703	173	53607	http://www.ebi.ac.uk/QuickGO/GTerm?id=GO:0046879
7	6,7	leukocyte adhesion to vascular endothelial cell	GO:0061756	0.00819	0.0772	0.41	-0.01	13.4395	-4.82361	Madcam1|1.562125;Lep|1.6475654	2	42	173	53607	http://www.ebi.ac.uk/QuickGO/GTerm?id=GO:0061756
5	5	negative regulation of lipid storage	GO:0010888	0.00819	0.0772	0.43	-0.01	13.4395	-4.82361	Osbpl8|1.6370533;Lep|1.6475654	2	42	173	53607	http://www.ebi.ac.uk/QuickGO/GTerm?id=GO:0010888
5	5	parasympathetic nervous system development	GO:0048486	0.00819	0.0772	-0.63	-0.37	13.4395	-4.82361	Sema3a|0.399673467;Sema3f|0.580937962	2	42	173	53607	http://www.ebi.ac.uk/QuickGO/GTerm?id=GO:0048486
6	5,6	regulation of programmed cell death	GO:0043067	0.00828	0.0772	2.44	0.67	13.4395	-4.82361	Usp47|1.5590137;Six4|1.510553;Opa1|1.6633599;Gpi|2.4248314;Igf1|1.8333511;Dedd2|1.8313841;Bik|1.6502056;Ei24|1.674788;Sgk2|1.7257099;Lep|1.6475654;Nr4a2|1.9803841;Tnfrsf18|0.649862015;Tgfb3|0.591089247;Pip|0.551542289;Adcyap1|0.608378898;Serpinb13|0.645839213;Pcgf2|0.543926231;Foxc2|0.532780009;Sp110|0.424112653;Ctgf|0.537202711;Tcf7l2|0.657823285	21	3693	173	53607	http://www.ebi.ac.uk/QuickGO/GTerm?id=GO:0043067
4	4	defense response	GO:0006952	0.00832	0.0772	-4.79	-1.77	13.4395	-4.82361	Ins2|1.501474;Clec7a|1.6193764;Defa20|1.5796245;Pik3c2b|1.9768555;Lep|1.6475654;Per1|1.567625;Tnfrsf18|0.649862015;Defb1|0.618270932;Sftpd|0.66537721;Isg15|0.455722399;Rtp4|0.532946286;Adcyap1|0.608378898;Cfi|0.639154475;Tapbp|0.620382416;Trim21|0.590609231;Ifitm3|0.631067397;Zbp1|0.604157035;Oas1g|0.532444818;Sp110|0.424112653;Usp18|0.397332295	20	3458	173	53607	http://www.ebi.ac.uk/QuickGO/GTerm?id=GO:0006952
5	5	organic cyclic compound biosynthetic process	GO:1901362	0.00833	0.0772	12.08	3.93	13.4395	-4.82361	Usp47|1.5590137;Mcf2l|3.2131133;Six4|1.510553;Itgb3bp|1.5665871;Ube3a|1.6787672;Sebox|1.5387588;Zfp62|1.5671796;Zkscan3|1.6924356;Murc|1.6083461;Kdm5b|1.687644;Igf1|1.8333511;Ins2|1.501474;Dedd2|1.8313841;Ak1|1.5147715;Znf710|1.6747681;Zkscan16|1.5291344;Adcy1|1.580024;Tshr|1.7740262;Lep|1.6475654;Pou2f1|1.5176835;RTRAF|1.5716088;Zfp53|1.7193636;Hsd3b7|1.605346;Nr1i2|1.7842534;Nr4a2|1.9803841;Rax…	51	11521	173	53607	http://www.ebi.ac.uk/QuickGO/GTerm?id=GO:1901362
4	4	macromolecule metabolic process	GO:0043170	0.00834	0.0772	23.36	7.74	13.4395	-4.82361	Usp47|1.5590137;Mcf2l|3.2131133;Six4|1.510553;Gpc6|1.5081382;Itgb3bp|1.5665871;Usp40|1.6036198;D2hgdh|1.8024395;Ube3a|1.6787672;Sebox|1.5387588;Rpl14|1.95028;Wdr36|2.1331694;Adam4|1.5124052;Zfp62|1.5671796;Ggt6|1.5823762;Ddx6|1.6673522;Zkscan3|1.6924356;Thoc7|1.648786;Mcm6|1.5319765;Osbpl8|1.6370533;Gpi|2.4248314;Murc|1.6083461;Kdm5b|1.687644;Dazl|1.5083107;Opn4|1.6855413;Igf1|1.8333511;Spock1|1.…	97	25038	173	53607	http://www.ebi.ac.uk/QuickGO/GTerm?id=GO:0043170
10	9,10	glucose import	GO:0046323	0.00841	0.0772	0.87	0.14	13.4395	-4.82361	Osbpl8|1.6370533;Igf1|1.8333511;Ins2|1.501474;Lep|1.6475654	4	245	173	53607	http://www.ebi.ac.uk/QuickGO/GTerm?id=GO:0046323
6	6	negative regulation of proteolysis	GO:0045861	0.00842	0.0772	1.9	0.49	13.4395	-4.82361	Usp47|1.5590137;Gpi|2.4248314;Spock1|1.8344355;Ins2|1.501474;Tfpi2|1.9140846;Spink10|1.535757;Serpinb13|0.645839213;Trim21|0.590609231	8	886	173	53607	http://www.ebi.ac.uk/QuickGO/GTerm?id=GO:0045861
5	4,5	regulation of cell death	GO:0010941	0.00847	0.0772	0.03	-0.14	13.4395	-4.82361	Usp47|1.5590137;Six4|1.510553;Opa1|1.6633599;Gpi|2.4248314;Igf1|1.8333511;Dedd2|1.8313841;Bik|1.6502056;Ei24|1.674788;Sgk2|1.7257099;Lep|1.6475654;Nr4a2|1.9803841;Tnfrsf18|0.649862015;Tgfb3|0.591089247;Pip|0.551542289;Adcyap1|0.608378898;Fos|0.520821452;Serpinb13|0.645839213;Pcgf2|0.543926231;Foxc2|0.532780009;Sp110|0.424112653;Ctgf|0.537202711;Tcf7l2|0.657823285	22	3940	173	53607	http://www.ebi.ac.uk/QuickGO/GTerm?id=GO:0010941
8	7,8	nicotinamide nucleotide metabolic process	GO:0046496	0.0085	0.0772	1.33	0.3	13.4395	-4.82361	Dhtkd1|1.6927242;Gpi|2.4248314;Igf1|1.8333511;Ins2|1.501474;Eno3|0.53014216	5	385	173	53607	http://www.ebi.ac.uk/QuickGO/GTerm?id=GO:0046496
7	6,7	pyridine nucleotide metabolic process	GO:0019362	0.0085	0.0772	1.33	0.3	13.4395	-4.82361	Dhtkd1|1.6927242;Gpi|2.4248314;Igf1|1.8333511;Ins2|1.501474;Eno3|0.53014216	5	385	173	53607	http://www.ebi.ac.uk/QuickGO/GTerm?id=GO:0019362
6	5,6	development of primary female sexual characteristics	GO:0046545	0.00852	0.0772	0	-0.15	13.4395	-4.82361	Ube3a|1.6787672;Lep|1.6475654;Adcyap1|0.608378898;Lhx9|0.59095176	4	246	173	53607	http://www.ebi.ac.uk/QuickGO/GTerm?id=GO:0046545
7	7	cerebellar granule cell precursor proliferation	GO:0021930	0.00857	0.0772	0.57	0.04	13.4395	-4.82361	Igf1|1.8333511;Gbx2|2.0050368	2	43	173	53607	http://www.ebi.ac.uk/QuickGO/GTerm?id=GO:0021930
6	6	cell proliferation in external granule layer	GO:0021924	0.00857	0.0772	0.57	0.04	13.4395	-4.82361	Igf1|1.8333511;Gbx2|2.0050368	2	43	173	53607	http://www.ebi.ac.uk/QuickGO/GTerm?id=GO:0021924
4	4	hypothalamus development	GO:0021854	0.00857	0.0772	0.21	-0.08	13.4395	-4.82361	Rax|1.5461596;Sema3a|0.399673467	2	43	173	53607	http://www.ebi.ac.uk/QuickGO/GTerm?id=GO:0021854
8	7,8	neuron projection morphogenesis	GO:0048812	0.0086	0.0772	-0.05	-0.17	13.4395	-4.82361	Ube3a|1.6787672;Wdr36|2.1331694;Itsn2|1.7630032;Adcy1|1.580024;Nr4a2|1.9803841;Gbx2|2.0050368;Crabp2|0.608322164;Ntng1|0.556939861;Wnt7b|0.61148036;Sema3a|0.399673467;Lhx9|0.59095176;Sema3f|0.580937962	12	1678	173	53607	http://www.ebi.ac.uk/QuickGO/GTerm?id=GO:0048812
5	5	response to alcohol	GO:0097305	0.00863	0.0772	-1.69	-0.72	13.4395	-4.82361	Lep|1.6475654;Defb1|0.618270932;Adcyap1|0.608378898;Fos|0.520821452;Npas4|0.480299968;Tufm|0.665558645;Ctgf|0.537202711	7	711	173	53607	http://www.ebi.ac.uk/QuickGO/GTerm?id=GO:0097305
7	6,7	regulation of protein kinase B signaling	GO:0051896	0.00877	0.0772	1.05	0.21	13.4395	-4.82361	Osbpl8|1.6370533;Igf1|1.8333511;Ins2|1.501474;Lep|1.6475654;Tcf7l2|0.657823285	5	388	173	53607	http://www.ebi.ac.uk/QuickGO/GTerm?id=GO:0051896
5	4,5	animal organ development	GO:0048513	0.00877	0.0772	-9.29	-3.29	13.4395	-4.82361	Kif27|1.9103601;Six4|1.510553;Ube3a|1.6787672;Dhtkd1|1.6927242;Murc|1.6083461;Kdm5b|1.687644;Igf1|1.8333511;Bik|1.6502056;Madcam1|1.562125;Adcy1|1.580024;Tshr|1.7740262;Lep|1.6475654;Pou2f1|1.5176835;Nr4a2|1.9803841;Rax|1.5461596;Gbx2|2.0050368;Bcl9|1.5354732;Tgfb3|0.591089247;Sftpd|0.66537721;Sostdc1|0.643872175;Isg15|0.455722399;Cbln1|0.457339654;Adcyap1|0.608378898;Fos|0.520821452;Clrn1|0.6571…	39	8286	173	53607	http://www.ebi.ac.uk/QuickGO/GTerm?id=GO:0048513
6	6	transcription, DNA-templated	GO:0006351	0.00877	0.0772	10.78	3.49	13.4395	-4.82361	Usp47|1.5590137;Mcf2l|3.2131133;Six4|1.510553;Itgb3bp|1.5665871;Ube3a|1.6787672;Sebox|1.5387588;Zfp62|1.5671796;Zkscan3|1.6924356;Murc|1.6083461;Kdm5b|1.687644;Igf1|1.8333511;Ins2|1.501474;Dedd2|1.8313841;Znf710|1.6747681;Zkscan16|1.5291344;Lep|1.6475654;Pou2f1|1.5176835;RTRAF|1.5716088;Zfp53|1.7193636;Nr1i2|1.7842534;Nr4a2|1.9803841;Rax|1.5461596;Gbx2|2.0050368;Bcl9|1.5354732;Per1|1.567625;Phf21…	45	9902	173	53607	http://www.ebi.ac.uk/QuickGO/GTerm?id=GO:0006351
3	3	regulation of molecular function	GO:0065009	0.00889	0.0772	8.11	2.59	13.4395	-4.82361	Usp47|1.5590137;Mcf2l|3.2131133;Mon1a|1.5725384;Cald1|1.602462;Cyth1|1.7932152;Osbpl8|1.6370533;Gpi|2.4248314;Murc|1.6083461;Itsn2|1.7630032;Igf1|1.8333511;Spock1|1.8344355;Ins2|1.501474;Scn3b|1.6376927;Pon1|1.5448279;Sgk2|1.7257099;Tfpi2|1.9140846;Adcy1|1.580024;Tshr|1.7740262;Lep|1.6475654;Cttnbp2nl|1.7116936;RTRAF|1.5716088;Spink10|1.535757;Nr4a2|1.9803841;Tgfb3|0.591089247;Sftpd|0.66537721;Sh…	35	7237	173	53607	http://www.ebi.ac.uk/QuickGO/GTerm?id=GO:0065009
4	4	inner ear development	GO:0048839	0.0089	0.0772	1.37	0.31	13.4395	-4.82361	Six4|1.510553;Igf1|1.8333511;Tshr|1.7740262;Gbx2|2.0050368;Clrn1|0.657143993;Myo15|0.645824072	6	546	173	53607	http://www.ebi.ac.uk/QuickGO/GTerm?id=GO:0048839
4	4	cell migration	GO:0016477	0.00891	0.0772	4.72	1.45	13.4395	-4.82361	Six4|1.510553;Gpc6|1.5081382;Osbpl8|1.6370533;Gpi|2.4248314;Igf1|1.8333511;Spock1|1.8344355;Madcam1|1.562125;Pik3c2b|1.9768555;Lep|1.6475654;Hsd3b7|1.605346;Nr4a2|1.9803841;Gbx2|2.0050368;Tnfrsf18|0.649862015;Carmil2|0.653763083;Spag9|0.659044162;Sema3a|0.399673467;Foxc2|0.532780009;Ctgf|0.537202711;Sema3f|0.580937962	19	3246	173	53607	http://www.ebi.ac.uk/QuickGO/GTerm?id=GO:0016477
5	4,5	tissue regeneration	GO:0042246	0.00894	0.0772	0.28	-0.06	13.4395	-4.82361	Igf1|1.8333511;Bcl9|1.5354732;Eno3|0.53014216	3	131	173	53607	http://www.ebi.ac.uk/QuickGO/GTerm?id=GO:0042246
7	5,6,7	protein import	GO:0017038	0.00895	0.0772	0.63	0.06	13.4395	-4.82361	Pex5l|1.618897;Igf1|1.8333511;Ei24|1.674788;Lep|1.6475654;Tgfb3|0.591089247;Gpn2|0.596067907;Tcf7l2|0.657823285	7	716	173	53607	http://www.ebi.ac.uk/QuickGO/GTerm?id=GO:0017038
5	5	cell proliferation in hindbrain	GO:0021534	0.00896	0.0772	0.57	0.04	13.4395	-4.82361	Igf1|1.8333511;Gbx2|2.0050368	2	44	173	53607	http://www.ebi.ac.uk/QuickGO/GTerm?id=GO:0021534
5	5	ossification involved in bone maturation	GO:0043931	0.00896	0.0772	0.48	0.01	13.4395	-4.82361	Igf1|1.8333511;Lep|1.6475654	2	44	173	53607	http://www.ebi.ac.uk/QuickGO/GTerm?id=GO:0043931
11	6,7,8,9,10,11	positive regulation of glycogen biosynthetic process	GO:0045725	0.00896	0.0772	0.44	0	13.4395	-4.82361	Igf1|1.8333511;Ins2|1.501474	2	44	173	53607	http://www.ebi.ac.uk/QuickGO/GTerm?id=GO:0045725
3	3	cellular localization	GO:0051641	0.00901	0.0772	9.07	2.92	13.4395	-4.82361	Mon1a|1.5725384;Six4|1.510553;Sun3|2.725456;Pex5l|1.618897;Tmem167b|2.1194568;Thoc7|1.648786;Osbpl8|1.6370533;Gpi|2.4248314;Kdm5b|1.687644;Igf1|1.8333511;Ins2|1.501474;Dtwd2|2.2511744;Scn3b|1.6376927;Ei24|1.674788;Stx16|1.6225739;Lep|1.6475654;Slc51b|2.0196087;Slc25a41|1.8137449;Krt20|1.5456492;Spink10|1.535757;Slf2|1.6083025;Tgfb3|0.591089247;Chm|0.618787566;Cbln1|0.457339654;Rtp4|0.532946286;Ad…	37	7769	173	53607	http://www.ebi.ac.uk/QuickGO/GTerm?id=GO:0051641
5	5	cellular nitrogen compound biosynthetic process	GO:0044271	0.00907	0.0772	13.34	4.36	13.4395	-4.82361	Usp47|1.5590137;Mcf2l|3.2131133;Six4|1.510553;Itgb3bp|1.5665871;Ube3a|1.6787672;Sebox|1.5387588;Rpl14|1.95028;Zfp62|1.5671796;Ggt6|1.5823762;Ddx6|1.6673522;Zkscan3|1.6924356;Murc|1.6083461;Kdm5b|1.687644;Dazl|1.5083107;Igf1|1.8333511;Ins2|1.501474;Dedd2|1.8313841;Ak1|1.5147715;Aars2|2.499845;Znf710|1.6747681;Zkscan16|1.5291344;Adcy1|1.580024;Tshr|1.7740262;Lep|1.6475654;Pou2f1|1.5176835;RTRAF|1.5…	56	12971	173	53607	http://www.ebi.ac.uk/QuickGO/GTerm?id=GO:0044271
3	3	negative regulation of developmental process	GO:0051093	0.00916	0.0772	0.13	-0.11	13.4395	-4.82361	Six4|1.510553;Ube3a|1.6787672;Ddx6|1.6673522;Zkscan3|1.6924356;Igf1|1.8333511;Spock1|1.8344355;Lep|1.6475654;Bcl9|1.5354732;Sostdc1|0.643872175;Adcyap1|0.608378898;Wnt7b|0.61148036;Sema3a|0.399673467;Klf5|0.628009106;Foxc2|0.532780009;Tcf7l2|0.657823285;Sema3f|0.580937962	16	2565	173	53607	http://www.ebi.ac.uk/QuickGO/GTerm?id=GO:0051093
3	3	single-organism localization	GO:1902578	0.00919	0.0772	11.06	3.59	13.4395	-4.82361	Mon1a|1.5725384;Sun3|2.725456;Ube3a|1.6787672;Pex5l|1.618897;Tmem167b|2.1194568;Thoc7|1.648786;Osbpl8|1.6370533;Gpi|2.4248314;Kdm5b|1.687644;Igf1|1.8333511;Ins2|1.501474;Dtwd2|2.2511744;Clec7a|1.6193764;Ak1|1.5147715;Scn3b|1.6376927;Pon1|1.5448279;Ei24|1.674788;Stx16|1.6225739;Lep|1.6475654;Slc51b|2.0196087;Slc25a41|1.8137449;Cttnbp2nl|1.7116936;Krt20|1.5456492;Fam26f|1.5198461;Spink10|1.535757;N…	46	10201	173	53607	http://www.ebi.ac.uk/QuickGO/GTerm?id=GO:1902578
8	8	negative regulation of endopeptidase activity	GO:0010951	0.00921	0.0772	1.5	0.36	13.4395	-4.82361	Usp47|1.5590137;Gpi|2.4248314;Spock1|1.8344355;Tfpi2|1.9140846;Spink10|1.535757;Serpinb13|0.645839213	6	550	173	53607	http://www.ebi.ac.uk/QuickGO/GTerm?id=GO:0010951
9	5,7,9	negative regulation of neurogenesis	GO:0050768	0.00921	0.0772	-0.71	-0.39	13.4395	-4.82361	Ube3a|1.6787672;Ddx6|1.6673522;Spock1|1.8344355;Adcyap1|0.608378898;Wnt7b|0.61148036;Sema3a|0.399673467;Sema3f|0.580937962	7	720	173	53607	http://www.ebi.ac.uk/QuickGO/GTerm?id=GO:0050768
5	5	pyridine-containing compound metabolic process	GO:0072524	0.00923	0.0772	1.33	0.3	13.4395	-4.82361	Dhtkd1|1.6927242;Gpi|2.4248314;Igf1|1.8333511;Ins2|1.501474;Eno3|0.53014216	5	393	173	53607	http://www.ebi.ac.uk/QuickGO/GTerm?id=GO:0072524
6	5,6	carbohydrate transport	GO:0008643	0.00933	0.0772	1.05	0.2	13.4395	-4.82361	Osbpl8|1.6370533;Igf1|1.8333511;Ins2|1.501474;Ak1|1.5147715;Lep|1.6475654	5	394	173	53607	http://www.ebi.ac.uk/QuickGO/GTerm?id=GO:0008643
8	7,8	axon development	GO:0061564	0.00933	0.0772	-2.67	-1.05	13.4395	-4.82361	Wdr36|2.1331694;Adcy1|1.580024;Nr4a2|1.9803841;Gbx2|2.0050368;Crabp2|0.608322164;Ntng1|0.556939861;Wnt7b|0.61148036;Sema3a|0.399673467;Lhx9|0.59095176;Sema3f|0.580937962	10	1287	173	53607	http://www.ebi.ac.uk/QuickGO/GTerm?id=GO:0061564
7	5,6,7	bone maturation	GO:0070977	0.00936	0.0772	0.48	0.01	13.4395	-4.82361	Igf1|1.8333511;Lep|1.6475654	2	45	173	53607	http://www.ebi.ac.uk/QuickGO/GTerm?id=GO:0070977
4	4	anatomical structure arrangement	GO:0048532	0.00936	0.0772	-0.63	-0.37	13.4395	-4.82361	Sema3a|0.399673467;Sema3f|0.580937962	2	45	173	53607	http://www.ebi.ac.uk/QuickGO/GTerm?id=GO:0048532
7	4,7	positive regulation of hormone secretion	GO:0046887	0.00951	0.0772	-0.03	-0.16	13.4395	-4.82361	Pex5l|1.618897;Lep|1.6475654;Adcyap1|0.608378898;Tcf7l2|0.657823285	4	254	173	53607	http://www.ebi.ac.uk/QuickGO/GTerm?id=GO:0046887
4	4	production of molecular mediator involved in inflammatory response	GO:0002532	0.00951	0.0772	0.59	0.05	13.4395	-4.82361	Ins2|1.501474;Lep|1.6475654;Per1|1.567625	3	134	173	53607	http://www.ebi.ac.uk/QuickGO/GTerm?id=GO:0002532
10	6,9,10	regulation of adenylate cyclase activity	GO:0045761	0.00951	0.0772	0.22	-0.08	13.4395	-4.82361	Adcy1|1.580024;Tshr|1.7740262;Adcyap1|0.608378898	3	134	173	53607	http://www.ebi.ac.uk/QuickGO/GTerm?id=GO:0045761
6	5,6	hormone transport	GO:0009914	0.00961	0.0772	0.59	0.05	13.4395	-4.82361	Pex5l|1.618897;Kdm5b|1.687644;Ins2|1.501474;Lep|1.6475654;Adcyap1|0.608378898;Pde1c|0.647586187;Tcf7l2|0.657823285	7	726	173	53607	http://www.ebi.ac.uk/QuickGO/GTerm?id=GO:0009914
7	5,6,7	epithelial tube morphogenesis	GO:0060562	0.00961	0.0772	1.87	0.48	13.4395	-4.82361	Six4|1.510553;Opa1|1.6633599;Kdm5b|1.687644;Igf1|1.8333511;Gbx2|2.0050368;Sostdc1|0.643872175;Wnt7b|0.61148036;Foxc2|0.532780009	8	907	173	53607	http://www.ebi.ac.uk/QuickGO/GTerm?id=GO:0060562
7	6,7	phosphatidylinositol-mediated signaling	GO:0048015	0.00962	0.0772	1.18	0.25	13.4395	-4.82361	Ube3a|1.6787672;Igf1|1.8333511;Ins2|1.501474;Pik3c2b|1.9768555;Lep|1.6475654	5	397	173	53607	http://www.ebi.ac.uk/QuickGO/GTerm?id=GO:0048015
6	6	hypothalamic tangential migration using cell-axon interactions	GO:0021856	0.00965	0.0772	0	-0.15	13.4395	-4.82361	Sema3a|0.399673467	1	3	173	53607	http://www.ebi.ac.uk/QuickGO/GTerm?id=GO:0021856
6	6	response to thyrotropin-releasing hormone	GO:1905225	0.00965	0.0772	0	-0.15	13.4395	-4.82361	Tshr|1.7740262	1	3	173	53607	http://www.ebi.ac.uk/QuickGO/GTerm?id=GO:1905225
5	5	outer medullary collecting duct development	GO:0072060	0.00965	0.0772	0	-0.15	13.4395	-4.82361	Wnt7b|0.61148036	1	3	173	53607	http://www.ebi.ac.uk/QuickGO/GTerm?id=GO:0072060
8	6,7,8	viral genome packaging	GO:0019072	0.00965	0.0772	0	-0.15	13.4395	-4.82361	Ddx6|1.6673522	1	3	173	53607	http://www.ebi.ac.uk/QuickGO/GTerm?id=GO:0019072
8	7,8	facioacoustic ganglion development	GO:1903375	0.00965	0.0772	0	-0.15	13.4395	-4.82361	Sema3a|0.399673467	1	3	173	53607	http://www.ebi.ac.uk/QuickGO/GTerm?id=GO:1903375
9	7,8,9	regulation of glutamine transport	GO:2000485	0.00965	0.0772	0	-0.15	13.4395	-4.82361	Lep|1.6475654	1	3	173	53607	http://www.ebi.ac.uk/QuickGO/GTerm?id=GO:2000485
7	7	RNA polymerase II complex import to nucleus	GO:0044376	0.00965	0.0772	0	-0.15	13.4395	-4.82361	Gpn2|0.596067907	1	3	173	53607	http://www.ebi.ac.uk/QuickGO/GTerm?id=GO:0044376
6	5,6	thyroid-stimulating hormone signaling pathway	GO:0038194	0.00965	0.0772	0	-0.15	13.4395	-4.82361	Tshr|1.7740262	1	3	173	53607	http://www.ebi.ac.uk/QuickGO/GTerm?id=GO:0038194
6	6	inhibitory synapse assembly	GO:1904862	0.00965	0.0772	0	-0.15	13.4395	-4.82361	Npas4|0.480299968	1	3	173	53607	http://www.ebi.ac.uk/QuickGO/GTerm?id=GO:1904862
6	4,6	negative regulation of apoptotic process involved in outflow tract morphogenesis	GO:1902257	0.00965	0.0772	0	-0.15	13.4395	-4.82361	Foxc2|0.532780009	1	3	173	53607	http://www.ebi.ac.uk/QuickGO/GTerm?id=GO:1902257
11	7,10,11	interneuron axon guidance	GO:0097376	0.00965	0.0772	0	-0.15	13.4395	-4.82361	Lhx9|0.59095176	1	3	173	53607	http://www.ebi.ac.uk/QuickGO/GTerm?id=GO:0097376
9	6,8,9	gonadotrophin-releasing hormone neuronal migration to the hypothalamus	GO:0021828	0.00965	0.0772	0	-0.15	13.4395	-4.82361	Sema3a|0.399673467	1	3	173	53607	http://www.ebi.ac.uk/QuickGO/GTerm?id=GO:0021828
6	5,6	cell dedifferentiation involved in phenotypic switching	GO:0090678	0.00965	0.0772	0	-0.15	13.4395	-4.82361	Olfm2|0.657508494	1	3	173	53607	http://www.ebi.ac.uk/QuickGO/GTerm?id=GO:0090678
9	7,9	cellular response to corticosterone stimulus	GO:0071386	0.00965	0.0772	0	-0.15	13.4395	-4.82361	Npas4|0.480299968	1	3	173	53607	http://www.ebi.ac.uk/QuickGO/GTerm?id=GO:0071386
8	7,8	RNA polymerase III complex localization to nucleus	GO:1990022	0.00965	0.0772	0	-0.15	13.4395	-4.82361	Gpn2|0.596067907	1	3	173	53607	http://www.ebi.ac.uk/QuickGO/GTerm?id=GO:1990022
8	7,8	cerebral cortex tangential migration using cell-axon interactions	GO:0021824	0.00965	0.0772	0	-0.15	13.4395	-4.82361	Sema3a|0.399673467	1	3	173	53607	http://www.ebi.ac.uk/QuickGO/GTerm?id=GO:0021824
10	8,9,10	negative regulation of keratinocyte apoptotic process	GO:1902173	0.00965	0.0772	0	-0.15	13.4395	-4.82361	Serpinb13|0.645839213	1	3	173	53607	http://www.ebi.ac.uk/QuickGO/GTerm?id=GO:1902173
9	7,8,9	viral RNA genome packaging	GO:0019074	0.00965	0.0772	0	-0.15	13.4395	-4.82361	Ddx6|1.6673522	1	3	173	53607	http://www.ebi.ac.uk/QuickGO/GTerm?id=GO:0019074
4	4	regulation of vascular smooth muscle cell dedifferentiation	GO:1905174	0.00965	0.0772	0	-0.15	13.4395	-4.82361	Olfm2|0.657508494	1	3	173	53607	http://www.ebi.ac.uk/QuickGO/GTerm?id=GO:1905174
8	7,8	paraxial mesodermal cell fate commitment	GO:0048343	0.00965	0.0772	0	-0.15	13.4395	-4.82361	Foxc2|0.532780009	1	3	173	53607	http://www.ebi.ac.uk/QuickGO/GTerm?id=GO:0048343
10	7,8,9,10	paraxial mesodermal cell differentiation	GO:0048342	0.00965	0.0772	0	-0.15	13.4395	-4.82361	Foxc2|0.532780009	1	3	173	53607	http://www.ebi.ac.uk/QuickGO/GTerm?id=GO:0048342
6	6	regulation of cardiac vascular smooth muscle cell differentiation	GO:2000722	0.00965	0.0772	0	-0.15	13.4395	-4.82361	Klf5|0.628009106	1	3	173	53607	http://www.ebi.ac.uk/QuickGO/GTerm?id=GO:2000722
4	4	reversible differentiation	GO:0090677	0.00965	0.0772	0	-0.15	13.4395	-4.82361	Olfm2|0.657508494	1	3	173	53607	http://www.ebi.ac.uk/QuickGO/GTerm?id=GO:0090677
7	6,7	vascular smooth muscle cell dedifferentiation	GO:1990936	0.00965	0.0772	0	-0.15	13.4395	-4.82361	Olfm2|0.657508494	1	3	173	53607	http://www.ebi.ac.uk/QuickGO/GTerm?id=GO:1990936
8	6,7,8	regulation of lipoprotein lipid oxidation	GO:0060587	0.00965	0.0772	0	-0.15	13.4395	-4.82361	Lep|1.6475654	1	3	173	53607	http://www.ebi.ac.uk/QuickGO/GTerm?id=GO:0060587
7	6,7	lipoprotein lipid oxidation	GO:0034439	0.00965	0.0772	0	-0.15	13.4395	-4.82361	Lep|1.6475654	1	3	173	53607	http://www.ebi.ac.uk/QuickGO/GTerm?id=GO:0034439
7	6,7	regulation of stress-activated MAPK cascade	GO:0032872	0.00976	0.0775	0.08	-0.13	13.4395	-4.82361	Ins2|1.501474;Lep|1.6475654;Per1|1.567625;Spag9|0.659044162;Wnt7b|0.61148036;Ctgf|0.537202711	6	557	173	53607	http://www.ebi.ac.uk/QuickGO/GTerm?id=GO:0032872
10	6,9,10	neuron projection extension involved in neuron projection guidance	GO:1902284	0.00976	0.0775	-0.63	-0.37	13.4395	-4.82361	Sema3a|0.399673467;Sema3f|0.580937962	2	46	173	53607	http://www.ebi.ac.uk/QuickGO/GTerm?id=GO:1902284
7	7	axon extension involved in axon guidance	GO:0048846	0.00976	0.0775	-0.63	-0.37	13.4395	-4.82361	Sema3a|0.399673467;Sema3f|0.580937962	2	46	173	53607	http://www.ebi.ac.uk/QuickGO/GTerm?id=GO:0048846
8	7,8	nucleic acid-templated transcription	GO:0097659	0.00985	0.078	10.78	3.49	13.4395	-4.82361	Usp47|1.5590137;Mcf2l|3.2131133;Six4|1.510553;Itgb3bp|1.5665871;Ube3a|1.6787672;Sebox|1.5387588;Zfp62|1.5671796;Zkscan3|1.6924356;Murc|1.6083461;Kdm5b|1.687644;Igf1|1.8333511;Ins2|1.501474;Dedd2|1.8313841;Znf710|1.6747681;Zkscan16|1.5291344;Lep|1.6475654;Pou2f1|1.5176835;RTRAF|1.5716088;Zfp53|1.7193636;Nr1i2|1.7842534;Nr4a2|1.9803841;Rax|1.5461596;Gbx2|2.0050368;Bcl9|1.5354732;Per1|1.567625;Phf21…	45	9967	173	53607	http://www.ebi.ac.uk/QuickGO/GTerm?id=GO:0097659
6	5,6	regulation of stress-activated protein kinase signaling cascade	GO:0070302	0.00992	0.0784	0.08	-0.13	13.4395	-4.82361	Ins2|1.501474;Lep|1.6475654;Per1|1.567625;Spag9|0.659044162;Wnt7b|0.61148036;Ctgf|0.537202711	6	559	173	53607	http://www.ebi.ac.uk/QuickGO/GTerm?id=GO:0070302
8	6,7,8	regulation of glucose metabolic process	GO:0010906	0.01	0.0791	0.84	0.13	13.4395	-4.82361	Igf1|1.8333511;Ins2|1.501474;Lep|1.6475654;Tcf7l2|0.657823285	4	258	173	53607	http://www.ebi.ac.uk/QuickGO/GTerm?id=GO:0010906
8	4,5,6,7,8	positive regulation of intracellular protein transport	GO:0090316	0.0102	0.0799	1.55	0.37	13.4395	-4.82361	Igf1|1.8333511;Dtwd2|2.2511744;Lep|1.6475654;Slc51b|2.0196087;Tgfb3|0.591089247;Tcf7l2|0.657823285	6	562	173	53607	http://www.ebi.ac.uk/QuickGO/GTerm?id=GO:0090316
4	4	protein localization	GO:0008104	0.0102	0.0801	7.71	2.45	13.4395	-4.82361	Mon1a|1.5725384;Six4|1.510553;Sun3|2.725456;Pex5l|1.618897;Tmem167b|2.1194568;Osbpl8|1.6370533;Gpi|2.4248314;Akap2|1.522913;Igf1|1.8333511;Ins2|1.501474;Dtwd2|2.2511744;Scn3b|1.6376927;Ei24|1.674788;Stx16|1.6225739;Lep|1.6475654;Slc51b|2.0196087;Krt20|1.5456492;Slf2|1.6083025;Tgfb3|0.591089247;Chm|0.618787566;Cbln1|0.457339654;Rtp4|0.532946286;Adcyap1|0.608378898;Pde1c|0.647586187;Gpn2|0.59606790…	31	6263	173	53607	http://www.ebi.ac.uk/QuickGO/GTerm?id=GO:0008104
6	6	cellular response to peptide	GO:1901653	0.0102	0.0801	1.63	0.4	13.4395	-4.82361	Osbpl8|1.6370533;Ins2|1.501474;Tshr|1.7740262;Lep|1.6475654;Nr4a2|1.9803841;Klf5|0.628009106;Foxc2|0.532780009	7	735	173	53607	http://www.ebi.ac.uk/QuickGO/GTerm?id=GO:1901653
3	3	biosynthetic process	GO:0009058	0.0103	0.0803	16.23	5.34	13.4395	-4.82361	Usp47|1.5590137;Mcf2l|3.2131133;Six4|1.510553;Gpc6|1.5081382;Itgb3bp|1.5665871;Ube3a|1.6787672;Sebox|1.5387588;Rpl14|1.95028;Zfp62|1.5671796;Ggt6|1.5823762;Ddx6|1.6673522;Zkscan3|1.6924356;Mcm6|1.5319765;Gpi|2.4248314;Murc|1.6083461;Kdm5b|1.687644;Dazl|1.5083107;Igf1|1.8333511;Ins2|1.501474;Dedd2|1.8313841;St8sia1|1.6915716;Ak1|1.5147715;Mthfr|1.6746829;Aars2|2.499845;Znf710|1.6747681;Zkscan16|1.…	67	16200	173	53607	http://www.ebi.ac.uk/QuickGO/GTerm?id=GO:0009058
9	7,8,9	peptide hormone secretion	GO:0030072	0.0103	0.0805	-0.02	-0.16	13.4395	-4.82361	Pex5l|1.618897;Ins2|1.501474;Lep|1.6475654;Adcyap1|0.608378898;Pde1c|0.647586187;Tcf7l2|0.657823285	6	564	173	53607	http://www.ebi.ac.uk/QuickGO/GTerm?id=GO:0030072
4	4	negative regulation of molecular function	GO:0044092	0.0104	0.0811	-0.34	-0.27	13.4395	-4.82361	Usp47|1.5590137;Gpi|2.4248314;Spock1|1.8344355;Ins2|1.501474;Tfpi2|1.9140846;Cttnbp2nl|1.7116936;RTRAF|1.5716088;Spink10|1.535757;Sftpd|0.66537721;Sh3bp5l|0.666402105;Adcyap1|0.608378898;Serpinb13|0.645839213;Trim21|0.590609231;Spag9|0.659044162;Sytl2|0.593609732;Tcf7l2|0.657823285	16	2603	173	53607	http://www.ebi.ac.uk/QuickGO/GTerm?id=GO:0044092
9	8,9	ATP metabolic process	GO:0046034	0.0104	0.0811	1.72	0.43	13.4395	-4.82361	Dhtkd1|1.6927242;Gpi|2.4248314;Igf1|1.8333511;Ins2|1.501474;Ak1|1.5147715;Adcyap1|0.608378898;Eno3|0.53014216	7	738	173	53607	http://www.ebi.ac.uk/QuickGO/GTerm?id=GO:0046034
7	5,6,7	positive regulation of RNA metabolic process	GO:0051254	0.0105	0.0811	5.52	1.71	13.4395	-4.82361	Mcf2l|3.2131133;Six4|1.510553;Ube3a|1.6787672;Zkscan3|1.6924356;Murc|1.6083461;Igf1|1.8333511;Ins2|1.501474;Pou2f1|1.5176835;RTRAF|1.5716088;Nr1i2|1.7842534;Nr4a2|1.9803841;Rax|1.5461596;Gbx2|2.0050368;Bcl9|1.5354732;Per1|1.567625;Tgfb3|0.591089247;Adcyap1|0.608378898;Fos|0.520821452;Npas4|0.480299968;Trim21|0.590609231;Klf5|0.628009106;Foxc2|0.532780009;Tcf7l2|0.657823285	23	4261	173	53607	http://www.ebi.ac.uk/QuickGO/GTerm?id=GO:0051254
2	2	immune system process	GO:0002376	0.0105	0.0811	-7.75	-2.77	13.4395	-4.82361	Six4|1.510553;Dhtkd1|1.6927242;Gpi|2.4248314;Igf1|1.8333511;Ins2|1.501474;Clec7a|1.6193764;Defa20|1.5796245;Madcam1|1.562125;Tshr|1.7740262;Pik3c2b|1.9768555;Lep|1.6475654;Tnfrsf17|2.4144793;Hsd3b7|1.605346;Tnfrsf18|0.649862015;Defb1|0.618270932;Tgfb3|0.591089247;Pip|0.551542289;Sftpd|0.66537721;Isg15|0.455722399;Rtp4|0.532946286;Adcyap1|0.608378898;Fos|0.520821452;Cfi|0.639154475;Tapbp|0.6203824…	31	6276	173	53607	http://www.ebi.ac.uk/QuickGO/GTerm?id=GO:0002376
10	8,9,10	positive regulation of pri-miRNA transcription from RNA polymerase II promoter	GO:1902895	0.0106	0.0813	-0.49	-0.31	13.4395	-4.82361	Fos|0.520821452;Klf5|0.628009106	2	48	173	53607	http://www.ebi.ac.uk/QuickGO/GTerm?id=GO:1902895
11	5,7,10,11	regulation of axon guidance	GO:1902667	0.0106	0.0813	-0.63	-0.37	13.4395	-4.82361	Sema3a|0.399673467;Sema3f|0.580937962	2	48	173	53607	http://www.ebi.ac.uk/QuickGO/GTerm?id=GO:1902667
5	5	leukocyte tethering or rolling	GO:0050901	0.0106	0.0813	0.41	-0.01	13.4395	-4.82361	Madcam1|1.562125;Lep|1.6475654	2	48	173	53607	http://www.ebi.ac.uk/QuickGO/GTerm?id=GO:0050901
4	4	sensory organ development	GO:0007423	0.0106	0.0813	2.44	0.67	13.4395	-4.82361	Six4|1.510553;Kdm5b|1.687644;Igf1|1.8333511;Tshr|1.7740262;Pou2f1|1.5176835;Rax|1.5461596;Gbx2|2.0050368;Clrn1|0.657143993;Myo15|0.645824072;Slc4a5|0.62369698;Foxc2|0.532780009	11	1517	173	53607	http://www.ebi.ac.uk/QuickGO/GTerm?id=GO:0007423
3	3	regulation of developmental process	GO:0050793	0.0107	0.0813	-7.52	-2.69	13.4395	-4.82361	Six4|1.510553;Ube3a|1.6787672;Wdr36|2.1331694;Ddx6|1.6673522;Zkscan3|1.6924356;Kdm5b|1.687644;Itsn2|1.7630032;Igf1|1.8333511;Spock1|1.8344355;Ins2|1.501474;Tshr|1.7740262;Lep|1.6475654;Bcl9|1.5354732;Tgfb3|0.591089247;Sostdc1|0.643872175;Isg15|0.455722399;Crabp2|0.608322164;Cbln1|0.457339654;Adcyap1|0.608378898;Fos|0.520821452;Iglon5|0.50628633;Vwc2l|0.550887488;Spag9|0.659044162;Wnt7b|0.61148036…	31	6286	173	53607	http://www.ebi.ac.uk/QuickGO/GTerm?id=GO:0050793
6	5,6	inositol lipid-mediated signaling	GO:0048017	0.0107	0.0813	1.18	0.25	13.4395	-4.82361	Ube3a|1.6787672;Igf1|1.8333511;Ins2|1.501474;Pik3c2b|1.9768555;Lep|1.6475654	5	408	173	53607	http://www.ebi.ac.uk/QuickGO/GTerm?id=GO:0048017
4	4	cellular biosynthetic process	GO:0044249	0.0107	0.0813	15.85	5.21	13.4395	-4.82361	Usp47|1.5590137;Mcf2l|3.2131133;Six4|1.510553;Itgb3bp|1.5665871;Ube3a|1.6787672;Sebox|1.5387588;Rpl14|1.95028;Zfp62|1.5671796;Ggt6|1.5823762;Ddx6|1.6673522;Zkscan3|1.6924356;Mcm6|1.5319765;Gpi|2.4248314;Murc|1.6083461;Kdm5b|1.687644;Dazl|1.5083107;Igf1|1.8333511;Ins2|1.501474;Dedd2|1.8313841;St8sia1|1.6915716;Ak1|1.5147715;Mthfr|1.6746829;Aars2|2.499845;Znf710|1.6747681;Zkscan16|1.5291344;Adcy1|1…	65	15651	173	53607	http://www.ebi.ac.uk/QuickGO/GTerm?id=GO:0044249
4	4	negative regulation of nitrogen compound metabolic process	GO:0051172	0.0107	0.0813	-5.22	-1.92	13.4395	-4.82361	Usp47|1.5590137;Six4|1.510553;Zkscan3|1.6924356;Kdm5b|1.687644;Ins2|1.501474;Lep|1.6475654;Pou2f1|1.5176835;Nr1i2|1.7842534;Nr4a2|1.9803841;Per1|1.567625;Phf21a|0.537862566;Tgfb3|0.591089247;Myef2|0.498216882;Zfp869|0.579506528;Trim21|0.590609231;Ifitm3|0.631067397;Thap7|0.520847602;Pcgf2|0.543926231;Lhx9|0.59095176;Dmbx1|0.664128809;Klf5|0.628009106;Foxc2|0.532780009;Tcf7l2|0.657823285	23	4271	173	53607	http://www.ebi.ac.uk/QuickGO/GTerm?id=GO:0051172
3	3	multi-organism cellular process	GO:0044764	0.0108	0.0813	-1.43	-0.63	13.4395	-4.82361	Ddx6|1.6673522;Thoc7|1.648786;Isg15|0.455722399;Trim21|0.590609231;Ifitm3|0.631067397;Zbp1|0.604157035	6	569	173	53607	http://www.ebi.ac.uk/QuickGO/GTerm?id=GO:0044764
4	4	tissue morphogenesis	GO:0048729	0.0108	0.0813	3.06	0.88	13.4395	-4.82361	Six4|1.510553;Opa1|1.6633599;Gpi|2.4248314;Kdm5b|1.687644;Igf1|1.8333511;Pou2f1|1.5176835;Gbx2|2.0050368;Tgfb3|0.591089247;Sostdc1|0.643872175;Wnt7b|0.61148036;Sema3a|0.399673467;Foxc2|0.532780009	12	1730	173	53607	http://www.ebi.ac.uk/QuickGO/GTerm?id=GO:0048729
5	5	gland morphogenesis	GO:0022612	0.0108	0.0815	-0.49	-0.32	13.4395	-4.82361	Kdm5b|1.687644;Igf1|1.8333511;Tgfb3|0.591089247;Sostdc1|0.643872175;Sema3a|0.399673467	5	409	173	53607	http://www.ebi.ac.uk/QuickGO/GTerm?id=GO:0022612
7	7	purine ribonucleoside metabolic process	GO:0046128	0.0108	0.0815	1.51	0.36	13.4395	-4.82361	Dhtkd1|1.6927242;Gpi|2.4248314;Igf1|1.8333511;Ins2|1.501474;Ak1|1.5147715;Eno3|0.53014216	6	570	173	53607	http://www.ebi.ac.uk/QuickGO/GTerm?id=GO:0046128
4	4	response to inorganic substance	GO:0010035	0.011	0.0823	2.29	0.62	13.4395	-4.82361	D2hgdh|1.8024395;Ube3a|1.6787672;Gpi|2.4248314;Pon1|1.5448279;Adcy1|1.580024;Nr4a2|1.9803841;Fos|0.520821452;Pde1c|0.647586187;Pcgf2|0.543926231	9	1121	173	53607	http://www.ebi.ac.uk/QuickGO/GTerm?id=GO:0010035
6	5,6	nose development	GO:0043584	0.011	0.0823	0.36	-0.03	13.4395	-4.82361	Six4|1.510553;Pou2f1|1.5176835	2	49	173	53607	http://www.ebi.ac.uk/QuickGO/GTerm?id=GO:0043584
4	4	transposition	GO:0032196	0.011	0.0823	-0.43	-0.3	13.4395	-4.82361	Zfp869|0.579506528;Tdrd9|0.634453315	2	49	173	53607	http://www.ebi.ac.uk/QuickGO/GTerm?id=GO:0032196
6	6	striated muscle cell differentiation	GO:0051146	0.011	0.0823	1.39	0.32	13.4395	-4.82361	Six4|1.510553;Murc|1.6083461;Igf1|1.8333511;Ins2|1.501474;Bcl9|1.5354732;Ifitm3|0.631067397;Spag9|0.659044162	7	746	173	53607	http://www.ebi.ac.uk/QuickGO/GTerm?id=GO:0051146
7	7	sensory perception of taste	GO:0050909	0.0111	0.0828	-0.76	-0.41	13.4395	-4.82361	Pip|0.551542289;Rtp4|0.532946286;Tas2r41|0.592552633	3	142	173	53607	http://www.ebi.ac.uk/QuickGO/GTerm?id=GO:0050909
6	5,6	second-messenger-mediated signaling	GO:0019932	0.0112	0.0831	1.27	0.28	13.4395	-4.82361	Pex5l|1.618897;Igf1|1.8333511;Ins2|1.501474;Adcy1|1.580024;Defb1|0.618270932;Adcyap1|0.608378898	6	574	173	53607	http://www.ebi.ac.uk/QuickGO/GTerm?id=GO:0019932
6	5,6	cell morphogenesis involved in differentiation	GO:0000904	0.0114	0.0842	-3.49	-1.33	13.4395	-4.82361	Ube3a|1.6787672;Wdr36|2.1331694;Adcy1|1.580024;Nr4a2|1.9803841;Gbx2|2.0050368;Tgfb3|0.591089247;Crabp2|0.608322164;Ntng1|0.556939861;Clrn1|0.657143993;Wnt7b|0.61148036;Sema3a|0.399673467;Lhx9|0.59095176;Tcf7l2|0.657823285;Sema3f|0.580937962	14	2178	173	53607	http://www.ebi.ac.uk/QuickGO/GTerm?id=GO:0000904
4	4	prostate gland growth	GO:0060736	0.0115	0.0847	0.49	0.01	13.4395	-4.82361	Ube3a|1.6787672;Igf1|1.8333511	2	50	173	53607	http://www.ebi.ac.uk/QuickGO/GTerm?id=GO:0060736
6	5,6	regulation of extent of cell growth	GO:0061387	0.0115	0.085	-1.18	-0.55	13.4395	-4.82361	Wdr36|2.1331694;Crabp2|0.608322164;Sema3a|0.399673467;Sema3f|0.580937962	4	269	173	53607	http://www.ebi.ac.uk/QuickGO/GTerm?id=GO:0061387
10	8,9,10	positive regulation of cAMP biosynthetic process	GO:0030819	0.0115	0.085	0.22	-0.08	13.4395	-4.82361	Adcy1|1.580024;Tshr|1.7740262;Adcyap1|0.608378898	3	144	173	53607	http://www.ebi.ac.uk/QuickGO/GTerm?id=GO:0030819
2	2	rhythmic process	GO:0048511	0.0116	0.0855	1.51	0.36	13.4395	-4.82361	Ube3a|1.6787672;Kdm5b|1.687644;Opn4|1.6855413;Adcy1|1.580024;Lep|1.6475654;Per1|1.567625;Adcyap1|0.608378898	7	754	173	53607	http://www.ebi.ac.uk/QuickGO/GTerm?id=GO:0048511
4	4	response to wounding	GO:0009611	0.0118	0.0863	3.07	0.89	13.4395	-4.82361	Igf1|1.8333511;Ins2|1.501474;Tfpi2|1.9140846;Pik3c2b|1.9768555;Lep|1.6475654;Bcl9|1.5354732;Per1|1.567625;Tspan8|0.52010221;Adcyap1|0.608378898;Eno3|0.53014216;Foxc2|0.532780009;Usp18|0.397332295	12	1752	173	53607	http://www.ebi.ac.uk/QuickGO/GTerm?id=GO:0009611
6	6	purine nucleoside metabolic process	GO:0042278	0.0118	0.0863	1.51	0.36	13.4395	-4.82361	Dhtkd1|1.6927242;Gpi|2.4248314;Igf1|1.8333511;Ins2|1.501474;Ak1|1.5147715;Eno3|0.53014216	6	581	173	53607	http://www.ebi.ac.uk/QuickGO/GTerm?id=GO:0042278
4	4	negative regulation of nervous system development	GO:0051961	0.0119	0.0863	-0.71	-0.39	13.4395	-4.82361	Ube3a|1.6787672;Ddx6|1.6673522;Spock1|1.8344355;Adcyap1|0.608378898;Wnt7b|0.61148036;Sema3a|0.399673467;Sema3f|0.580937962	7	757	173	53607	http://www.ebi.ac.uk/QuickGO/GTerm?id=GO:0051961
6	5,6	animal organ maturation	GO:0048799	0.0119	0.0863	0.48	0.01	13.4395	-4.82361	Igf1|1.8333511;Lep|1.6475654	2	51	173	53607	http://www.ebi.ac.uk/QuickGO/GTerm?id=GO:0048799
12	10,11,12	activation of protein kinase B activity	GO:0032148	0.0119	0.0863	0.39	-0.02	13.4395	-4.82361	Osbpl8|1.6370533;Ins2|1.501474	2	51	173	53607	http://www.ebi.ac.uk/QuickGO/GTerm?id=GO:0032148
6	5,6	entrainment of circadian clock by photoperiod	GO:0043153	0.0119	0.0863	0.42	-0.01	13.4395	-4.82361	Opn4|1.6855413;Per1|1.567625	2	51	173	53607	http://www.ebi.ac.uk/QuickGO/GTerm?id=GO:0043153
4	4	neurological system process	GO:0050877	0.0119	0.0864	-5.43	-1.99	13.4395	-4.82361	Opa1|1.6633599;Gpi|2.4248314;Opn4|1.6855413;Vmn1r49|1.5723487;Scn3b|1.6376927;Ei24|1.674788;Adcy1|1.580024;Vmn1r26|1.5498266;Olfr1024|2.0258737;Vmn1r167|0.48916624;Vmn1r36|0.633023774;Pip|0.551542289;Rtp4|0.532946286;Adcyap1|0.608378898;Fos|0.520821452;Olfr95|0.647011995;Npas4|0.480299968;Pde1c|0.647586187;Tas2r41|0.592552633;Clrn1|0.657143993;Myo15|0.645824072;Gpr88|0.56678479;Olfm2|0.657508494	23	4312	173	53607	http://www.ebi.ac.uk/QuickGO/GTerm?id=GO:0050877
5	5	central nervous system development	GO:0007417	0.012	0.0864	1.76	0.45	13.4395	-4.82361	Kif27|1.9103601;Igf1|1.8333511;Spock1|1.8344355;Adcy1|1.580024;Lep|1.6475654;Nr4a2|1.9803841;Rax|1.5461596;Gbx2|2.0050368;Cbln1|0.457339654;Adcyap1|0.608378898;Wnt7b|0.61148036;Sema3a|0.399673467;Dmbx1|0.664128809;Tcf7l2|0.657823285;Sema3f|0.580937962	15	2416	173	53607	http://www.ebi.ac.uk/QuickGO/GTerm?id=GO:0007417
6	6	negative regulation of autophagy	GO:0010507	0.012	0.0864	0.26	-0.06	13.4395	-4.82361	Zkscan3|1.6924356;Lep|1.6475654;Dapl1|0.549809587	3	146	173	53607	http://www.ebi.ac.uk/QuickGO/GTerm?id=GO:0010507
5	5	regulation of carbohydrate metabolic process	GO:0006109	0.012	0.0866	1.14	0.24	13.4395	-4.82361	Igf1|1.8333511;Ins2|1.501474;Lep|1.6475654;Slc51b|2.0196087;Tcf7l2|0.657823285	5	420	173	53607	http://www.ebi.ac.uk/QuickGO/GTerm?id=GO:0006109
7	7	negative regulation of peptidase activity	GO:0010466	0.0121	0.0868	1.5	0.36	13.4395	-4.82361	Usp47|1.5590137;Gpi|2.4248314;Spock1|1.8344355;Tfpi2|1.9140846;Spink10|1.535757;Serpinb13|0.645839213	6	584	173	53607	http://www.ebi.ac.uk/QuickGO/GTerm?id=GO:0010466
5	5	sulfur compound biosynthetic process	GO:0044272	0.0121	0.0869	0.87	0.14	13.4395	-4.82361	Ggt6|1.5823762;Igf1|1.8333511;Mthfr|1.6746829;Tcf7l2|0.657823285	4	273	173	53607	http://www.ebi.ac.uk/QuickGO/GTerm?id=GO:0044272
10	8,9,10	regulation of tyrosine phosphorylation of STAT protein	GO:0042509	0.0122	0.0872	0.19	-0.09	13.4395	-4.82361	Igf1|1.8333511;Lep|1.6475654;Tnfrsf18|0.649862015	3	147	173	53607	http://www.ebi.ac.uk/QuickGO/GTerm?id=GO:0042509
3	3	macromolecule localization	GO:0033036	0.0123	0.0874	8.34	2.67	13.4395	-4.82361	Mon1a|1.5725384;Six4|1.510553;Sun3|2.725456;Pex5l|1.618897;Tmem167b|2.1194568;Thoc7|1.648786;Osbpl8|1.6370533;Gpi|2.4248314;Kdm5b|1.687644;Akap2|1.522913;Igf1|1.8333511;Ins2|1.501474;Dtwd2|2.2511744;Scn3b|1.6376927;Pon1|1.5448279;Ei24|1.674788;Stx16|1.6225739;Lep|1.6475654;Slc51b|2.0196087;Krt20|1.5456492;Slf2|1.6083025;Tgfb3|0.591089247;Chm|0.618787566;Cbln1|0.457339654;Rtp4|0.532946286;Adcyap1|…	34	7134	173	53607	http://www.ebi.ac.uk/QuickGO/GTerm?id=GO:0033036
7	7	purine ribonucleotide metabolic process	GO:0009150	0.0123	0.0874	2.36	0.65	13.4395	-4.82361	Dhtkd1|1.6927242;Gpi|2.4248314;Igf1|1.8333511;Ins2|1.501474;Ak1|1.5147715;Adcy1|1.580024;Tshr|1.7740262;Adcyap1|0.608378898;Pde1c|0.647586187;Eno3|0.53014216	10	1343	173	53607	http://www.ebi.ac.uk/QuickGO/GTerm?id=GO:0009150
7	7	myotube differentiation	GO:0014902	0.0126	0.0874	0.81	0.12	13.4395	-4.82361	Six4|1.510553;Igf1|1.8333511;Ins2|1.501474;Bcl9|1.5354732	4	276	173	53607	http://www.ebi.ac.uk/QuickGO/GTerm?id=GO:0014902
3	3	anatomical structure morphogenesis	GO:0009653	0.0127	0.0874	8.29	2.65	13.4395	-4.82361	Kif27|1.9103601;Six4|1.510553;Ube3a|1.6787672;Opa1|1.6633599;Wdr36|2.1331694;Gpi|2.4248314;Murc|1.6083461;Kdm5b|1.687644;Itsn2|1.7630032;Igf1|1.8333511;Ins2|1.501474;Adcy1|1.580024;Tshr|1.7740262;Lep|1.6475654;Pou2f1|1.5176835;Nr4a2|1.9803841;MGI:2141418|1.7282494;Gbx2|2.0050368;Tgfb3|0.591089247;Sostdc1|0.643872175;Crabp2|0.608322164;Ntng1|0.556939861;Cbln1|0.457339654;Clrn1|0.657143993;Wnt7b|0.…	34	7149	173	53607	http://www.ebi.ac.uk/QuickGO/GTerm?id=GO:0009653
5	5	carbohydrate biosynthetic process	GO:0016051	0.0127	0.0874	1.22	0.26	13.4395	-4.82361	Gpi|2.4248314;Igf1|1.8333511;Ins2|1.501474;Lep|1.6475654;Tcf7l2|0.657823285	5	426	173	53607	http://www.ebi.ac.uk/QuickGO/GTerm?id=GO:0016051
7	6,7	embryonic skeletal system morphogenesis	GO:0048704	0.0127	0.0874	-0.95	-0.47	13.4395	-4.82361	Six4|1.510553;Tgfb3|0.591089247;Pcgf2|0.543926231;Foxc2|0.532780009	4	277	173	53607	http://www.ebi.ac.uk/QuickGO/GTerm?id=GO:0048704
4	4	cellular process involved in reproduction in multicellular organism	GO:0022412	0.0128	0.0874	1.52	0.36	13.4395	-4.82361	Paqr5|1.7612659;Sebox|1.5387588;Ddx6|1.6673522;Dazl|1.5083107;Igf1|1.8333511;Catsperd|1.6519562;Defb1|0.618270932	7	768	173	53607	http://www.ebi.ac.uk/QuickGO/GTerm?id=GO:0022412
4	4	ectodermal placode morphogenesis	GO:0071697	0.0128	0.0874	0.36	-0.03	13.4395	-4.82361	Six4|1.510553;Pou2f1|1.5176835	2	53	173	53607	http://www.ebi.ac.uk/QuickGO/GTerm?id=GO:0071697
10	5,6,7,8,9,10	positive regulation of glycogen metabolic process	GO:0070875	0.0128	0.0874	0.44	0	13.4395	-4.82361	Igf1|1.8333511;Ins2|1.501474	2	53	173	53607	http://www.ebi.ac.uk/QuickGO/GTerm?id=GO:0070875
4	4	ectodermal placode formation	GO:0060788	0.0128	0.0874	0.36	-0.03	13.4395	-4.82361	Six4|1.510553;Pou2f1|1.5176835	2	53	173	53607	http://www.ebi.ac.uk/QuickGO/GTerm?id=GO:0060788
4	4	ectodermal placode development	GO:0071696	0.0128	0.0874	0.36	-0.03	13.4395	-4.82361	Six4|1.510553;Pou2f1|1.5176835	2	53	173	53607	http://www.ebi.ac.uk/QuickGO/GTerm?id=GO:0071696
4	4	cranial nerve morphogenesis	GO:0021602	0.0128	0.0874	-0.63	-0.37	13.4395	-4.82361	Sema3a|0.399673467;Sema3f|0.580937962	2	53	173	53607	http://www.ebi.ac.uk/QuickGO/GTerm?id=GO:0021602
6	5,6	morphogenesis of an epithelium	GO:0002009	0.0128	0.0874	2.45	0.68	13.4395	-4.82361	Six4|1.510553;Opa1|1.6633599;Kdm5b|1.687644;Igf1|1.8333511;Pou2f1|1.5176835;Gbx2|2.0050368;Sostdc1|0.643872175;Wnt7b|0.61148036;Sema3a|0.399673467;Foxc2|0.532780009	10	1352	173	53607	http://www.ebi.ac.uk/QuickGO/GTerm?id=GO:0002009
6	5,6	establishment or maintenance of polarity of embryonic epithelium	GO:0016332	0.0128	0.0874	0	-0.15	13.4395	-4.82361	Wnt7b|0.61148036	1	4	173	53607	http://www.ebi.ac.uk/QuickGO/GTerm?id=GO:0016332
8	6,7,8	myotube differentiation involved in skeletal muscle regeneration	GO:0014908	0.0128	0.0874	0	-0.15	13.4395	-4.82361	Bcl9|1.5354732	1	4	173	53607	http://www.ebi.ac.uk/QuickGO/GTerm?id=GO:0014908
6	5,6	animal organ senescence	GO:0010260	0.0128	0.0874	0	-0.15	13.4395	-4.82361	Ctgf|0.537202711	1	4	173	53607	http://www.ebi.ac.uk/QuickGO/GTerm?id=GO:0010260
11	6,7,9,10,11	positive regulation of STAT protein import into nucleus	GO:2000366	0.0128	0.0874	0	-0.15	13.4395	-4.82361	Lep|1.6475654	1	4	173	53607	http://www.ebi.ac.uk/QuickGO/GTerm?id=GO:2000366
4	4	gonad morphogenesis	GO:0035262	0.0128	0.0874	0	-0.15	13.4395	-4.82361	Lhx9|0.59095176	1	4	173	53607	http://www.ebi.ac.uk/QuickGO/GTerm?id=GO:0035262
4	4	regulation of phenotypic switching	GO:1900239	0.0128	0.0874	0	-0.15	13.4395	-4.82361	Olfm2|0.657508494	1	4	173	53607	http://www.ebi.ac.uk/QuickGO/GTerm?id=GO:1900239
12	10,11,12	activation of protein kinase C activity	GO:1990051	0.0128	0.0874	0	-0.15	13.4395	-4.82361	Lep|1.6475654	1	4	173	53607	http://www.ebi.ac.uk/QuickGO/GTerm?id=GO:1990051
8	6,8	regulation of apoptotic process involved in outflow tract morphogenesis	GO:1902256	0.0128	0.0874	0	-0.15	13.4395	-4.82361	Foxc2|0.532780009	1	4	173	53607	http://www.ebi.ac.uk/QuickGO/GTerm?id=GO:1902256
6	4,6	response to anoxia	GO:0034059	0.0128	0.0874	0	-0.15	13.4395	-4.82361	Ctgf|0.537202711	1	4	173	53607	http://www.ebi.ac.uk/QuickGO/GTerm?id=GO:0034059
7	5,7	apoptotic process involved in outflow tract morphogenesis	GO:0003275	0.0128	0.0874	0	-0.15	13.4395	-4.82361	Foxc2|0.532780009	1	4	173	53607	http://www.ebi.ac.uk/QuickGO/GTerm?id=GO:0003275
10	8,9,10	regulation of STAT protein import into nucleus	GO:2000364	0.0128	0.0874	0	-0.15	13.4395	-4.82361	Lep|1.6475654	1	4	173	53607	http://www.ebi.ac.uk/QuickGO/GTerm?id=GO:2000364
6	6	negative regulation of hydrolase activity	GO:0051346	0.0129	0.0874	1.94	0.51	13.4395	-4.82361	Usp47|1.5590137;Gpi|2.4248314;Spock1|1.8344355;Tfpi2|1.9140846;Spink10|1.535757;Adcyap1|0.608378898;Serpinb13|0.645839213;Sytl2|0.593609732	8	956	173	53607	http://www.ebi.ac.uk/QuickGO/GTerm?id=GO:0051346
4	4	head development	GO:0060322	0.013	0.0884	-1.53	-0.67	13.4395	-4.82361	Kif27|1.9103601;Igf1|1.8333511;Adcy1|1.580024;Nr4a2|1.9803841;Rax|1.5461596;Gbx2|2.0050368;Tgfb3|0.591089247;Cbln1|0.457339654;Adcyap1|0.608378898;Wnt7b|0.61148036;Sema3a|0.399673467;Dmbx1|0.664128809;Tcf7l2|0.657823285	13	1994	173	53607	http://www.ebi.ac.uk/QuickGO/GTerm?id=GO:0060322
5	5	cellular response to organic substance	GO:0071310	0.0132	0.0894	-6.25	-2.26	13.4395	-4.82361	Ube3a|1.6787672;Paqr5|1.7612659;Osbpl8|1.6370533;Kdm5b|1.687644;Ins2|1.501474;Adcy1|1.580024;Tshr|1.7740262;Lep|1.6475654;Nr1i2|1.7842534;Nr4a2|1.9803841;Per1|1.567625;Tnfrsf18|0.649862015;Tgfb3|0.591089247;Sostdc1|0.643872175;Adcyap1|0.608378898;Fos|0.520821452;Npas4|0.480299968;Vwc2l|0.550887488;Ifitm3|0.631067397;Piga|0.605189683;Zbp1|0.604157035;Klf5|0.628009106;Foxc2|0.532780009;Qrfpr|0.3104…	26	5102	173	53607	http://www.ebi.ac.uk/QuickGO/GTerm?id=GO:0071310
4	4	response to immobilization stress	GO:0035902	0.0133	0.0897	-0.1	-0.19	13.4395	-4.82361	Gpi|2.4248314;Fos|0.520821452	2	54	173	53607	http://www.ebi.ac.uk/QuickGO/GTerm?id=GO:0035902
4	4	organonitrogen compound metabolic process	GO:1901564	0.0133	0.0897	14.43	4.73	13.4395	-4.82361	Usp47|1.5590137;Gpc6|1.5081382;Usp40|1.6036198;D2hgdh|1.8024395;Ube3a|1.6787672;Rpl14|1.95028;Dhtkd1|1.6927242;Adam4|1.5124052;Ggt6|1.5823762;Ddx6|1.6673522;Osbpl8|1.6370533;Gpi|2.4248314;Kdm5b|1.687644;Dazl|1.5083107;Opn4|1.6855413;Igf1|1.8333511;Spock1|1.8344355;Ins2|1.501474;St8sia1|1.6915716;Ak1|1.5147715;Prkd3|1.5064205;Pon1|1.5448279;Sgk2|1.7257099;Herc2|1.6062031;Mthfr|1.6746829;Aars2|2.49…	61	14645	173	53607	http://www.ebi.ac.uk/QuickGO/GTerm?id=GO:1901564
4	4	single-organism cellular localization	GO:1902580	0.0133	0.0897	0.12	-0.11	13.4395	-4.82361	Pex5l|1.618897;Osbpl8|1.6370533;Igf1|1.8333511;Ins2|1.501474;Dtwd2|2.2511744;Scn3b|1.6376927;Lep|1.6475654;Slc51b|2.0196087;Tgfb3|0.591089247;Chm|0.618787566;Rtp4|0.532946286;Slc4a5|0.62369698;Sytl2|0.593609732;Rab3b|0.57008766;Tcf7l2|0.657823285;Sytl3|0.31245567	16	2677	173	53607	http://www.ebi.ac.uk/QuickGO/GTerm?id=GO:1902580
6	6	spermatogenesis	GO:0007283	0.0134	0.0901	1.92	0.5	13.4395	-4.82361	Akap14|1.5471437;Ddx6|1.6673522;Dazl|1.5083107;Catsperd|1.6519562;Bik|1.6502056;Herc2|1.6062031;Defb1|0.618270932;Tspan8|0.52010221;Tdrd9|0.634453315	9	1159	173	53607	http://www.ebi.ac.uk/QuickGO/GTerm?id=GO:0007283
3	3	regulation of biological quality	GO:0065008	0.0135	0.0904	-10.45	-3.68	13.4395	-4.82361	Mon1a|1.5725384;Six4|1.510553;Sun3|2.725456;Pex5l|1.618897;Wdr36|2.1331694;Osbpl8|1.6370533;Gpi|2.4248314;Kdm5b|1.687644;Dazl|1.5083107;Igf1|1.8333511;Ins2|1.501474;Scn3b|1.6376927;Tfpi2|1.9140846;Pik3c2b|1.9768555;Lep|1.6475654;Slc51b|2.0196087;Tnfrsf17|2.4144793;Pip|0.551542289;Sftpd|0.66537721;Tspan8|0.52010221;Isg15|0.455722399;Crabp2|0.608322164;Cbln1|0.457339654;Adcyap1|0.608378898;Npas4|0.…	40	8785	173	53607	http://www.ebi.ac.uk/QuickGO/GTerm?id=GO:0065008
8	5,7,8	embryonic cranial skeleton morphogenesis	GO:0048701	0.0136	0.0906	-0.18	-0.21	13.4395	-4.82361	Six4|1.510553;Tgfb3|0.591089247;Foxc2|0.532780009	3	153	173	53607	http://www.ebi.ac.uk/QuickGO/GTerm?id=GO:0048701
7	6,7	retina homeostasis	GO:0001895	0.0136	0.0906	-0.33	-0.26	13.4395	-4.82361	Wdr36|2.1331694;Pip|0.551542289;Clrn1|0.657143993	3	153	173	53607	http://www.ebi.ac.uk/QuickGO/GTerm?id=GO:0001895
5	4,5	establishment of protein localization	GO:0045184	0.0136	0.0906	-0.04	-0.16	13.4395	-4.82361	Mon1a|1.5725384;Pex5l|1.618897;Tmem167b|2.1194568;Gpi|2.4248314;Igf1|1.8333511;Ins2|1.501474;Dtwd2|2.2511744;Ei24|1.674788;Stx16|1.6225739;Lep|1.6475654;Slc51b|2.0196087;Krt20|1.5456492;Tgfb3|0.591089247;Chm|0.618787566;Cbln1|0.457339654;Rtp4|0.532946286;Adcyap1|0.608378898;Pde1c|0.647586187;Gpn2|0.596067907;Sytl2|0.593609732;Rab3b|0.57008766;Tcf7l2|0.657823285;Sytl3|0.31245567;Olfm2|0.657508494	24	4612	173	53607	http://www.ebi.ac.uk/QuickGO/GTerm?id=GO:0045184
3	3	establishment of localization	GO:0051234	0.0137	0.0909	12.61	4.11	13.4395	-4.82361	Mon1a|1.5725384;Cyth1|1.7932152;Ube3a|1.6787672;Pex5l|1.618897;Tmem167b|2.1194568;Thoc7|1.648786;Osbpl8|1.6370533;Gpi|2.4248314;Kdm5b|1.687644;Itsn2|1.7630032;Igf1|1.8333511;Ins2|1.501474;Dtwd2|2.2511744;Clec7a|1.6193764;Ak1|1.5147715;Scn3b|1.6376927;Pon1|1.5448279;Ei24|1.674788;Sgk2|1.7257099;Stx16|1.6225739;Lep|1.6475654;Slc51b|2.0196087;Slc25a41|1.8137449;Cttnbp2nl|1.7116936;Krt20|1.5456492;Fa…	53	12386	173	53607	http://www.ebi.ac.uk/QuickGO/GTerm?id=GO:0051234
4	4	ossification	GO:0001503	0.0137	0.0909	-1.99	-0.82	13.4395	-4.82361	Igf1|1.8333511;Lep|1.6475654;Tgfb3|0.591089247;Isg15|0.455722399;Wnt7b|0.61148036;Foxc2|0.532780009;Ctgf|0.537202711;Tcf7l2|0.657823285	8	967	173	53607	http://www.ebi.ac.uk/QuickGO/GTerm?id=GO:0001503
10	8,9,10	activation of MAPK activity	GO:0000187	0.0138	0.0916	-0.8	-0.42	13.4395	-4.82361	Ins2|1.501474;Tgfb3|0.591089247;Spag9|0.659044162;Wnt7b|0.61148036	4	284	173	53607	http://www.ebi.ac.uk/QuickGO/GTerm?id=GO:0000187
10	6,7,8,9,10	regulation of protein secretion	GO:0050708	0.0139	0.0916	1.83	0.47	13.4395	-4.82361	Gpi|2.4248314;Igf1|1.8333511;Ins2|1.501474;Lep|1.6475654;Krt20|1.5456492;Tgfb3|0.591089247;Pde1c|0.647586187;Tcf7l2|0.657823285	8	969	173	53607	http://www.ebi.ac.uk/QuickGO/GTerm?id=GO:0050708
8	5,6,7,8	negative regulation of apoptotic signaling pathway	GO:2001234	0.014	0.0921	1.42	0.33	13.4395	-4.82361	Usp47|1.5590137;Opa1|1.6633599;Igf1|1.8333511;Nr4a2|1.9803841;Pcgf2|0.543926231;Tcf7l2|0.657823285	6	603	173	53607	http://www.ebi.ac.uk/QuickGO/GTerm?id=GO:2001234
9	7,8,9	tyrosine phosphorylation of STAT protein	GO:0007260	0.0141	0.0926	0.19	-0.09	13.4395	-4.82361	Igf1|1.8333511;Lep|1.6475654;Tnfrsf18|0.649862015	3	155	173	53607	http://www.ebi.ac.uk/QuickGO/GTerm?id=GO:0007260
4	4	negative regulation of response to external stimulus	GO:0032102	0.0142	0.0932	-1.53	-0.67	13.4395	-4.82361	Ins2|1.501474;Lep|1.6475654;Tspan8|0.52010221;Adcyap1|0.608378898;Sema3a|0.399673467;Sema3f|0.580937962	6	605	173	53607	http://www.ebi.ac.uk/QuickGO/GTerm?id=GO:0032102
9	5,7,9	regulation of glucose import in response to insulin stimulus	GO:2001273	0.0142	0.0933	0.39	-0.02	13.4395	-4.82361	Osbpl8|1.6370533;Ins2|1.501474	2	56	173	53607	http://www.ebi.ac.uk/QuickGO/GTerm?id=GO:2001273
6	6	cellular response to organic cyclic compound	GO:0071407	0.0143	0.0933	2.15	0.58	13.4395	-4.82361	Ube3a|1.6787672;Paqr5|1.7612659;Adcy1|1.580024;Nr1i2|1.7842534;Nr4a2|1.9803841;Per1|1.567625;Adcyap1|0.608378898;Npas4|0.480299968;Klf5|0.628009106	9	1171	173	53607	http://www.ebi.ac.uk/QuickGO/GTerm?id=GO:0071407
8	6,7,8	protein targeting to nucleus	GO:0044744	0.0144	0.0939	-0.07	-0.17	13.4395	-4.82361	Igf1|1.8333511;Ei24|1.674788;Lep|1.6475654;Tgfb3|0.591089247;Gpn2|0.596067907;Tcf7l2|0.657823285	6	607	173	53607	http://www.ebi.ac.uk/QuickGO/GTerm?id=GO:0044744
6	6	cellular response to lipid	GO:0071396	0.0144	0.0939	2.16	0.58	13.4395	-4.82361	Ube3a|1.6787672;Paqr5|1.7612659;Adcy1|1.580024;Lep|1.6475654;Nr1i2|1.7842534;Nr4a2|1.9803841;Per1|1.567625;Adcyap1|0.608378898;Npas4|0.480299968	9	1173	173	53607	http://www.ebi.ac.uk/QuickGO/GTerm?id=GO:0071396
6	5,6	neuron development	GO:0048666	0.0145	0.094	1.94	0.51	13.4395	-4.82361	Ube3a|1.6787672;Wdr36|2.1331694;Itsn2|1.7630032;Spock1|1.8344355;Adcy1|1.580024;Tshr|1.7740262;Lep|1.6475654;Nr4a2|1.9803841;Gbx2|2.0050368;Crabp2|0.608322164;Ntng1|0.556939861;Adcyap1|0.608378898;Clrn1|0.657143993;Wnt7b|0.61148036;Sema3a|0.399673467;Lhx9|0.59095176;Sema3f|0.580937962	17	2936	173	53607	http://www.ebi.ac.uk/QuickGO/GTerm?id=GO:0048666
8	6,7,8	protein import into nucleus	GO:0006606	0.0145	0.094	-0.07	-0.17	13.4395	-4.82361	Igf1|1.8333511;Ei24|1.674788;Lep|1.6475654;Tgfb3|0.591089247;Gpn2|0.596067907;Tcf7l2|0.657823285	6	608	173	53607	http://www.ebi.ac.uk/QuickGO/GTerm?id=GO:0006606
4	4	developmental maturation	GO:0021700	0.0145	0.094	1.38	0.32	13.4395	-4.82361	Dazl|1.5083107;Igf1|1.8333511;Catsperd|1.6519562;Lep|1.6475654;Nr4a2|1.9803841;Defb1|0.618270932	6	608	173	53607	http://www.ebi.ac.uk/QuickGO/GTerm?id=GO:0021700
7	7	glucose metabolic process	GO:0006006	0.0146	0.0944	1.22	0.26	13.4395	-4.82361	Gpi|2.4248314;Igf1|1.8333511;Ins2|1.501474;Lep|1.6475654;Tcf7l2|0.657823285	5	441	173	53607	http://www.ebi.ac.uk/QuickGO/GTerm?id=GO:0006006
5	5	female sex differentiation	GO:0046660	0.0147	0.0944	0	-0.15	13.4395	-4.82361	Ube3a|1.6787672;Lep|1.6475654;Adcyap1|0.608378898;Lhx9|0.59095176	4	289	173	53607	http://www.ebi.ac.uk/QuickGO/GTerm?id=GO:0046660
7	6,7	ribonucleotide metabolic process	GO:0009259	0.0147	0.0944	2.36	0.65	13.4395	-4.82361	Dhtkd1|1.6927242;Gpi|2.4248314;Igf1|1.8333511;Ins2|1.501474;Ak1|1.5147715;Adcy1|1.580024;Tshr|1.7740262;Adcyap1|0.608378898;Pde1c|0.647586187;Eno3|0.53014216	10	1381	173	53607	http://www.ebi.ac.uk/QuickGO/GTerm?id=GO:0009259
5	5	response to organonitrogen compound	GO:0010243	0.0147	0.0944	3.49	1.03	13.4395	-4.82361	Ube3a|1.6787672;Osbpl8|1.6370533;Gpi|2.4248314;Ins2|1.501474;Tshr|1.7740262;Lep|1.6475654;Nr4a2|1.9803841;Per1|1.567625;Fos|0.520821452;Klf5|0.628009106;Foxc2|0.532780009;Qrfpr|0.310474195;Ctgf|0.537202711	13	2026	173	53607	http://www.ebi.ac.uk/QuickGO/GTerm?id=GO:0010243
5	4,5	entrainment of circadian clock	GO:0009649	0.0147	0.0944	0.42	-0.01	13.4395	-4.82361	Opn4|1.6855413;Per1|1.567625	2	57	173	53607	http://www.ebi.ac.uk/QuickGO/GTerm?id=GO:0009649
6	6	oxidoreduction coenzyme metabolic process	GO:0006733	0.0147	0.0944	1.33	0.3	13.4395	-4.82361	Dhtkd1|1.6927242;Gpi|2.4248314;Igf1|1.8333511;Ins2|1.501474;Eno3|0.53014216	5	442	173	53607	http://www.ebi.ac.uk/QuickGO/GTerm?id=GO:0006733
9	8,9	positive regulation of cAMP metabolic process	GO:0030816	0.0148	0.0945	0.22	-0.08	13.4395	-4.82361	Adcy1|1.580024;Tshr|1.7740262;Adcyap1|0.608378898	3	158	173	53607	http://www.ebi.ac.uk/QuickGO/GTerm?id=GO:0030816
6	5,6	regulation of insulin receptor signaling pathway	GO:0046626	0.0148	0.0945	0.61	0.05	13.4395	-4.82361	Osbpl8|1.6370533;Ins2|1.501474;Lep|1.6475654	3	158	173	53607	http://www.ebi.ac.uk/QuickGO/GTerm?id=GO:0046626
4	4	cranial skeletal system development	GO:1904888	0.015	0.0957	-0.18	-0.21	13.4395	-4.82361	Six4|1.510553;Tgfb3|0.591089247;Foxc2|0.532780009	3	159	173	53607	http://www.ebi.ac.uk/QuickGO/GTerm?id=GO:1904888
False	obselete	obsolete cell-type specific apoptotic process	GO:0097285	0.0151	0.0957	-0.74	-0.4	13.4395	-4.82361	Six4|1.510553;Igf1|1.8333511;Nr4a2|1.9803841;Tgfb3|0.591089247;Pip|0.551542289;Serpinb13|0.645839213;Tcf7l2|0.657823285	7	794	173	53607	http://www.ebi.ac.uk/QuickGO/GTerm?id=GO:0097285
6	6	purine nucleotide metabolic process	GO:0006163	0.0151	0.0957	2.36	0.65	13.4395	-4.82361	Dhtkd1|1.6927242;Gpi|2.4248314;Igf1|1.8333511;Ins2|1.501474;Ak1|1.5147715;Adcy1|1.580024;Tshr|1.7740262;Adcyap1|0.608378898;Pde1c|0.647586187;Eno3|0.53014216	10	1387	173	53607	http://www.ebi.ac.uk/QuickGO/GTerm?id=GO:0006163
5	4,5	intracellular signal transduction	GO:0035556	0.0151	0.0957	7.19	2.28	13.4395	-4.82361	Usp47|1.5590137;Mcf2l|3.2131133;Cyth1|1.7932152;Ube3a|1.6787672;Arl10|1.5994053;Opa1|1.6633599;Arl15|1.5095077;Pex5l|1.618897;Osbpl8|1.6370533;Murc|1.6083461;Itsn2|1.7630032;Igf1|1.8333511;Ins2|1.501474;Prkd3|1.5064205;Ei24|1.674788;Sgk2|1.7257099;Adcy1|1.580024;Pik3c2b|1.9768555;Lep|1.6475654;Per1|1.567625;Tnfrsf18|0.649862015;Defb1|0.618270932;Tgfb3|0.591089247;Sh3bp5l|0.666402105;Chm|0.6187875…	32	6713	173	53607	http://www.ebi.ac.uk/QuickGO/GTerm?id=GO:0035556
7	6,7	cellular response to type I interferon	GO:0071357	0.0152	0.0957	-0.42	-0.29	13.4395	-4.82361	Ifitm3|0.631067397;Zbp1|0.604157035	2	58	173	53607	http://www.ebi.ac.uk/QuickGO/GTerm?id=GO:0071357
8	6,7,8	type I interferon signaling pathway	GO:0060337	0.0152	0.0957	-0.42	-0.29	13.4395	-4.82361	Ifitm3|0.631067397;Zbp1|0.604157035	2	58	173	53607	http://www.ebi.ac.uk/QuickGO/GTerm?id=GO:0060337
6	6	photoperiodism	GO:0009648	0.0152	0.0957	0.42	-0.01	13.4395	-4.82361	Opn4|1.6855413;Per1|1.567625	2	58	173	53607	http://www.ebi.ac.uk/QuickGO/GTerm?id=GO:0009648
8	8	glucose import in response to insulin stimulus	GO:0044381	0.0152	0.0957	0.39	-0.02	13.4395	-4.82361	Osbpl8|1.6370533;Ins2|1.501474	2	58	173	53607	http://www.ebi.ac.uk/QuickGO/GTerm?id=GO:0044381
5	5	ear development	GO:0043583	0.0152	0.0957	1.37	0.31	13.4395	-4.82361	Six4|1.510553;Igf1|1.8333511;Tshr|1.7740262;Gbx2|2.0050368;Clrn1|0.657143993;Myo15|0.645824072	6	615	173	53607	http://www.ebi.ac.uk/QuickGO/GTerm?id=GO:0043583
6	6	smooth muscle cell differentiation	GO:0051145	0.0153	0.0957	-0.6	-0.35	13.4395	-4.82361	Wnt7b|0.61148036;Klf5|0.628009106;Olfm2|0.657508494	3	160	173	53607	http://www.ebi.ac.uk/QuickGO/GTerm?id=GO:0051145
5	4,5	cellular carbohydrate biosynthetic process	GO:0034637	0.0153	0.0957	0.66	0.07	13.4395	-4.82361	Igf1|1.8333511;Ins2|1.501474;Lep|1.6475654	3	160	173	53607	http://www.ebi.ac.uk/QuickGO/GTerm?id=GO:0034637
5	4,5	positive regulation of developmental growth	GO:0048639	0.0154	0.0957	1.19	0.25	13.4395	-4.82361	Itsn2|1.7630032;Igf1|1.8333511;Tshr|1.7740262;Lep|1.6475654;Crabp2|0.608322164	5	447	173	53607	http://www.ebi.ac.uk/QuickGO/GTerm?id=GO:0048639
8	4,7,8	positive regulation of protein localization to nucleus	GO:1900182	0.0155	0.0957	0.88	0.15	13.4395	-4.82361	Igf1|1.8333511;Ins2|1.501474;Lep|1.6475654;Tgfb3|0.591089247	4	294	173	53607	http://www.ebi.ac.uk/QuickGO/GTerm?id=GO:1900182
8	8	purine ribonucleoside triphosphate metabolic process	GO:0009205	0.0155	0.0957	1.72	0.43	13.4395	-4.82361	Dhtkd1|1.6927242;Gpi|2.4248314;Igf1|1.8333511;Ins2|1.501474;Ak1|1.5147715;Adcyap1|0.608378898;Eno3|0.53014216	7	799	173	53607	http://www.ebi.ac.uk/QuickGO/GTerm?id=GO:0009205
4	4	gland development	GO:0048732	0.0157	0.0957	-0.89	-0.45	13.4395	-4.82361	Six4|1.510553;Ube3a|1.6787672;Kdm5b|1.687644;Igf1|1.8333511;Tgfb3|0.591089247;Sostdc1|0.643872175;Adcyap1|0.608378898;Sema3a|0.399673467;Tcf7l2|0.657823285	9	1190	173	53607	http://www.ebi.ac.uk/QuickGO/GTerm?id=GO:0048732
6	5,6	semaphorin-plexin signaling pathway	GO:0071526	0.0157	0.0957	-0.63	-0.37	13.4395	-4.82361	Sema3a|0.399673467;Sema3f|0.580937962	2	59	173	53607	http://www.ebi.ac.uk/QuickGO/GTerm?id=GO:0071526
8	7,8	regulation of p38MAPK cascade	GO:1900744	0.0157	0.0957	0.41	-0.01	13.4395	-4.82361	Lep|1.6475654;Per1|1.567625	2	59	173	53607	http://www.ebi.ac.uk/QuickGO/GTerm?id=GO:1900744
6	6	positive regulation of collagen biosynthetic process	GO:0032967	0.0157	0.0957	-0.5	-0.32	13.4395	-4.82361	Tgfb3|0.591089247;Ctgf|0.537202711	2	59	173	53607	http://www.ebi.ac.uk/QuickGO/GTerm?id=GO:0032967
6	5,6	organic hydroxy compound transport	GO:0015850	0.0158	0.0957	1.18	0.25	13.4395	-4.82361	Kdm5b|1.687644;Pon1|1.5448279;Lep|1.6475654;Slc51b|2.0196087;Rab3b|0.57008766	5	450	173	53607	http://www.ebi.ac.uk/QuickGO/GTerm?id=GO:0015850
5	5	regulation of lyase activity	GO:0051339	0.0158	0.0957	0.22	-0.08	13.4395	-4.82361	Adcy1|1.580024;Tshr|1.7740262;Adcyap1|0.608378898	3	162	173	53607	http://www.ebi.ac.uk/QuickGO/GTerm?id=GO:0051339
8	7,8	insulin receptor signaling pathway	GO:0008286	0.0159	0.0957	0.88	0.15	13.4395	-4.82361	Osbpl8|1.6370533;Ins2|1.501474;Lep|1.6475654;Foxc2|0.532780009	4	296	173	53607	http://www.ebi.ac.uk/QuickGO/GTerm?id=GO:0008286
4	4	aging	GO:0007568	0.016	0.0957	-1.7	-0.73	13.4395	-4.82361	Opa1|1.6633599;Zkscan3|1.6924356;Fos|0.520821452;Eno3|0.53014216;Ctgf|0.537202711;Ifi27l2a|0.376527969	6	622	173	53607	http://www.ebi.ac.uk/QuickGO/GTerm?id=GO:0007568
8	7,8	regulation of protein targeting	GO:1903533	0.016	0.0957	1.59	0.39	13.4395	-4.82361	Igf1|1.8333511;Dtwd2|2.2511744;Ei24|1.674788;Lep|1.6475654;Slc51b|2.0196087;Tgfb3|0.591089247	6	622	173	53607	http://www.ebi.ac.uk/QuickGO/GTerm?id=GO:1903533
11	5,7,10,11	chemoattraction of axon	GO:0061642	0.016	0.0957	0	-0.15	13.4395	-4.82361	Wnt7b|0.61148036	1	5	173	53607	http://www.ebi.ac.uk/QuickGO/GTerm?id=GO:0061642
13	4,6,7,13	positive regulation of dopamine uptake involved in synaptic transmission	GO:0051586	0.016	0.0957	0	-0.15	13.4395	-4.82361	Rab3b|0.57008766	1	5	173	53607	http://www.ebi.ac.uk/QuickGO/GTerm?id=GO:0051586
7	6,7	estradiol secretion	GO:0035938	0.016	0.0957	0	-0.15	13.4395	-4.82361	Kdm5b|1.687644	1	5	173	53607	http://www.ebi.ac.uk/QuickGO/GTerm?id=GO:0035938
7	5,6,7	positive regulation of catecholamine uptake involved in synaptic transmission	GO:0051944	0.016	0.0957	0	-0.15	13.4395	-4.82361	Rab3b|0.57008766	1	5	173	53607	http://www.ebi.ac.uk/QuickGO/GTerm?id=GO:0051944
8	6,8	regulation of lipoprotein oxidation	GO:0034442	0.016	0.0957	0	-0.15	13.4395	-4.82361	Lep|1.6475654	1	5	173	53607	http://www.ebi.ac.uk/QuickGO/GTerm?id=GO:0034442
6	5,6	lactate oxidation	GO:0019516	0.016	0.0957	0	-0.15	13.4395	-4.82361	D2hgdh|1.8024395	1	5	173	53607	http://www.ebi.ac.uk/QuickGO/GTerm?id=GO:0019516
8	7,8	regulation of estradiol secretion	GO:2000864	0.016	0.0957	0	-0.15	13.4395	-4.82361	Kdm5b|1.687644	1	5	173	53607	http://www.ebi.ac.uk/QuickGO/GTerm?id=GO:2000864
5	5	response to fluoride	GO:1902617	0.016	0.0957	0	-0.15	13.4395	-4.82361	Pon1|1.5448279	1	5	173	53607	http://www.ebi.ac.uk/QuickGO/GTerm?id=GO:1902617
9	9	inosine biosynthetic process	GO:0046103	0.016	0.0957	0	-0.15	13.4395	-4.82361	Ak1|1.5147715	1	5	173	53607	http://www.ebi.ac.uk/QuickGO/GTerm?id=GO:0046103
8	6,8	detection of yeast	GO:0001879	0.016	0.0957	0	-0.15	13.4395	-4.82361	Clec7a|1.6193764	1	5	173	53607	http://www.ebi.ac.uk/QuickGO/GTerm?id=GO:0001879
7	5,7	detection of fungus	GO:0016046	0.016	0.0957	0	-0.15	13.4395	-4.82361	Clec7a|1.6193764	1	5	173	53607	http://www.ebi.ac.uk/QuickGO/GTerm?id=GO:0016046
3	3	phenotypic switching	GO:0036166	0.016	0.0957	0	-0.15	13.4395	-4.82361	Olfm2|0.657508494	1	5	173	53607	http://www.ebi.ac.uk/QuickGO/GTerm?id=GO:0036166
4	4	negative regulation of determination of dorsal identity	GO:2000016	0.016	0.0957	0	-0.15	13.4395	-4.82361	Sostdc1|0.643872175	1	5	173	53607	http://www.ebi.ac.uk/QuickGO/GTerm?id=GO:2000016
9	6,7,9	induction of bacterial agglutination	GO:0043152	0.016	0.0957	0	-0.15	13.4395	-4.82361	Sftpd|0.66537721	1	5	173	53607	http://www.ebi.ac.uk/QuickGO/GTerm?id=GO:0043152
7	6,7	glomerular endothelium development	GO:0072011	0.016	0.0957	0	-0.15	13.4395	-4.82361	Foxc2|0.532780009	1	5	173	53607	http://www.ebi.ac.uk/QuickGO/GTerm?id=GO:0072011
5	5	regulation of cyclase activity	GO:0031279	0.0161	0.0957	0.22	-0.08	13.4395	-4.82361	Adcy1|1.580024;Tshr|1.7740262;Adcyap1|0.608378898	3	163	173	53607	http://www.ebi.ac.uk/QuickGO/GTerm?id=GO:0031279
4	4	regulation of cellular component organization	GO:0051128	0.0161	0.0958	7.38	2.34	13.4395	-4.82361	Usp47|1.5590137;Six4|1.510553;Ube3a|1.6787672;Opa1|1.6633599;Wdr36|2.1331694;Dazl|1.5083107;Itsn2|1.7630032;Igf1|1.8333511;Spock1|1.8344355;Ins2|1.501474;Dtwd2|2.2511744;Clec7a|1.6193764;Bik|1.6502056;Ei24|1.674788;Sgk2|1.7257099;Mthfr|1.6746829;Slc51b|2.0196087;Hsd3b7|1.605346;Slf2|1.6083025;Tgfb3|0.591089247;Sftpd|0.66537721;Crabp2|0.608322164;Cbln1|0.457339654;Adcyap1|0.608378898;Clrn1|0.65714…	31	6483	173	53607	http://www.ebi.ac.uk/QuickGO/GTerm?id=GO:0051128
7	5,6,7	positive regulation of collagen metabolic process	GO:0010714	0.0162	0.0958	-0.5	-0.32	13.4395	-4.82361	Tgfb3|0.591089247;Ctgf|0.537202711	2	60	173	53607	http://www.ebi.ac.uk/QuickGO/GTerm?id=GO:0010714
4	4	generation of precursor metabolites and energy	GO:0006091	0.0162	0.0958	1.98	0.52	13.4395	-4.82361	D2hgdh|1.8024395;Dhtkd1|1.6927242;Gpi|2.4248314;Igf1|1.8333511;Ins2|1.501474;Lep|1.6475654;Eno3|0.53014216;Tcf7l2|0.657823285	8	998	173	53607	http://www.ebi.ac.uk/QuickGO/GTerm?id=GO:0006091
5	5	male gamete generation	GO:0048232	0.0163	0.0958	1.92	0.5	13.4395	-4.82361	Akap14|1.5471437;Ddx6|1.6673522;Dazl|1.5083107;Catsperd|1.6519562;Bik|1.6502056;Herc2|1.6062031;Defb1|0.618270932;Tspan8|0.52010221;Tdrd9|0.634453315	9	1198	173	53607	http://www.ebi.ac.uk/QuickGO/GTerm?id=GO:0048232
6	5,6	neuropeptide signaling pathway	GO:0007218	0.0163	0.0958	-0.97	-0.48	13.4395	-4.82361	Adcyap1|0.608378898;Gpr88|0.56678479;Qrfpr|0.310474195	3	164	173	53607	http://www.ebi.ac.uk/QuickGO/GTerm?id=GO:0007218
7	5,6,7	positive regulation of cellular carbohydrate metabolic process	GO:0010676	0.0163	0.0958	0.18	-0.09	13.4395	-4.82361	Igf1|1.8333511;Ins2|1.501474;Tcf7l2|0.657823285	3	164	173	53607	http://www.ebi.ac.uk/QuickGO/GTerm?id=GO:0010676
8	8	gluconeogenesis	GO:0006094	0.0163	0.0958	0.18	-0.09	13.4395	-4.82361	Gpi|2.4248314;Lep|1.6475654;Tcf7l2|0.657823285	3	164	173	53607	http://www.ebi.ac.uk/QuickGO/GTerm?id=GO:0006094
4	4	lung alveolus development	GO:0048286	0.0163	0.0958	-0.26	-0.24	13.4395	-4.82361	Igf1|1.8333511;Tgfb3|0.591089247;Sftpd|0.66537721	3	164	173	53607	http://www.ebi.ac.uk/QuickGO/GTerm?id=GO:0048286
5	5	cell surface receptor signaling pathway involved in cell-cell signaling	GO:1905114	0.0163	0.0958	-1.8	-0.76	13.4395	-4.82361	Usp47|1.5590137;Ins2|1.501474;Bcl9|1.5354732;Sostdc1|0.643872175;Cbln1|0.457339654;Npas4|0.480299968;Wnt7b|0.61148036;Tcf7l2|0.657823285	8	999	173	53607	http://www.ebi.ac.uk/QuickGO/GTerm?id=GO:1905114
6	6	ribonucleoside metabolic process	GO:0009119	0.0165	0.0965	1.51	0.36	13.4395	-4.82361	Dhtkd1|1.6927242;Gpi|2.4248314;Igf1|1.8333511;Ins2|1.501474;Ak1|1.5147715;Eno3|0.53014216	6	626	173	53607	http://www.ebi.ac.uk/QuickGO/GTerm?id=GO:0009119
7	7	ribonucleoside triphosphate metabolic process	GO:0009199	0.0165	0.0966	1.72	0.43	13.4395	-4.82361	Dhtkd1|1.6927242;Gpi|2.4248314;Igf1|1.8333511;Ins2|1.501474;Ak1|1.5147715;Adcyap1|0.608378898;Eno3|0.53014216	7	809	173	53607	http://www.ebi.ac.uk/QuickGO/GTerm?id=GO:0009199
5	5	response to muscle stretch	GO:0035994	0.0167	0.0976	-0.1	-0.19	13.4395	-4.82361	Gpi|2.4248314;Fos|0.520821452	2	61	173	53607	http://www.ebi.ac.uk/QuickGO/GTerm?id=GO:0035994
7	6,7	stress-activated MAPK cascade	GO:0051403	0.0172	0.1	0.08	-0.13	13.4395	-4.82361	Ins2|1.501474;Lep|1.6475654;Per1|1.567625;Spag9|0.659044162;Wnt7b|0.61148036;Ctgf|0.537202711	6	632	173	53607	http://www.ebi.ac.uk/QuickGO/GTerm?id=GO:0051403
8	8	purine ribonucleoside monophosphate metabolic process	GO:0009167	0.0172	0.1	1.72	0.43	13.4395	-4.82361	Dhtkd1|1.6927242;Gpi|2.4248314;Igf1|1.8333511;Ins2|1.501474;Ak1|1.5147715;Adcyap1|0.608378898;Eno3|0.53014216	7	816	173	53607	http://www.ebi.ac.uk/QuickGO/GTerm?id=GO:0009167
4	4	sleep	GO:0030431	0.0172	0.1	0.06	-0.13	13.4395	-4.82361	Opn4|1.6855413;Fos|0.520821452	2	62	173	53607	http://www.ebi.ac.uk/QuickGO/GTerm?id=GO:0030431
5	5	ribose phosphate metabolic process	GO:0019693	0.0173	0.1	2.36	0.65	13.4395	-4.82361	Dhtkd1|1.6927242;Gpi|2.4248314;Igf1|1.8333511;Ins2|1.501474;Ak1|1.5147715;Adcy1|1.580024;Tshr|1.7740262;Adcyap1|0.608378898;Pde1c|0.647586187;Eno3|0.53014216	10	1418	173	53607	http://www.ebi.ac.uk/QuickGO/GTerm?id=GO:0019693
7	7	purine nucleoside monophosphate metabolic process	GO:0009126	0.0173	0.1	1.72	0.43	13.4395	-4.82361	Dhtkd1|1.6927242;Gpi|2.4248314;Igf1|1.8333511;Ins2|1.501474;Ak1|1.5147715;Adcyap1|0.608378898;Eno3|0.53014216	7	817	173	53607	http://www.ebi.ac.uk/QuickGO/GTerm?id=GO:0009126
4	4	nerve development	GO:0021675	0.0174	0.1	-0.18	-0.21	13.4395	-4.82361	Six4|1.510553;Sema3a|0.399673467;Sema3f|0.580937962	3	168	173	53607	http://www.ebi.ac.uk/QuickGO/GTerm?id=GO:0021675
4	4	negative regulation of cellular response to growth factor stimulus	GO:0090288	0.0175	0.101	-0.86	-0.44	13.4395	-4.82361	Tgfb3|0.591089247;Sostdc1|0.643872175;Vwc2l|0.550887488;Tcf7l2|0.657823285	4	305	173	53607	http://www.ebi.ac.uk/QuickGO/GTerm?id=GO:0090288
9	7,9	regulation of neuron differentiation	GO:0045664	0.0177	0.102	-1.29	-0.59	13.4395	-4.82361	Ube3a|1.6787672;Wdr36|2.1331694;Ddx6|1.6673522;Itsn2|1.7630032;Spock1|1.8344355;Crabp2|0.608322164;Adcyap1|0.608378898;Vwc2l|0.550887488;Spag9|0.659044162;Sema3a|0.399673467;Sema3f|0.580937962	11	1636	173	53607	http://www.ebi.ac.uk/QuickGO/GTerm?id=GO:0045664
5	5	cellular macromolecule biosynthetic process	GO:0034645	0.0177	0.102	13.25	4.33	13.4395	-4.82361	Usp47|1.5590137;Mcf2l|3.2131133;Six4|1.510553;Itgb3bp|1.5665871;Ube3a|1.6787672;Sebox|1.5387588;Rpl14|1.95028;Zfp62|1.5671796;Ddx6|1.6673522;Zkscan3|1.6924356;Mcm6|1.5319765;Murc|1.6083461;Kdm5b|1.687644;Dazl|1.5083107;Igf1|1.8333511;Ins2|1.501474;Dedd2|1.8313841;St8sia1|1.6915716;Aars2|2.499845;Znf710|1.6747681;Zkscan16|1.5291344;Lep|1.6475654;Slc51b|2.0196087;Pou2f1|1.5176835;RTRAF|1.5716088;Zf…	55	13126	173	53607	http://www.ebi.ac.uk/QuickGO/GTerm?id=GO:0034645
7	7	purine nucleoside triphosphate metabolic process	GO:0009144	0.0178	0.102	1.72	0.43	13.4395	-4.82361	Dhtkd1|1.6927242;Gpi|2.4248314;Igf1|1.8333511;Ins2|1.501474;Ak1|1.5147715;Adcyap1|0.608378898;Eno3|0.53014216	7	821	173	53607	http://www.ebi.ac.uk/QuickGO/GTerm?id=GO:0009144
4	4	sperm capacitation	GO:0048240	0.0178	0.102	-0.01	-0.15	13.4395	-4.82361	Catsperd|1.6519562;Defb1|0.618270932	2	63	173	53607	http://www.ebi.ac.uk/QuickGO/GTerm?id=GO:0048240
4	4	brain development	GO:0007420	0.018	0.103	0	-0.15	13.4395	-4.82361	Kif27|1.9103601;Igf1|1.8333511;Adcy1|1.580024;Nr4a2|1.9803841;Rax|1.5461596;Gbx2|2.0050368;Cbln1|0.457339654;Adcyap1|0.608378898;Wnt7b|0.61148036;Sema3a|0.399673467;Dmbx1|0.664128809;Tcf7l2|0.657823285	12	1859	173	53607	http://www.ebi.ac.uk/QuickGO/GTerm?id=GO:0007420
5	4,5	cell surface receptor signaling pathway	GO:0007166	0.0182	0.103	-6.89	-2.48	13.4395	-4.82361	Kif27|1.9103601;Usp47|1.5590137;Adam4|1.5124052;Osbpl8|1.6370533;Akap2|1.522913;Igf1|1.8333511;Ins2|1.501474;Dedd2|1.8313841;Clec7a|1.6193764;Madcam1|1.562125;Tshr|1.7740262;Lep|1.6475654;Bcl9|1.5354732;Tnfrsf18|0.649862015;Tgfb3|0.591089247;Sostdc1|0.643872175;Tspan8|0.52010221;Cbln1|0.457339654;Fos|0.520821452;Npas4|0.480299968;Vwc2l|0.550887488;Ifitm3|0.631067397;Wnt7b|0.61148036;Sema3a|0.3996…	29	6021	173	53607	http://www.ebi.ac.uk/QuickGO/GTerm?id=GO:0007166
9	8,9	regulation of pri-miRNA transcription from RNA polymerase II promoter	GO:1902893	0.0183	0.103	-0.49	-0.31	13.4395	-4.82361	Fos|0.520821452;Klf5|0.628009106	2	64	173	53607	http://www.ebi.ac.uk/QuickGO/GTerm?id=GO:1902893
9	7,8,9	positive regulation of JAK-STAT cascade	GO:0046427	0.0185	0.103	0.19	-0.09	13.4395	-4.82361	Igf1|1.8333511;Lep|1.6475654;Tnfrsf18|0.649862015	3	172	173	53607	http://www.ebi.ac.uk/QuickGO/GTerm?id=GO:0046427
7	7	hexose biosynthetic process	GO:0019319	0.0185	0.103	0.18	-0.09	13.4395	-4.82361	Gpi|2.4248314;Lep|1.6475654;Tcf7l2|0.657823285	3	172	173	53607	http://www.ebi.ac.uk/QuickGO/GTerm?id=GO:0019319
9	8,9	positive regulation of JNK cascade	GO:0046330	0.0187	0.103	-0.84	-0.44	13.4395	-4.82361	Ins2|1.501474;Spag9|0.659044162;Wnt7b|0.61148036;Ctgf|0.537202711	4	311	173	53607	http://www.ebi.ac.uk/QuickGO/GTerm?id=GO:0046330
7	7	regulation of purine nucleotide metabolic process	GO:1900542	0.0187	0.103	1.1	0.22	13.4395	-4.82361	Igf1|1.8333511;Ins2|1.501474;Adcy1|1.580024;Tshr|1.7740262;Adcyap1|0.608378898	5	470	173	53607	http://www.ebi.ac.uk/QuickGO/GTerm?id=GO:1900542
10	8,9,10	positive regulation of JUN kinase activity	GO:0043507	0.0188	0.103	-0.18	-0.21	13.4395	-4.82361	Ins2|1.501474;Spag9|0.659044162;Wnt7b|0.61148036	3	173	173	53607	http://www.ebi.ac.uk/QuickGO/GTerm?id=GO:0043507
3	3	positive regulation of growth	GO:0045927	0.0188	0.103	1.38	0.32	13.4395	-4.82361	Usp47|1.5590137;Itsn2|1.7630032;Igf1|1.8333511;Tshr|1.7740262;Lep|1.6475654;Crabp2|0.608322164	6	645	173	53607	http://www.ebi.ac.uk/QuickGO/GTerm?id=GO:0045927
6	5,6	RNA metabolic process	GO:0016070	0.0188	0.103	12.63	4.12	13.4395	-4.82361	Usp47|1.5590137;Mcf2l|3.2131133;Six4|1.510553;Itgb3bp|1.5665871;Ube3a|1.6787672;Sebox|1.5387588;Rpl14|1.95028;Wdr36|2.1331694;Zfp62|1.5671796;Ddx6|1.6673522;Zkscan3|1.6924356;Thoc7|1.648786;Murc|1.6083461;Kdm5b|1.687644;Igf1|1.8333511;Ins2|1.501474;Dedd2|1.8313841;Aars2|2.499845;Znf710|1.6747681;Zkscan16|1.5291344;Lep|1.6475654;Pou2f1|1.5176835;RTRAF|1.5716088;Zfp53|1.7193636;Nr1i2|1.7842534;Nr4a…	52	12316	173	53607	http://www.ebi.ac.uk/QuickGO/GTerm?id=GO:0016070
4	4	germ cell development	GO:0007281	0.0189	0.103	1.3	0.29	13.4395	-4.82361	Paqr5|1.7612659;Sebox|1.5387588;Dazl|1.5083107;Igf1|1.8333511;Catsperd|1.6519562;Defb1|0.618270932	6	646	173	53607	http://www.ebi.ac.uk/QuickGO/GTerm?id=GO:0007281
4	4	regulation of cellular localization	GO:0060341	0.0189	0.103	4.53	1.38	13.4395	-4.82361	Pex5l|1.618897;Gpi|2.4248314;Kdm5b|1.687644;Igf1|1.8333511;Ins2|1.501474;Dtwd2|2.2511744;Ei24|1.674788;Lep|1.6475654;Slc51b|2.0196087;Krt20|1.5456492;Spink10|1.535757;Tgfb3|0.591089247;Adcyap1|0.608378898;Pde1c|0.647586187;Sytl2|0.593609732;Rab3b|0.57008766;Tcf7l2|0.657823285;Sytl3|0.31245567	18	3267	173	53607	http://www.ebi.ac.uk/QuickGO/GTerm?id=GO:0060341
5	5	wound healing	GO:0042060	0.0189	0.103	2.04	0.54	13.4395	-4.82361	Igf1|1.8333511;Ins2|1.501474;Tfpi2|1.9140846;Pik3c2b|1.9768555;Bcl9|1.5354732;Tspan8|0.52010221;Eno3|0.53014216;Foxc2|0.532780009	8	1027	173	53607	http://www.ebi.ac.uk/QuickGO/GTerm?id=GO:0042060
6	3,5,6	positive regulation of establishment of protein localization	GO:1904951	0.0189	0.103	1.85	0.47	13.4395	-4.82361	Gpi|2.4248314;Ins2|1.501474;Dtwd2|2.2511744;Lep|1.6475654;Slc51b|2.0196087;Tgfb3|0.591089247;Tcf7l2|0.657823285	7	832	173	53607	http://www.ebi.ac.uk/QuickGO/GTerm?id=GO:1904951
3	3	regulation of signaling	GO:0023051	0.019	0.103	8.25	2.64	13.4395	-4.82361	Usp47|1.5590137;Mcf2l|3.2131133;Gpc6|1.5081382;Cyth1|1.7932152;Ube3a|1.6787672;Opa1|1.6633599;Pex5l|1.618897;Osbpl8|1.6370533;Murc|1.6083461;Kdm5b|1.687644;Itsn2|1.7630032;Igf1|1.8333511;Ins2|1.501474;Dedd2|1.8313841;Bik|1.6502056;Ei24|1.674788;Lep|1.6475654;Nr4a2|1.9803841;Per1|1.567625;Tnfrsf18|0.649862015;Tgfb3|0.591089247;Sostdc1|0.643872175;Crabp2|0.608322164;Cbln1|0.457339654;Adcyap1|0.6083…	35	7629	173	53607	http://www.ebi.ac.uk/QuickGO/GTerm?id=GO:0023051
10	6,7,8,9,10	insulin secretion	GO:0030073	0.0191	0.103	-0.39	-0.28	13.4395	-4.82361	Ins2|1.501474;Lep|1.6475654;Adcyap1|0.608378898;Pde1c|0.647586187;Tcf7l2|0.657823285	5	473	173	53607	http://www.ebi.ac.uk/QuickGO/GTerm?id=GO:0030073
6	5,6	regionalization	GO:0003002	0.0192	0.103	-1.88	-0.79	13.4395	-4.82361	Gbx2|2.0050368;Sostdc1|0.643872175;Wnt7b|0.61148036;Sema3a|0.399673467;Pcgf2|0.543926231;Foxc2|0.532780009;Sema3f|0.580937962	7	834	173	53607	http://www.ebi.ac.uk/QuickGO/GTerm?id=GO:0003002
6	6	cellular response to peptide hormone stimulus	GO:0071375	0.0192	0.103	1.43	0.33	13.4395	-4.82361	Osbpl8|1.6370533;Ins2|1.501474;Tshr|1.7740262;Lep|1.6475654;Nr4a2|1.9803841;Foxc2|0.532780009	6	648	173	53607	http://www.ebi.ac.uk/QuickGO/GTerm?id=GO:0071375
5	5	cell projection morphogenesis	GO:0048858	0.0192	0.103	3.22	0.94	13.4395	-4.82361	Kif27|1.9103601;Wdr36|2.1331694;Itsn2|1.7630032;Adcy1|1.580024;Nr4a2|1.9803841;MGI:2141418|1.7282494;Gbx2|2.0050368;Crabp2|0.608322164;Ntng1|0.556939861;Sema3a|0.399673467;Lhx9|0.59095176;Sema3f|0.580937962	12	1877	173	53607	http://www.ebi.ac.uk/QuickGO/GTerm?id=GO:0048858
9	5,8,9	negative regulation of transposon integration	GO:0070895	0.0192	0.103	0	-0.15	13.4395	-4.82361	Zfp869|0.579506528	1	6	173	53607	http://www.ebi.ac.uk/QuickGO/GTerm?id=GO:0070895
5	5	cellular response to molecule of fungal origin	GO:0071226	0.0192	0.103	0	-0.15	13.4395	-4.82361	Clec7a|1.6193764	1	6	173	53607	http://www.ebi.ac.uk/QuickGO/GTerm?id=GO:0071226
7	6,7	protein localization to nuclear pore	GO:0090204	0.0192	0.103	0	-0.15	13.4395	-4.82361	Osbpl8|1.6370533	1	6	173	53607	http://www.ebi.ac.uk/QuickGO/GTerm?id=GO:0090204
12	6,7,9,10,11,12	negative regulation of glucagon secretion	GO:0070093	0.0192	0.103	0	-0.15	13.4395	-4.82361	Lep|1.6475654	1	6	173	53607	http://www.ebi.ac.uk/QuickGO/GTerm?id=GO:0070093
6	6	negative regulation of appetite by leptin-mediated signaling pathway	GO:0038108	0.0192	0.103	0	-0.15	13.4395	-4.82361	Lep|1.6475654	1	6	173	53607	http://www.ebi.ac.uk/QuickGO/GTerm?id=GO:0038108
10	9,10	ADP biosynthetic process	GO:0006172	0.0192	0.103	0	-0.15	13.4395	-4.82361	Ak1|1.5147715	1	6	173	53607	http://www.ebi.ac.uk/QuickGO/GTerm?id=GO:0006172
6	5,6	positive regulation of trophectodermal cell proliferation	GO:1904075	0.0192	0.103	0	-0.15	13.4395	-4.82361	Igf1|1.8333511	1	6	173	53607	http://www.ebi.ac.uk/QuickGO/GTerm?id=GO:1904075
7	6,7	hypothalamus gonadotrophin-releasing hormone neuron differentiation	GO:0021886	0.0192	0.103	0	-0.15	13.4395	-4.82361	Sema3a|0.399673467	1	6	173	53607	http://www.ebi.ac.uk/QuickGO/GTerm?id=GO:0021886
7	6,7	glycerol biosynthetic process	GO:0006114	0.0192	0.103	0	-0.15	13.4395	-4.82361	Lep|1.6475654	1	6	173	53607	http://www.ebi.ac.uk/QuickGO/GTerm?id=GO:0006114
9	6,7,8,9	positive regulation of maintenance of mitotic sister chromatid cohesion	GO:0034184	0.0192	0.103	0	-0.15	13.4395	-4.82361	Slf2|1.6083025	1	6	173	53607	http://www.ebi.ac.uk/QuickGO/GTerm?id=GO:0034184
3	3	positive regulation of sperm motility involved in capacitation	GO:0060474	0.0192	0.103	0	-0.15	13.4395	-4.82361	Defb1|0.618270932	1	6	173	53607	http://www.ebi.ac.uk/QuickGO/GTerm?id=GO:0060474
5	5	inner medullary collecting duct development	GO:0072061	0.0192	0.103	0	-0.15	13.4395	-4.82361	Wnt7b|0.61148036	1	6	173	53607	http://www.ebi.ac.uk/QuickGO/GTerm?id=GO:0072061
8	4,7,8	transposon integration	GO:0070893	0.0192	0.103	0	-0.15	13.4395	-4.82361	Zfp869|0.579506528	1	6	173	53607	http://www.ebi.ac.uk/QuickGO/GTerm?id=GO:0070893
9	5,8,9	regulation of transposon integration	GO:0070894	0.0192	0.103	0	-0.15	13.4395	-4.82361	Zfp869|0.579506528	1	6	173	53607	http://www.ebi.ac.uk/QuickGO/GTerm?id=GO:0070894
5	5	regulation of trophectodermal cell proliferation	GO:1904073	0.0192	0.103	0	-0.15	13.4395	-4.82361	Igf1|1.8333511	1	6	173	53607	http://www.ebi.ac.uk/QuickGO/GTerm?id=GO:1904073
8	6,7,8	positive regulation of vascular wound healing	GO:0035470	0.0192	0.103	0	-0.15	13.4395	-4.82361	Foxc2|0.532780009	1	6	173	53607	http://www.ebi.ac.uk/QuickGO/GTerm?id=GO:0035470
10	5,7,8,10	positive regulation of luteinizing hormone secretion	GO:0033686	0.0192	0.103	0	-0.15	13.4395	-4.82361	Lep|1.6475654	1	6	173	53607	http://www.ebi.ac.uk/QuickGO/GTerm?id=GO:0033686
8	7,8	hypothalamus gonadotrophin-releasing hormone neuron development	GO:0021888	0.0192	0.103	0	-0.15	13.4395	-4.82361	Sema3a|0.399673467	1	6	173	53607	http://www.ebi.ac.uk/QuickGO/GTerm?id=GO:0021888
4	4	habenula development	GO:0021986	0.0192	0.103	0	-0.15	13.4395	-4.82361	Nr4a2|1.9803841	1	6	173	53607	http://www.ebi.ac.uk/QuickGO/GTerm?id=GO:0021986
4	4	myotome development	GO:0061055	0.0192	0.103	0	-0.15	13.4395	-4.82361	Six4|1.510553	1	6	173	53607	http://www.ebi.ac.uk/QuickGO/GTerm?id=GO:0061055
12	6,7,9,10,11,12	positive regulation of somatostatin secretion	GO:0090274	0.0192	0.103	0	-0.15	13.4395	-4.82361	Adcyap1|0.608378898	1	6	173	53607	http://www.ebi.ac.uk/QuickGO/GTerm?id=GO:0090274
4	4	epithalamus development	GO:0021538	0.0192	0.103	0	-0.15	13.4395	-4.82361	Nr4a2|1.9803841	1	6	173	53607	http://www.ebi.ac.uk/QuickGO/GTerm?id=GO:0021538
8	8	cAMP metabolic process	GO:0046058	0.0193	0.103	-0.04	-0.17	13.4395	-4.82361	Adcy1|1.580024;Tshr|1.7740262;Adcyap1|0.608378898;Pde1c|0.647586187	4	314	173	53607	http://www.ebi.ac.uk/QuickGO/GTerm?id=GO:0046058
5	4,5	organ growth	GO:0035265	0.0193	0.103	0.46	0	13.4395	-4.82361	Ube3a|1.6787672;Igf1|1.8333511;Lep|1.6475654;Foxc2|0.532780009;Tcf7l2|0.657823285	5	474	173	53607	http://www.ebi.ac.uk/QuickGO/GTerm?id=GO:0035265
5	5	gene expression	GO:0010467	0.0194	0.103	14.43	4.73	13.4395	-4.82361	Usp47|1.5590137;Mcf2l|3.2131133;Six4|1.510553;Itgb3bp|1.5665871;Ube3a|1.6787672;Sebox|1.5387588;Rpl14|1.95028;Wdr36|2.1331694;Zfp62|1.5671796;Ddx6|1.6673522;Zkscan3|1.6924356;Thoc7|1.648786;Murc|1.6083461;Kdm5b|1.687644;Dazl|1.5083107;Igf1|1.8333511;Ins2|1.501474;Dedd2|1.8313841;Aars2|2.499845;Znf710|1.6747681;Zkscan16|1.5291344;Lep|1.6475654;Pou2f1|1.5176835;RTRAF|1.5716088;Zfp53|1.7193636;Nr1i2…	60	14622	173	53607	http://www.ebi.ac.uk/QuickGO/GTerm?id=GO:0010467
4	4	cellular macromolecule metabolic process	GO:0044260	0.0194	0.103	21.2	7.02	13.4395	-4.82361	Usp47|1.5590137;Mcf2l|3.2131133;Six4|1.510553;Itgb3bp|1.5665871;Usp40|1.6036198;D2hgdh|1.8024395;Ube3a|1.6787672;Sebox|1.5387588;Rpl14|1.95028;Wdr36|2.1331694;Zfp62|1.5671796;Ddx6|1.6673522;Zkscan3|1.6924356;Thoc7|1.648786;Mcm6|1.5319765;Osbpl8|1.6370533;Gpi|2.4248314;Murc|1.6083461;Kdm5b|1.687644;Dazl|1.5083107;Opn4|1.6855413;Igf1|1.8333511;Spock1|1.8344355;Ins2|1.501474;Dedd2|1.8313841;St8sia1|…	88	22935	173	53607	http://www.ebi.ac.uk/QuickGO/GTerm?id=GO:0044260
10	7,8,9,10	regulation of glycogen biosynthetic process	GO:0005979	0.0194	0.103	0.44	0	13.4395	-4.82361	Igf1|1.8333511;Ins2|1.501474	2	66	173	53607	http://www.ebi.ac.uk/QuickGO/GTerm?id=GO:0005979
7	6,7	regulation of glucan biosynthetic process	GO:0010962	0.0194	0.103	0.44	0	13.4395	-4.82361	Igf1|1.8333511;Ins2|1.501474	2	66	173	53607	http://www.ebi.ac.uk/QuickGO/GTerm?id=GO:0010962
6	6	long-term memory	GO:0007616	0.0194	0.103	0.12	-0.11	13.4395	-4.82361	Adcy1|1.580024;Npas4|0.480299968	2	66	173	53607	http://www.ebi.ac.uk/QuickGO/GTerm?id=GO:0007616
8	7,8	regulation of JNK cascade	GO:0046328	0.0194	0.103	-0.37	-0.28	13.4395	-4.82361	Ins2|1.501474;Per1|1.567625;Spag9|0.659044162;Wnt7b|0.61148036;Ctgf|0.537202711	5	475	173	53607	http://www.ebi.ac.uk/QuickGO/GTerm?id=GO:0046328
5	4,5	positive regulation of cellular component organization	GO:0051130	0.0195	0.103	-0.07	-0.17	13.4395	-4.82361	Dazl|1.5083107;Itsn2|1.7630032;Igf1|1.8333511;Ins2|1.501474;Dtwd2|2.2511744;Clec7a|1.6193764;Bik|1.6502056;Slc51b|2.0196087;Slf2|1.6083025;Tgfb3|0.591089247;Sftpd|0.66537721;Crabp2|0.608322164;Cbln1|0.457339654;Adcyap1|0.608378898;Clrn1|0.657143993;Foxc2|0.532780009;Ctgf|0.537202711;Tcf7l2|0.657823285	18	3278	173	53607	http://www.ebi.ac.uk/QuickGO/GTerm?id=GO:0051130
7	5,6,7	intracellular protein transport	GO:0006886	0.0197	0.104	-1.78	-0.75	13.4395	-4.82361	Pex5l|1.618897;Igf1|1.8333511;Dtwd2|2.2511744;Ei24|1.674788;Stx16|1.6225739;Lep|1.6475654;Slc51b|2.0196087;Tgfb3|0.591089247;Chm|0.618787566;Rtp4|0.532946286;Gpn2|0.596067907;Sytl2|0.593609732;Rab3b|0.57008766;Tcf7l2|0.657823285;Sytl3|0.31245567	15	2568	173	53607	http://www.ebi.ac.uk/QuickGO/GTerm?id=GO:0006886
6	6	regulation of nucleotide metabolic process	GO:0006140	0.0197	0.104	1.1	0.22	13.4395	-4.82361	Igf1|1.8333511;Ins2|1.501474;Adcy1|1.580024;Tshr|1.7740262;Adcyap1|0.608378898	5	477	173	53607	http://www.ebi.ac.uk/QuickGO/GTerm?id=GO:0006140
7	6,7	single-organism nuclear import	GO:1902593	0.0197	0.104	-0.48	-0.31	13.4395	-4.82361	Igf1|1.8333511;Lep|1.6475654;Tgfb3|0.591089247;Gpn2|0.596067907;Tcf7l2|0.657823285	5	477	173	53607	http://www.ebi.ac.uk/QuickGO/GTerm?id=GO:1902593
9	7,8,9	positive regulation of cyclic nucleotide biosynthetic process	GO:0030804	0.0199	0.105	0.22	-0.08	13.4395	-4.82361	Adcy1|1.580024;Tshr|1.7740262;Adcyap1|0.608378898	3	177	173	53607	http://www.ebi.ac.uk/QuickGO/GTerm?id=GO:0030804
3	3	regulation of response to stimulus	GO:0048583	0.0199	0.105	9.93	3.21	13.4395	-4.82361	Usp47|1.5590137;Mcf2l|3.2131133;Gpc6|1.5081382;Cyth1|1.7932152;Ube3a|1.6787672;Opa1|1.6633599;Pex5l|1.618897;Zkscan3|1.6924356;Osbpl8|1.6370533;Murc|1.6083461;Opn4|1.6855413;Itsn2|1.7630032;Igf1|1.8333511;Ins2|1.501474;Dedd2|1.8313841;Clec7a|1.6193764;Bik|1.6502056;Ei24|1.674788;Lep|1.6475654;Slf2|1.6083025;Nr4a2|1.9803841;Per1|1.567625;Tnfrsf18|0.649862015;Tgfb3|0.591089247;Sostdc1|0.643872175;T…	41	9286	173	53607	http://www.ebi.ac.uk/QuickGO/GTerm?id=GO:0048583
9	7,9	dopaminergic neuron differentiation	GO:0071542	0.02	0.105	0.55	0.03	13.4395	-4.82361	Tshr|1.7740262;Nr4a2|1.9803841	2	67	173	53607	http://www.ebi.ac.uk/QuickGO/GTerm?id=GO:0071542
7	6,7	regulation of intracellular protein transport	GO:0033157	0.0201	0.105	1.77	0.45	13.4395	-4.82361	Igf1|1.8333511;Dtwd2|2.2511744;Ei24|1.674788;Lep|1.6475654;Slc51b|2.0196087;Tgfb3|0.591089247;Tcf7l2|0.657823285	7	842	173	53607	http://www.ebi.ac.uk/QuickGO/GTerm?id=GO:0033157
8	6,7,8	regulation of protein localization to nucleus	GO:1900180	0.0201	0.105	1.11	0.22	13.4395	-4.82361	Igf1|1.8333511;Ins2|1.501474;Ei24|1.674788;Lep|1.6475654;Tgfb3|0.591089247	5	479	173	53607	http://www.ebi.ac.uk/QuickGO/GTerm?id=GO:1900180
4	4	cellular aromatic compound metabolic process	GO:0006725	0.0202	0.105	15.62	5.13	13.4395	-4.82361	Usp47|1.5590137;Mcf2l|3.2131133;Six4|1.510553;Itgb3bp|1.5665871;Ube3a|1.6787672;Sebox|1.5387588;Rpl14|1.95028;Dhtkd1|1.6927242;Wdr36|2.1331694;Zfp62|1.5671796;Ddx6|1.6673522;Zkscan3|1.6924356;Thoc7|1.648786;Mcm6|1.5319765;Gpi|2.4248314;Murc|1.6083461;Kdm5b|1.687644;Igf1|1.8333511;Ins2|1.501474;Dedd2|1.8313841;Ak1|1.5147715;Pon1|1.5448279;Herc2|1.6062031;Mthfr|1.6746829;Aars2|2.499845;Znf710|1.674…	65	16103	173	53607	http://www.ebi.ac.uk/QuickGO/GTerm?id=GO:0006725
11	9,10,11	activation of protein kinase activity	GO:0032147	0.0204	0.106	0.02	-0.15	13.4395	-4.82361	Osbpl8|1.6370533;Ins2|1.501474;Lep|1.6475654;Tgfb3|0.591089247;Spag9|0.659044162;Wnt7b|0.61148036	6	657	173	53607	http://www.ebi.ac.uk/QuickGO/GTerm?id=GO:0032147
4	4	cellular response to chemical stimulus	GO:0070887	0.0205	0.106	-7.23	-2.6	13.4395	-4.82361	Ube3a|1.6787672;Paqr5|1.7612659;Osbpl8|1.6370533;Kdm5b|1.687644;Ins2|1.501474;Adcy1|1.580024;Tshr|1.7740262;Pik3c2b|1.9768555;Lep|1.6475654;Hsd3b7|1.605346;Nr1i2|1.7842534;Nr4a2|1.9803841;Per1|1.567625;Tnfrsf18|0.649862015;Tgfb3|0.591089247;Sostdc1|0.643872175;Adcyap1|0.608378898;Fos|0.520821452;Npas4|0.480299968;Vwc2l|0.550887488;Ifitm3|0.631067397;Piga|0.605189683;Wnt7b|0.61148036;Pcgf2|0.54392…	30	6342	173	53607	http://www.ebi.ac.uk/QuickGO/GTerm?id=GO:0070887
8	5,6,7,8	negative regulation of viral transcription	GO:0032897	0.0205	0.106	-0.43	-0.3	13.4395	-4.82361	Trim21|0.590609231;Ifitm3|0.631067397	2	68	173	53607	http://www.ebi.ac.uk/QuickGO/GTerm?id=GO:0032897
6	5,6	regulation of cytokine production involved in inflammatory response	GO:1900015	0.0205	0.106	0.41	-0.01	13.4395	-4.82361	Lep|1.6475654;Per1|1.567625	2	68	173	53607	http://www.ebi.ac.uk/QuickGO/GTerm?id=GO:1900015
4	4	symbiosis, encompassing mutualism through parasitism	GO:0044403	0.0205	0.106	-1.6	-0.69	13.4395	-4.82361	Ddx6|1.6673522;Thoc7|1.648786;Sftpd|0.66537721;Isg15|0.455722399;Trim21|0.590609231;Ifitm3|0.631067397;Zbp1|0.604157035	7	846	173	53607	http://www.ebi.ac.uk/QuickGO/GTerm?id=GO:0044403
5	5	exocrine system development	GO:0035272	0.0205	0.106	-0.26	-0.24	13.4395	-4.82361	Igf1|1.8333511;Tgfb3|0.591089247;Sema3a|0.399673467	3	179	173	53607	http://www.ebi.ac.uk/QuickGO/GTerm?id=GO:0035272
8	5,6,7,8	negative regulation of viral life cycle	GO:1903901	0.0208	0.107	-0.77	-0.41	13.4395	-4.82361	Isg15|0.455722399;Trim21|0.590609231;Ifitm3|0.631067397	3	180	173	53607	http://www.ebi.ac.uk/QuickGO/GTerm?id=GO:1903901
8	7,8	nuclear import	GO:0051170	0.0209	0.107	-0.48	-0.31	13.4395	-4.82361	Igf1|1.8333511;Lep|1.6475654;Tgfb3|0.591089247;Gpn2|0.596067907;Tcf7l2|0.657823285	5	484	173	53607	http://www.ebi.ac.uk/QuickGO/GTerm?id=GO:0051170
3	3	positive regulation of cellular protein localization	GO:1903829	0.0209	0.107	1.72	0.43	13.4395	-4.82361	Igf1|1.8333511;Ins2|1.501474;Dtwd2|2.2511744;Lep|1.6475654;Slc51b|2.0196087;Tgfb3|0.591089247;Tcf7l2|0.657823285	7	849	173	53607	http://www.ebi.ac.uk/QuickGO/GTerm?id=GO:1903829
5	5	male gonad development	GO:0008584	0.0209	0.107	0.23	-0.07	13.4395	-4.82361	Six4|1.510553;Bik|1.6502056;Sema3a|0.399673467;Lhx9|0.59095176	4	322	173	53607	http://www.ebi.ac.uk/QuickGO/GTerm?id=GO:0008584
7	4,6,7	positive regulation of protein transport	GO:0051222	0.0214	0.11	2.11	0.56	13.4395	-4.82361	Gpi|2.4248314;Igf1|1.8333511;Ins2|1.501474;Dtwd2|2.2511744;Lep|1.6475654;Slc51b|2.0196087;Tgfb3|0.591089247;Tcf7l2|0.657823285	8	1051	173	53607	http://www.ebi.ac.uk/QuickGO/GTerm?id=GO:0051222
6	6	monosaccharide biosynthetic process	GO:0046364	0.0214	0.11	0.18	-0.09	13.4395	-4.82361	Gpi|2.4248314;Lep|1.6475654;Tcf7l2|0.657823285	3	182	173	53607	http://www.ebi.ac.uk/QuickGO/GTerm?id=GO:0046364
6	6	myoblast differentiation	GO:0045445	0.0214	0.11	-0.26	-0.24	13.4395	-4.82361	Igf1|1.8333511;Sostdc1|0.643872175;Tcf7l2|0.657823285	3	182	173	53607	http://www.ebi.ac.uk/QuickGO/GTerm?id=GO:0045445
6	5,6	development of primary male sexual characteristics	GO:0046546	0.0215	0.11	0.23	-0.07	13.4395	-4.82361	Six4|1.510553;Bik|1.6502056;Sema3a|0.399673467;Lhx9|0.59095176	4	325	173	53607	http://www.ebi.ac.uk/QuickGO/GTerm?id=GO:0046546
5	5	cellular protein localization	GO:0034613	0.0215	0.11	5.5	1.71	13.4395	-4.82361	Six4|1.510553;Sun3|2.725456;Pex5l|1.618897;Osbpl8|1.6370533;Igf1|1.8333511;Ins2|1.501474;Dtwd2|2.2511744;Scn3b|1.6376927;Ei24|1.674788;Stx16|1.6225739;Lep|1.6475654;Slc51b|2.0196087;Slf2|1.6083025;Tgfb3|0.591089247;Chm|0.618787566;Rtp4|0.532946286;Gpn2|0.596067907;Tnfaip2|0.628156723;Sytl2|0.593609732;Rab3b|0.57008766;Tcf7l2|0.657823285;Sytl3|0.31245567	22	4304	173	53607	http://www.ebi.ac.uk/QuickGO/GTerm?id=GO:0034613
6	6	regulation of proteolysis	GO:0030162	0.0216	0.11	3.01	0.87	13.4395	-4.82361	Usp47|1.5590137;Usp40|1.6036198;Ube3a|1.6787672;Gpi|2.4248314;Spock1|1.8344355;Ins2|1.501474;Tfpi2|1.9140846;Spink10|1.535757;Serpinb13|0.645839213;Trim21|0.590609231;Ctgf|0.537202711;Usp18|0.397332295	12	1909	173	53607	http://www.ebi.ac.uk/QuickGO/GTerm?id=GO:0030162
6	6	regulation of heart morphogenesis	GO:2000826	0.0217	0.11	-0.5	-0.32	13.4395	-4.82361	Tgfb3|0.591089247;Foxc2|0.532780009	2	70	173	53607	http://www.ebi.ac.uk/QuickGO/GTerm?id=GO:2000826
5	4,5	positive regulation of cell motility	GO:2000147	0.0217	0.11	-2.09	-0.86	13.4395	-4.82361	Gpi|2.4248314;Igf1|1.8333511;Madcam1|1.562125;Tnfrsf18|0.649862015;Defb1|0.618270932;Spag9|0.659044162;Sema3a|0.399673467;Foxc2|0.532780009	8	1054	173	53607	http://www.ebi.ac.uk/QuickGO/GTerm?id=GO:2000147
7	7	ribonucleoside monophosphate metabolic process	GO:0009161	0.0217	0.11	1.72	0.43	13.4395	-4.82361	Dhtkd1|1.6927242;Gpi|2.4248314;Igf1|1.8333511;Ins2|1.501474;Ak1|1.5147715;Adcyap1|0.608378898;Eno3|0.53014216	7	856	173	53607	http://www.ebi.ac.uk/QuickGO/GTerm?id=GO:0009161
8	6,7,8	BMP signaling pathway	GO:0030509	0.022	0.111	-0.86	-0.44	13.4395	-4.82361	Tgfb3|0.591089247;Sostdc1|0.643872175;Vwc2l|0.550887488;Tcf7l2|0.657823285	4	327	173	53607	http://www.ebi.ac.uk/QuickGO/GTerm?id=GO:0030509
5	5	response to pheromone	GO:0019236	0.0222	0.111	0.12	-0.11	13.4395	-4.82361	Vmn1r49|1.5723487;Vmn1r26|1.5498266;Vmn1r167|0.48916624;Vmn1r36|0.633023774	4	328	173	53607	http://www.ebi.ac.uk/QuickGO/GTerm?id=GO:0019236
8	8	inosine metabolic process	GO:0046102	0.0224	0.111	0	-0.15	13.4395	-4.82361	Ak1|1.5147715	1	7	173	53607	http://www.ebi.ac.uk/QuickGO/GTerm?id=GO:0046102
7	5,7	positive regulation of ureteric bud formation	GO:0072107	0.0224	0.111	0	-0.15	13.4395	-4.82361	Six4|1.510553	1	7	173	53607	http://www.ebi.ac.uk/QuickGO/GTerm?id=GO:0072107
7	6,7	regulation of ureteric bud formation	GO:0072106	0.0224	0.111	0	-0.15	13.4395	-4.82361	Six4|1.510553	1	7	173	53607	http://www.ebi.ac.uk/QuickGO/GTerm?id=GO:0072106
5	5	general adaptation syndrome	GO:0051866	0.0224	0.111	0	-0.15	13.4395	-4.82361	Nr4a2|1.9803841	1	7	173	53607	http://www.ebi.ac.uk/QuickGO/GTerm?id=GO:0051866
6	6	motor learning	GO:0061743	0.0224	0.111	0	-0.15	13.4395	-4.82361	Gpr88|0.56678479	1	7	173	53607	http://www.ebi.ac.uk/QuickGO/GTerm?id=GO:0061743
7	5,6,7	positive regulation of maintenance of sister chromatid cohesion	GO:0034093	0.0224	0.111	0	-0.15	13.4395	-4.82361	Slf2|1.6083025	1	7	173	53607	http://www.ebi.ac.uk/QuickGO/GTerm?id=GO:0034093
11	5,7,9,11	positive regulation of follicle-stimulating hormone secretion	GO:0046881	0.0224	0.111	0	-0.15	13.4395	-4.82361	Lep|1.6475654	1	7	173	53607	http://www.ebi.ac.uk/QuickGO/GTerm?id=GO:0046881
9	7,9	estrogen secretion	GO:0035937	0.0224	0.111	0	-0.15	13.4395	-4.82361	Kdm5b|1.687644	1	7	173	53607	http://www.ebi.ac.uk/QuickGO/GTerm?id=GO:0035937
8	6,7,8	glomerular mesangial cell development	GO:0072144	0.0224	0.111	0	-0.15	13.4395	-4.82361	Foxc2|0.532780009	1	7	173	53607	http://www.ebi.ac.uk/QuickGO/GTerm?id=GO:0072144
10	6,8,10	regulation of estrogen secretion	GO:2000861	0.0224	0.111	0	-0.15	13.4395	-4.82361	Kdm5b|1.687644	1	7	173	53607	http://www.ebi.ac.uk/QuickGO/GTerm?id=GO:2000861
9	6,8,9	peptidyl-cysteine methylation	GO:0018125	0.0224	0.111	0	-0.15	13.4395	-4.82361	Rab3b|0.57008766	1	7	173	53607	http://www.ebi.ac.uk/QuickGO/GTerm?id=GO:0018125
8	6,8	trachea cartilage morphogenesis	GO:0060535	0.0224	0.111	0	-0.15	13.4395	-4.82361	Wnt7b|0.61148036	1	7	173	53607	http://www.ebi.ac.uk/QuickGO/GTerm?id=GO:0060535
8	6,8	heterochromatin maintenance	GO:0070829	0.0224	0.111	0	-0.15	13.4395	-4.82361	Mthfr|1.6746829	1	7	173	53607	http://www.ebi.ac.uk/QuickGO/GTerm?id=GO:0070829
6	6	response to calcium ion	GO:0051592	0.0224	0.111	0.02	-0.14	13.4395	-4.82361	D2hgdh|1.8024395;Adcy1|1.580024;Fos|0.520821452;Pde1c|0.647586187	4	329	173	53607	http://www.ebi.ac.uk/QuickGO/GTerm?id=GO:0051592
4	4	cellular macromolecule localization	GO:0070727	0.0227	0.112	5.5	1.71	13.4395	-4.82361	Six4|1.510553;Sun3|2.725456;Pex5l|1.618897;Osbpl8|1.6370533;Igf1|1.8333511;Ins2|1.501474;Dtwd2|2.2511744;Scn3b|1.6376927;Ei24|1.674788;Stx16|1.6225739;Lep|1.6475654;Slc51b|2.0196087;Slf2|1.6083025;Tgfb3|0.591089247;Chm|0.618787566;Rtp4|0.532946286;Gpn2|0.596067907;Tnfaip2|0.628156723;Sytl2|0.593609732;Rab3b|0.57008766;Tcf7l2|0.657823285;Sytl3|0.31245567	22	4327	173	53607	http://www.ebi.ac.uk/QuickGO/GTerm?id=GO:0070727
6	6	cellular protein complex localization	GO:0034629	0.0228	0.113	-0.43	-0.29	13.4395	-4.82361	Gpn2|0.596067907;Tnfaip2|0.628156723	2	72	173	53607	http://www.ebi.ac.uk/QuickGO/GTerm?id=GO:0034629
5	5	cytokine production involved in inflammatory response	GO:0002534	0.0228	0.113	0.41	-0.01	13.4395	-4.82361	Lep|1.6475654;Per1|1.567625	2	72	173	53607	http://www.ebi.ac.uk/QuickGO/GTerm?id=GO:0002534
6	6	nucleoside triphosphate metabolic process	GO:0009141	0.0229	0.113	1.72	0.43	13.4395	-4.82361	Dhtkd1|1.6927242;Gpi|2.4248314;Igf1|1.8333511;Ins2|1.501474;Ak1|1.5147715;Adcyap1|0.608378898;Eno3|0.53014216	7	866	173	53607	http://www.ebi.ac.uk/QuickGO/GTerm?id=GO:0009141
4	4	endocrine process	GO:0050886	0.023	0.113	0.65	0.07	13.4395	-4.82361	Pex5l|1.618897;Kdm5b|1.687644;Lep|1.6475654	3	187	173	53607	http://www.ebi.ac.uk/QuickGO/GTerm?id=GO:0050886
3	3	regulation of reproductive process	GO:2000241	0.023	0.113	1.03	0.2	13.4395	-4.82361	Dazl|1.5083107;Igf1|1.8333511;Spink10|1.535757;Sema3a|0.399673467	4	332	173	53607	http://www.ebi.ac.uk/QuickGO/GTerm?id=GO:2000241
7	7	skeletal muscle tissue development	GO:0007519	0.0231	0.113	-0.37	-0.27	13.4395	-4.82361	Six4|1.510553;Bcl9|1.5354732;Fos|0.520821452;Klf5|0.628009106;Tcf7l2|0.657823285	5	497	173	53607	http://www.ebi.ac.uk/QuickGO/GTerm?id=GO:0007519
5	5	response to peptide hormone	GO:0043434	0.0231	0.113	1.7	0.42	13.4395	-4.82361	Osbpl8|1.6370533;Ins2|1.501474;Tshr|1.7740262;Lep|1.6475654;Nr4a2|1.9803841;Foxc2|0.532780009;Ctgf|0.537202711	7	867	173	53607	http://www.ebi.ac.uk/QuickGO/GTerm?id=GO:0043434
4	4	nucleobase-containing compound metabolic process	GO:0006139	0.0231	0.113	15.2	4.99	13.4395	-4.82361	Usp47|1.5590137;Mcf2l|3.2131133;Six4|1.510553;Itgb3bp|1.5665871;Ube3a|1.6787672;Sebox|1.5387588;Rpl14|1.95028;Dhtkd1|1.6927242;Wdr36|2.1331694;Zfp62|1.5671796;Ddx6|1.6673522;Zkscan3|1.6924356;Thoc7|1.648786;Mcm6|1.5319765;Gpi|2.4248314;Murc|1.6083461;Kdm5b|1.687644;Igf1|1.8333511;Ins2|1.501474;Dedd2|1.8313841;Ak1|1.5147715;Herc2|1.6062031;Aars2|2.499845;Znf710|1.6747681;Zkscan16|1.5291344;Adcy1|1…	63	15624	173	53607	http://www.ebi.ac.uk/QuickGO/GTerm?id=GO:0006139
6	6	response to corticosteroid	GO:0031960	0.0233	0.114	-1.09	-0.52	13.4395	-4.82361	Adcyap1|0.608378898;Fos|0.520821452;Npas4|0.480299968;Ctgf|0.537202711	4	333	173	53607	http://www.ebi.ac.uk/QuickGO/GTerm?id=GO:0031960
7	6,7	regulation of smooth muscle cell differentiation	GO:0051150	0.0234	0.114	-0.38	-0.28	13.4395	-4.82361	Klf5|0.628009106;Olfm2|0.657508494	2	73	173	53607	http://www.ebi.ac.uk/QuickGO/GTerm?id=GO:0051150
7	7	canonical Wnt signaling pathway	GO:0060070	0.0234	0.114	0.03	-0.14	13.4395	-4.82361	Usp47|1.5590137;Ins2|1.501474;Bcl9|1.5354732;Sostdc1|0.643872175;Wnt7b|0.61148036;Tcf7l2|0.657823285	6	679	173	53607	http://www.ebi.ac.uk/QuickGO/GTerm?id=GO:0060070
3	3	immune effector process	GO:0002252	0.0239	0.116	-2.89	-1.13	13.4395	-4.82361	Gpi|2.4248314;Ins2|1.501474;Clec7a|1.6193764;Lep|1.6475654;Tgfb3|0.591089247;Sftpd|0.66537721;Isg15|0.455722399;Rtp4|0.532946286;Cfi|0.639154475;Ifitm3|0.631067397;Zbp1|0.604157035;Oas1g|0.532444818	12	1938	173	53607	http://www.ebi.ac.uk/QuickGO/GTerm?id=GO:0002252
4	4	positive regulation of cellular component movement	GO:0051272	0.0239	0.116	-2.09	-0.86	13.4395	-4.82361	Gpi|2.4248314;Igf1|1.8333511;Madcam1|1.562125;Tnfrsf18|0.649862015;Defb1|0.618270932;Spag9|0.659044162;Sema3a|0.399673467;Foxc2|0.532780009	8	1074	173	53607	http://www.ebi.ac.uk/QuickGO/GTerm?id=GO:0051272
11	5,6,8,9,10,11	positive regulation of peptide hormone secretion	GO:0090277	0.024	0.116	-0.21	-0.22	13.4395	-4.82361	Pex5l|1.618897;Adcyap1|0.608378898;Tcf7l2|0.657823285	3	190	173	53607	http://www.ebi.ac.uk/QuickGO/GTerm?id=GO:0090277
3	3	interspecies interaction between organisms	GO:0044419	0.0244	0.118	-1.6	-0.69	13.4395	-4.82361	Ddx6|1.6673522;Thoc7|1.648786;Sftpd|0.66537721;Isg15|0.455722399;Trim21|0.590609231;Ifitm3|0.631067397;Zbp1|0.604157035	7	877	173	53607	http://www.ebi.ac.uk/QuickGO/GTerm?id=GO:0044419
5	4,5	pattern specification process	GO:0007389	0.0244	0.118	-2.07	-0.85	13.4395	-4.82361	Rax|1.5461596;Gbx2|2.0050368;Sostdc1|0.643872175;Wnt7b|0.61148036;Sema3a|0.399673467;Pcgf2|0.543926231;Foxc2|0.532780009;Sema3f|0.580937962	8	1078	173	53607	http://www.ebi.ac.uk/QuickGO/GTerm?id=GO:0007389
5	5	vesicle docking	GO:0048278	0.0246	0.119	-0.21	-0.22	13.4395	-4.82361	Stx16|1.6225739;Sytl2|0.593609732;Rab3b|0.57008766	3	192	173	53607	http://www.ebi.ac.uk/QuickGO/GTerm?id=GO:0048278
3	3	negative regulation of response to stimulus	GO:0048585	0.0246	0.119	-4.6	-1.71	13.4395	-4.82361	Usp47|1.5590137;Opa1|1.6633599;Zkscan3|1.6924356;Igf1|1.8333511;Ins2|1.501474;Lep|1.6475654;Nr4a2|1.9803841;Per1|1.567625;Tgfb3|0.591089247;Sostdc1|0.643872175;Tspan8|0.52010221;Cbln1|0.457339654;Adcyap1|0.608378898;Vwc2l|0.550887488;Wnt7b|0.61148036;Sema3a|0.399673467;Pcgf2|0.543926231;Tcf7l2|0.657823285;Sema3f|0.580937962	19	3612	173	53607	http://www.ebi.ac.uk/QuickGO/GTerm?id=GO:0048585
7	6,7	regulation of nucleotide catabolic process	GO:0030811	0.0246	0.119	0.44	0	13.4395	-4.82361	Igf1|1.8333511;Ins2|1.501474	2	75	173	53607	http://www.ebi.ac.uk/QuickGO/GTerm?id=GO:0030811
8	7,8	positive regulation of cyclic nucleotide metabolic process	GO:0030801	0.0249	0.119	0.22	-0.08	13.4395	-4.82361	Adcy1|1.580024;Tshr|1.7740262;Adcyap1|0.608378898	3	193	173	53607	http://www.ebi.ac.uk/QuickGO/GTerm?id=GO:0030801
6	5,6	stress-activated protein kinase signaling cascade	GO:0031098	0.025	0.119	0.08	-0.13	13.4395	-4.82361	Ins2|1.501474;Lep|1.6475654;Per1|1.567625;Spag9|0.659044162;Wnt7b|0.61148036;Ctgf|0.537202711	6	689	173	53607	http://www.ebi.ac.uk/QuickGO/GTerm?id=GO:0031098
4	4	organic cyclic compound metabolic process	GO:1901360	0.0251	0.119	15.82	5.2	13.4395	-4.82361	Usp47|1.5590137;Mcf2l|3.2131133;Six4|1.510553;Itgb3bp|1.5665871;Ube3a|1.6787672;Sebox|1.5387588;Rpl14|1.95028;Dhtkd1|1.6927242;Wdr36|2.1331694;Zfp62|1.5671796;Ddx6|1.6673522;Zkscan3|1.6924356;Thoc7|1.648786;Mcm6|1.5319765;Gpi|2.4248314;Murc|1.6083461;Kdm5b|1.687644;Igf1|1.8333511;Ins2|1.501474;Dedd2|1.8313841;Ak1|1.5147715;Pon1|1.5448279;Herc2|1.6062031;Mthfr|1.6746829;Aars2|2.499845;Znf710|1.674…	66	16566	173	53607	http://www.ebi.ac.uk/QuickGO/GTerm?id=GO:1901360
6	5,6	cell part morphogenesis	GO:0032990	0.0252	0.119	3.22	0.94	13.4395	-4.82361	Kif27|1.9103601;Wdr36|2.1331694;Itsn2|1.7630032;Adcy1|1.580024;Nr4a2|1.9803841;MGI:2141418|1.7282494;Gbx2|2.0050368;Crabp2|0.608322164;Ntng1|0.556939861;Sema3a|0.399673467;Lhx9|0.59095176;Sema3f|0.580937962	12	1953	173	53607	http://www.ebi.ac.uk/QuickGO/GTerm?id=GO:0032990
6	6	regulation of collagen biosynthetic process	GO:0032965	0.0252	0.119	-0.5	-0.32	13.4395	-4.82361	Tgfb3|0.591089247;Ctgf|0.537202711	2	76	173	53607	http://www.ebi.ac.uk/QuickGO/GTerm?id=GO:0032965
6	6	fat cell differentiation	GO:0045444	0.0254	0.119	0.38	-0.02	13.4395	-4.82361	Osbpl8|1.6370533;Lep|1.6475654;Nr4a2|1.9803841;Klf5|0.628009106;Tcf7l2|0.657823285	5	510	173	53607	http://www.ebi.ac.uk/QuickGO/GTerm?id=GO:0045444
3	3	immune response	GO:0006955	0.0255	0.119	-4.78	-1.77	13.4395	-4.82361	Ins2|1.501474;Clec7a|1.6193764;Defa20|1.5796245;Pik3c2b|1.9768555;Lep|1.6475654;Tnfrsf17|2.4144793;Tnfrsf18|0.649862015;Defb1|0.618270932;Tgfb3|0.591089247;Sftpd|0.66537721;Isg15|0.455722399;Adcyap1|0.608378898;Cfi|0.639154475;Trim21|0.590609231;Ifitm3|0.631067397;Prg4|0.354130898;Zbp1|0.604157035;Oas1g|0.532444818;Sp110|0.424112653	19	3626	173	53607	http://www.ebi.ac.uk/QuickGO/GTerm?id=GO:0006955
6	5,6	alditol biosynthetic process	GO:0019401	0.0255	0.119	0	-0.15	13.4395	-4.82361	Lep|1.6475654	1	8	173	53607	http://www.ebi.ac.uk/QuickGO/GTerm?id=GO:0019401
6	5,6	positive regulation of G0 to G1 transition	GO:0070318	0.0255	0.119	0	-0.15	13.4395	-4.82361	Ctgf|0.537202711	1	8	173	53607	http://www.ebi.ac.uk/QuickGO/GTerm?id=GO:0070318
7	6,7	drug export	GO:0046618	0.0255	0.119	0	-0.15	13.4395	-4.82361	Nr1i2|1.7842534	1	8	173	53607	http://www.ebi.ac.uk/QuickGO/GTerm?id=GO:0046618
5	5	regulation of branch elongation involved in ureteric bud branching	GO:0072095	0.0255	0.119	0	-0.15	13.4395	-4.82361	Six4|1.510553	1	8	173	53607	http://www.ebi.ac.uk/QuickGO/GTerm?id=GO:0072095
9	8,9	purine ribonucleoside diphosphate biosynthetic process	GO:0009180	0.0255	0.119	0	-0.15	13.4395	-4.82361	Ak1|1.5147715	1	8	173	53607	http://www.ebi.ac.uk/QuickGO/GTerm?id=GO:0009180
6	5,6	mesangial cell development	GO:0072143	0.0255	0.119	0	-0.15	13.4395	-4.82361	Foxc2|0.532780009	1	8	173	53607	http://www.ebi.ac.uk/QuickGO/GTerm?id=GO:0072143
5	5	hypothalamus cell migration	GO:0021855	0.0255	0.119	0	-0.15	13.4395	-4.82361	Sema3a|0.399673467	1	8	173	53607	http://www.ebi.ac.uk/QuickGO/GTerm?id=GO:0021855
8	7,8	regulation of acute inflammatory response to non-antigenic stimulus	GO:0002877	0.0255	0.119	0	-0.15	13.4395	-4.82361	Adcyap1|0.608378898	1	8	173	53607	http://www.ebi.ac.uk/QuickGO/GTerm?id=GO:0002877
8	6,7,8	negative regulation of glucocorticoid receptor signaling pathway	GO:2000323	0.0255	0.119	0	-0.15	13.4395	-4.82361	Per1|1.567625	1	8	173	53607	http://www.ebi.ac.uk/QuickGO/GTerm?id=GO:2000323
7	6,7	regulation of vascular wound healing	GO:0061043	0.0255	0.119	0	-0.15	13.4395	-4.82361	Foxc2|0.532780009	1	8	173	53607	http://www.ebi.ac.uk/QuickGO/GTerm?id=GO:0061043
9	6,8,9	N-terminal protein amino acid methylation	GO:0006480	0.0255	0.119	0	-0.15	13.4395	-4.82361	Mettl11b|2.5746427	1	8	173	53607	http://www.ebi.ac.uk/QuickGO/GTerm?id=GO:0006480
8	6,8	negative regulation of satellite cell differentiation	GO:1902725	0.0255	0.119	0	-0.15	13.4395	-4.82361	Six4|1.510553	1	8	173	53607	http://www.ebi.ac.uk/QuickGO/GTerm?id=GO:1902725
7	5,6,7	negative regulation of NAD(P)H oxidase activity	GO:0033861	0.0255	0.119	0	-0.15	13.4395	-4.82361	Ins2|1.501474	1	8	173	53607	http://www.ebi.ac.uk/QuickGO/GTerm?id=GO:0033861
9	4,6,7,9	positive regulation of gonadotropin secretion	GO:0032278	0.0255	0.119	0	-0.15	13.4395	-4.82361	Lep|1.6475654	1	8	173	53607	http://www.ebi.ac.uk/QuickGO/GTerm?id=GO:0032278
7	6,7	negative regulation of glycogen catabolic process	GO:0045818	0.0255	0.119	0	-0.15	13.4395	-4.82361	Ins2|1.501474	1	8	173	53607	http://www.ebi.ac.uk/QuickGO/GTerm?id=GO:0045818
7	7	oxygen homeostasis	GO:0032364	0.0255	0.119	0	-0.15	13.4395	-4.82361	Wnt7b|0.61148036	1	8	173	53607	http://www.ebi.ac.uk/QuickGO/GTerm?id=GO:0032364
8	7,8	purine nucleoside diphosphate biosynthetic process	GO:0009136	0.0255	0.119	0	-0.15	13.4395	-4.82361	Ak1|1.5147715	1	8	173	53607	http://www.ebi.ac.uk/QuickGO/GTerm?id=GO:0009136
9	5,7,8,9	positive regulation of peptide secretion	GO:0002793	0.0256	0.119	-0.21	-0.22	13.4395	-4.82361	Pex5l|1.618897;Adcyap1|0.608378898;Tcf7l2|0.657823285	3	195	173	53607	http://www.ebi.ac.uk/QuickGO/GTerm?id=GO:0002793
6	6	striated muscle tissue development	GO:0014706	0.0258	0.12	-1.71	-0.73	13.4395	-4.82361	Six4|1.510553;Murc|1.6083461;Bcl9|1.5354732;Fos|0.520821452;Ifitm3|0.631067397;Klf5|0.628009106;Foxc2|0.532780009;Tcf7l2|0.657823285	8	1090	173	53607	http://www.ebi.ac.uk/QuickGO/GTerm?id=GO:0014706
6	6	nucleoside monophosphate metabolic process	GO:0009123	0.0258	0.12	1.72	0.43	13.4395	-4.82361	Dhtkd1|1.6927242;Gpi|2.4248314;Igf1|1.8333511;Ins2|1.501474;Ak1|1.5147715;Adcyap1|0.608378898;Eno3|0.53014216	7	888	173	53607	http://www.ebi.ac.uk/QuickGO/GTerm?id=GO:0009123
4	4	positive regulation of multicellular organismal metabolic process	GO:0044253	0.0259	0.12	-0.5	-0.32	13.4395	-4.82361	Tgfb3|0.591089247;Ctgf|0.537202711	2	77	173	53607	http://www.ebi.ac.uk/QuickGO/GTerm?id=GO:0044253
5	5	viral process	GO:0016032	0.026	0.121	-1.43	-0.63	13.4395	-4.82361	Ddx6|1.6673522;Thoc7|1.648786;Isg15|0.455722399;Trim21|0.590609231;Ifitm3|0.631067397;Zbp1|0.604157035	6	696	173	53607	http://www.ebi.ac.uk/QuickGO/GTerm?id=GO:0016032
4	4	heterocycle metabolic process	GO:0046483	0.0262	0.121	15.43	5.06	13.4395	-4.82361	Usp47|1.5590137;Mcf2l|3.2131133;Six4|1.510553;Itgb3bp|1.5665871;Ube3a|1.6787672;Sebox|1.5387588;Rpl14|1.95028;Dhtkd1|1.6927242;Wdr36|2.1331694;Zfp62|1.5671796;Ddx6|1.6673522;Zkscan3|1.6924356;Thoc7|1.648786;Mcm6|1.5319765;Gpi|2.4248314;Murc|1.6083461;Kdm5b|1.687644;Igf1|1.8333511;Ins2|1.501474;Dedd2|1.8313841;Ak1|1.5147715;Herc2|1.6062031;Mthfr|1.6746829;Aars2|2.499845;Znf710|1.6747681;Zkscan16|1…	64	16012	173	53607	http://www.ebi.ac.uk/QuickGO/GTerm?id=GO:0046483
8	7,8	adenylate cyclase-activating G-protein coupled receptor signaling pathway	GO:0007189	0.0263	0.121	0.22	-0.08	13.4395	-4.82361	Adcy1|1.580024;Tshr|1.7740262;Adcyap1|0.608378898	3	197	173	53607	http://www.ebi.ac.uk/QuickGO/GTerm?id=GO:0007189
3	3	positive regulation of locomotion	GO:0040017	0.0263	0.121	-2.09	-0.86	13.4395	-4.82361	Gpi|2.4248314;Igf1|1.8333511;Madcam1|1.562125;Tnfrsf18|0.649862015;Defb1|0.618270932;Spag9|0.659044162;Sema3a|0.399673467;Foxc2|0.532780009	8	1094	173	53607	http://www.ebi.ac.uk/QuickGO/GTerm?id=GO:0040017
6	6	protein localization to organelle	GO:0033365	0.0264	0.121	2.68	0.75	13.4395	-4.82361	Six4|1.510553;Pex5l|1.618897;Osbpl8|1.6370533;Igf1|1.8333511;Ins2|1.501474;Dtwd2|2.2511744;Ei24|1.674788;Lep|1.6475654;Slf2|1.6083025;Tgfb3|0.591089247;Gpn2|0.596067907;Tcf7l2|0.657823285	12	1967	173	53607	http://www.ebi.ac.uk/QuickGO/GTerm?id=GO:0033365
8	8	pri-miRNA transcription from RNA polymerase II promoter	GO:0061614	0.0265	0.121	-0.49	-0.31	13.4395	-4.82361	Fos|0.520821452;Klf5|0.628009106	2	78	173	53607	http://www.ebi.ac.uk/QuickGO/GTerm?id=GO:0061614
8	7,8	p38MAPK cascade	GO:0038066	0.0265	0.121	0.41	-0.01	13.4395	-4.82361	Lep|1.6475654;Per1|1.567625	2	78	173	53607	http://www.ebi.ac.uk/QuickGO/GTerm?id=GO:0038066
7	6,7	positive regulation of nucleoside metabolic process	GO:0045979	0.0265	0.121	0.44	0	13.4395	-4.82361	Igf1|1.8333511;Ins2|1.501474	2	78	173	53607	http://www.ebi.ac.uk/QuickGO/GTerm?id=GO:0045979
10	7,8,9,10	positive regulation of ATP metabolic process	GO:1903580	0.0265	0.121	0.44	0	13.4395	-4.82361	Igf1|1.8333511;Ins2|1.501474	2	78	173	53607	http://www.ebi.ac.uk/QuickGO/GTerm?id=GO:1903580
8	6,7,8	positive regulation of MAPK cascade	GO:0043410	0.0266	0.121	-1.77	-0.75	13.4395	-4.82361	Igf1|1.8333511;Ins2|1.501474;Lep|1.6475654;Tgfb3|0.591089247;Adcyap1|0.608378898;Spag9|0.659044162;Wnt7b|0.61148036;Ctgf|0.537202711	8	1096	173	53607	http://www.ebi.ac.uk/QuickGO/GTerm?id=GO:0043410
5	5	purine-containing compound metabolic process	GO:0072521	0.0267	0.122	2.36	0.65	13.4395	-4.82361	Dhtkd1|1.6927242;Gpi|2.4248314;Igf1|1.8333511;Ins2|1.501474;Ak1|1.5147715;Adcy1|1.580024;Tshr|1.7740262;Adcyap1|0.608378898;Pde1c|0.647586187;Eno3|0.53014216	10	1523	173	53607	http://www.ebi.ac.uk/QuickGO/GTerm?id=GO:0072521
4	3,4	ovulation cycle process	GO:0022602	0.027	0.123	0.22	-0.08	13.4395	-4.82361	Ube3a|1.6787672;Lep|1.6475654;Adcyap1|0.608378898	3	199	173	53607	http://www.ebi.ac.uk/QuickGO/GTerm?id=GO:0022602
7	4,5,6,7	negative regulation of viral process	GO:0048525	0.027	0.123	-0.77	-0.41	13.4395	-4.82361	Isg15|0.455722399;Trim21|0.590609231;Ifitm3|0.631067397	3	199	173	53607	http://www.ebi.ac.uk/QuickGO/GTerm?id=GO:0048525
4	4	positive regulation of molecular function	GO:0044093	0.0271	0.123	5.17	1.6	13.4395	-4.82361	Mcf2l|3.2131133;Mon1a|1.5725384;Cald1|1.602462;Cyth1|1.7932152;Osbpl8|1.6370533;Murc|1.6083461;Itsn2|1.7630032;Igf1|1.8333511;Ins2|1.501474;Pon1|1.5448279;Sgk2|1.7257099;Adcy1|1.580024;Tshr|1.7740262;Lep|1.6475654;Nr4a2|1.9803841;Tgfb3|0.591089247;Adcyap1|0.608378898;Trim21|0.590609231;Spag9|0.659044162;Wnt7b|0.61148036;Ctgf|0.537202711;Tcf7l2|0.657823285	22	4405	173	53607	http://www.ebi.ac.uk/QuickGO/GTerm?id=GO:0044093
7	5,7	positive regulation of heart contraction	GO:0045823	0.0271	0.123	0.06	-0.13	13.4395	-4.82361	Scn3b|1.6376927;Ctgf|0.537202711	2	79	173	53607	http://www.ebi.ac.uk/QuickGO/GTerm?id=GO:0045823
8	7,8	JNK cascade	GO:0007254	0.0271	0.123	-0.37	-0.28	13.4395	-4.82361	Ins2|1.501474;Per1|1.567625;Spag9|0.659044162;Wnt7b|0.61148036;Ctgf|0.537202711	5	519	173	53607	http://www.ebi.ac.uk/QuickGO/GTerm?id=GO:0007254
4	4	regulation of hormone levels	GO:0010817	0.0272	0.123	-0.03	-0.16	13.4395	-4.82361	Pex5l|1.618897;Kdm5b|1.687644;Ins2|1.501474;Lep|1.6475654;Crabp2|0.608322164;Adcyap1|0.608378898;Pde1c|0.647586187;Tcf7l2|0.657823285	8	1101	173	53607	http://www.ebi.ac.uk/QuickGO/GTerm?id=GO:0010817
8	6,7,8	positive regulation of DNA replication	GO:0045740	0.0277	0.125	0.23	-0.07	13.4395	-4.82361	Igf1|1.8333511;Ins2|1.501474;Tgfb3|0.591089247	3	201	173	53607	http://www.ebi.ac.uk/QuickGO/GTerm?id=GO:0045740
8	7,8	forebrain neuron development	GO:0021884	0.0278	0.125	0.1	-0.12	13.4395	-4.82361	Gbx2|2.0050368;Sema3a|0.399673467	2	80	173	53607	http://www.ebi.ac.uk/QuickGO/GTerm?id=GO:0021884
5	4,5	negative regulation of chemotaxis	GO:0050922	0.0278	0.125	-0.63	-0.37	13.4395	-4.82361	Sema3a|0.399673467;Sema3f|0.580937962	2	80	173	53607	http://www.ebi.ac.uk/QuickGO/GTerm?id=GO:0050922
4	4	response to BMP	GO:0071772	0.028	0.125	-0.86	-0.44	13.4395	-4.82361	Tgfb3|0.591089247;Sostdc1|0.643872175;Vwc2l|0.550887488;Tcf7l2|0.657823285	4	353	173	53607	http://www.ebi.ac.uk/QuickGO/GTerm?id=GO:0071772
5	5	cellular response to BMP stimulus	GO:0071773	0.028	0.125	-0.86	-0.44	13.4395	-4.82361	Tgfb3|0.591089247;Sostdc1|0.643872175;Vwc2l|0.550887488;Tcf7l2|0.657823285	4	353	173	53607	http://www.ebi.ac.uk/QuickGO/GTerm?id=GO:0071773
11	7,8,10,11	regulation of calcium ion-dependent exocytosis	GO:0017158	0.028	0.125	-0.19	-0.21	13.4395	-4.82361	Spink10|1.535757;Sytl2|0.593609732;Sytl3|0.31245567	3	202	173	53607	http://www.ebi.ac.uk/QuickGO/GTerm?id=GO:0017158
7	6,7	neuron projection development	GO:0031175	0.0282	0.125	-0.1	-0.18	13.4395	-4.82361	Ube3a|1.6787672;Wdr36|2.1331694;Itsn2|1.7630032;Spock1|1.8344355;Adcy1|1.580024;Nr4a2|1.9803841;Gbx2|2.0050368;Crabp2|0.608322164;Ntng1|0.556939861;Adcyap1|0.608378898;Wnt7b|0.61148036;Sema3a|0.399673467;Lhx9|0.59095176;Sema3f|0.580937962	14	2452	173	53607	http://www.ebi.ac.uk/QuickGO/GTerm?id=GO:0031175
7	7	protein deubiquitination	GO:0016579	0.0283	0.125	0.23	-0.07	13.4395	-4.82361	Usp47|1.5590137;Usp40|1.6036198;Trim21|0.590609231;Usp18|0.397332295	4	354	173	53607	http://www.ebi.ac.uk/QuickGO/GTerm?id=GO:0016579
8	5,6,7,8	regulation of protein oligomerization	GO:0032459	0.0284	0.125	0.39	-0.02	13.4395	-4.82361	Ins2|1.501474;Bik|1.6502056	2	81	173	53607	http://www.ebi.ac.uk/QuickGO/GTerm?id=GO:0032459
7	5,6,7	negative regulation of intracellular steroid hormone receptor signaling pathway	GO:0033144	0.0284	0.125	0.46	0	13.4395	-4.82361	Igf1|1.8333511;Per1|1.567625	2	81	173	53607	http://www.ebi.ac.uk/QuickGO/GTerm?id=GO:0033144
5	5	regulation of vesicle size	GO:0097494	0.0287	0.125	0	-0.15	13.4395	-4.82361	Rab3b|0.57008766	1	9	173	53607	http://www.ebi.ac.uk/QuickGO/GTerm?id=GO:0097494
8	7,8	ribonucleoside diphosphate biosynthetic process	GO:0009188	0.0287	0.125	0	-0.15	13.4395	-4.82361	Ak1|1.5147715	1	9	173	53607	http://www.ebi.ac.uk/QuickGO/GTerm?id=GO:0009188
7	4,6,7	regulation of dopamine uptake involved in synaptic transmission	GO:0051584	0.0287	0.125	0	-0.15	13.4395	-4.82361	Rab3b|0.57008766	1	9	173	53607	http://www.ebi.ac.uk/QuickGO/GTerm?id=GO:0051584
11	7,8,10,11	tRNA aminoacylation for mitochondrial protein translation	GO:0070127	0.0287	0.125	0	-0.15	13.4395	-4.82361	Aars2|2.499845	1	9	173	53607	http://www.ebi.ac.uk/QuickGO/GTerm?id=GO:0070127
5	5	NADH regeneration	GO:0006735	0.0287	0.125	0	-0.15	13.4395	-4.82361	Gpi|2.4248314	1	9	173	53607	http://www.ebi.ac.uk/QuickGO/GTerm?id=GO:0006735
7	5,6,7	positive regulation of neurotransmitter uptake	GO:0051582	0.0287	0.125	0	-0.15	13.4395	-4.82361	Rab3b|0.57008766	1	9	173	53607	http://www.ebi.ac.uk/QuickGO/GTerm?id=GO:0051582
7	5,7	lipoprotein oxidation	GO:0042161	0.0287	0.125	0	-0.15	13.4395	-4.82361	Lep|1.6475654	1	9	173	53607	http://www.ebi.ac.uk/QuickGO/GTerm?id=GO:0042161
5	5	ossification involved in bone remodeling	GO:0043932	0.0287	0.125	0	-0.15	13.4395	-4.82361	Tgfb3|0.591089247	1	9	173	53607	http://www.ebi.ac.uk/QuickGO/GTerm?id=GO:0043932
7	7	glomerular mesangial cell differentiation	GO:0072008	0.0287	0.125	0	-0.15	13.4395	-4.82361	Foxc2|0.532780009	1	9	173	53607	http://www.ebi.ac.uk/QuickGO/GTerm?id=GO:0072008
8	8	cellular response to mineralocorticoid stimulus	GO:0071389	0.0287	0.125	0	-0.15	13.4395	-4.82361	Npas4|0.480299968	1	9	173	53607	http://www.ebi.ac.uk/QuickGO/GTerm?id=GO:0071389
7	5,7	negative regulation of vascular smooth muscle cell differentiation	GO:1905064	0.0287	0.125	0	-0.15	13.4395	-4.82361	Klf5|0.628009106	1	9	173	53607	http://www.ebi.ac.uk/QuickGO/GTerm?id=GO:1905064
8	7,8	skeletal muscle fiber differentiation	GO:0098528	0.0287	0.125	0	-0.15	13.4395	-4.82361	Six4|1.510553	1	9	173	53607	http://www.ebi.ac.uk/QuickGO/GTerm?id=GO:0098528
6	5,6	regulation of catecholamine uptake involved in synaptic transmission	GO:0051940	0.0287	0.125	0	-0.15	13.4395	-4.82361	Rab3b|0.57008766	1	9	173	53607	http://www.ebi.ac.uk/QuickGO/GTerm?id=GO:0051940
7	5,7	detection of hypoxia	GO:0070483	0.0287	0.125	0	-0.15	13.4395	-4.82361	Tgfb3|0.591089247	1	9	173	53607	http://www.ebi.ac.uk/QuickGO/GTerm?id=GO:0070483
4	4	positive regulation of male gonad development	GO:2000020	0.0287	0.125	0	-0.15	13.4395	-4.82361	Sema3a|0.399673467	1	9	173	53607	http://www.ebi.ac.uk/QuickGO/GTerm?id=GO:2000020
9	9	glucose catabolic process to pyruvate	GO:0061718	0.0287	0.125	0	-0.15	13.4395	-4.82361	Gpi|2.4248314	1	9	173	53607	http://www.ebi.ac.uk/QuickGO/GTerm?id=GO:0061718
12	6,9,11,12	canonical glycolysis	GO:0061621	0.0287	0.125	0	-0.15	13.4395	-4.82361	Gpi|2.4248314	1	9	173	53607	http://www.ebi.ac.uk/QuickGO/GTerm?id=GO:0061621
7	7	acute inflammatory response to non-antigenic stimulus	GO:0002525	0.0287	0.125	0	-0.15	13.4395	-4.82361	Adcyap1|0.608378898	1	9	173	53607	http://www.ebi.ac.uk/QuickGO/GTerm?id=GO:0002525
7	4,6,7	opsonization	GO:0008228	0.0287	0.125	0	-0.15	13.4395	-4.82361	Sftpd|0.66537721	1	9	173	53607	http://www.ebi.ac.uk/QuickGO/GTerm?id=GO:0008228
6	6	lipoprotein modification	GO:0042160	0.0287	0.125	0	-0.15	13.4395	-4.82361	Lep|1.6475654	1	9	173	53607	http://www.ebi.ac.uk/QuickGO/GTerm?id=GO:0042160
5	5	glycogen metabolic process	GO:0005977	0.0287	0.125	0.18	-0.09	13.4395	-4.82361	Igf1|1.8333511;Ins2|1.501474;Tcf7l2|0.657823285	3	204	173	53607	http://www.ebi.ac.uk/QuickGO/GTerm?id=GO:0005977
6	6	glucan metabolic process	GO:0044042	0.0287	0.125	0.18	-0.09	13.4395	-4.82361	Igf1|1.8333511;Ins2|1.501474;Tcf7l2|0.657823285	3	204	173	53607	http://www.ebi.ac.uk/QuickGO/GTerm?id=GO:0044042
7	6,7	cellular glucan metabolic process	GO:0006073	0.0287	0.125	0.18	-0.09	13.4395	-4.82361	Igf1|1.8333511;Ins2|1.501474;Tcf7l2|0.657823285	3	204	173	53607	http://www.ebi.ac.uk/QuickGO/GTerm?id=GO:0006073
5	5	inflammatory response	GO:0006954	0.0288	0.125	1.01	0.19	13.4395	-4.82361	Ins2|1.501474;Clec7a|1.6193764;Pik3c2b|1.9768555;Lep|1.6475654;Per1|1.567625;Tnfrsf18|0.649862015;Defb1|0.618270932;Adcyap1|0.608378898;Usp18|0.397332295	9	1325	173	53607	http://www.ebi.ac.uk/QuickGO/GTerm?id=GO:0006954
4	4	regulation of cell communication	GO:0010646	0.0288	0.125	8.25	2.64	13.4395	-4.82361	Usp47|1.5590137;Mcf2l|3.2131133;Gpc6|1.5081382;Cyth1|1.7932152;Ube3a|1.6787672;Opa1|1.6633599;Pex5l|1.618897;Osbpl8|1.6370533;Murc|1.6083461;Kdm5b|1.687644;Itsn2|1.7630032;Igf1|1.8333511;Ins2|1.501474;Dedd2|1.8313841;Bik|1.6502056;Ei24|1.674788;Lep|1.6475654;Nr4a2|1.9803841;Per1|1.567625;Tnfrsf18|0.649862015;Tgfb3|0.591089247;Sostdc1|0.643872175;Crabp2|0.608322164;Cbln1|0.457339654;Adcyap1|0.6083…	35	7870	173	53607	http://www.ebi.ac.uk/QuickGO/GTerm?id=GO:0010646
6	6	skeletal muscle organ development	GO:0060538	0.0289	0.125	-0.37	-0.27	13.4395	-4.82361	Six4|1.510553;Bcl9|1.5354732;Fos|0.520821452;Klf5|0.628009106;Tcf7l2|0.657823285	5	528	173	53607	http://www.ebi.ac.uk/QuickGO/GTerm?id=GO:0060538
9	6,7,8,9	regulation of glycogen metabolic process	GO:0070873	0.0291	0.125	0.44	0	13.4395	-4.82361	Igf1|1.8333511;Ins2|1.501474	2	82	173	53607	http://www.ebi.ac.uk/QuickGO/GTerm?id=GO:0070873
9	5,6,7,8,9	regulation of BMP signaling pathway	GO:0030510	0.0291	0.126	-0.63	-0.36	13.4395	-4.82361	Sostdc1|0.643872175;Vwc2l|0.550887488;Tcf7l2|0.657823285	3	205	173	53607	http://www.ebi.ac.uk/QuickGO/GTerm?id=GO:0030510
5	4,5	regulation of signal transduction	GO:0009966	0.0292	0.126	7.27	2.31	13.4395	-4.82361	Usp47|1.5590137;Mcf2l|3.2131133;Gpc6|1.5081382;Cyth1|1.7932152;Ube3a|1.6787672;Opa1|1.6633599;Pex5l|1.618897;Osbpl8|1.6370533;Murc|1.6083461;Itsn2|1.7630032;Igf1|1.8333511;Ins2|1.501474;Dedd2|1.8313841;Bik|1.6502056;Ei24|1.674788;Lep|1.6475654;Nr4a2|1.9803841;Per1|1.567625;Tnfrsf18|0.649862015;Tgfb3|0.591089247;Sostdc1|0.643872175;Crabp2|0.608322164;Cbln1|0.457339654;Adcyap1|0.608378898;Vwc2l|0.5…	31	6797	173	53607	http://www.ebi.ac.uk/QuickGO/GTerm?id=GO:0009966
2	2	metabolic process	GO:0008152	0.0292	0.126	28.93	9.63	13.4395	-4.82361	Kif27|1.9103601;Usp47|1.5590137;Mcf2l|3.2131133;Six4|1.510553;Gpc6|1.5081382;Itgb3bp|1.5665871;Usp40|1.6036198;Cyth1|1.7932152;Akap14|1.5471437;D2hgdh|1.8024395;Ube3a|1.6787672;Sebox|1.5387588;Rpl14|1.95028;Opa1|1.6633599;Dhtkd1|1.6927242;Tubb6|1.5218976;Wdr36|2.1331694;Adam4|1.5124052;Zfp62|1.5671796;Ggt6|1.5823762;Ddx6|1.6673522;Zkscan3|1.6924356;Thoc7|1.648786;Mcm6|1.5319765;Osbpl8|1.6370533;G…	120	33333	173	53607	http://www.ebi.ac.uk/QuickGO/GTerm?id=GO:0008152
6	6	odontogenesis of dentin-containing tooth	GO:0042475	0.0295	0.127	-0.59	-0.35	13.4395	-4.82361	Sostdc1|0.643872175;Wnt7b|0.61148036;Tcf7l2|0.657823285	3	206	173	53607	http://www.ebi.ac.uk/QuickGO/GTerm?id=GO:0042475
7	7	regulation of endopeptidase activity	GO:0052548	0.0296	0.127	1.77	0.45	13.4395	-4.82361	Usp47|1.5590137;Gpi|2.4248314;Spock1|1.8344355;Tfpi2|1.9140846;Spink10|1.535757;Serpinb13|0.645839213;Ctgf|0.537202711	7	914	173	53607	http://www.ebi.ac.uk/QuickGO/GTerm?id=GO:0052548
6	5,6	regulation of intracellular signal transduction	GO:1902531	0.0297	0.127	4.83	1.48	13.4395	-4.82361	Usp47|1.5590137;Mcf2l|3.2131133;Cyth1|1.7932152;Ube3a|1.6787672;Opa1|1.6633599;Pex5l|1.618897;Osbpl8|1.6370533;Murc|1.6083461;Itsn2|1.7630032;Igf1|1.8333511;Ins2|1.501474;Ei24|1.674788;Lep|1.6475654;Per1|1.567625;Tnfrsf18|0.649862015;Tgfb3|0.591089247;Adcyap1|0.608378898;Spag9|0.659044162;Wnt7b|0.61148036;Ctgf|0.537202711;Tcf7l2|0.657823285	21	4192	173	53607	http://www.ebi.ac.uk/QuickGO/GTerm?id=GO:1902531
6	4,5,6	positive regulation of macromolecule metabolic process	GO:0010604	0.0297	0.127	7.97	2.55	13.4395	-4.82361	Mcf2l|3.2131133;Six4|1.510553;Ube3a|1.6787672;Zkscan3|1.6924356;Osbpl8|1.6370533;Murc|1.6083461;Kdm5b|1.687644;Dazl|1.5083107;Igf1|1.8333511;Ins2|1.501474;Lep|1.6475654;Slc51b|2.0196087;Pou2f1|1.5176835;RTRAF|1.5716088;Slf2|1.6083025;Nr1i2|1.7842534;Nr4a2|1.9803841;Rax|1.5461596;Gbx2|2.0050368;Bcl9|1.5354732;Per1|1.567625;Tnfrsf18|0.649862015;Tgfb3|0.591089247;Pip|0.551542289;Adcyap1|0.608378898;…	34	7617	173	53607	http://www.ebi.ac.uk/QuickGO/GTerm?id=GO:0010604
6	5,6	positive regulation of myeloid cell differentiation	GO:0045639	0.0298	0.127	-0.22	-0.22	13.4395	-4.82361	Lep|1.6475654;Isg15|0.455722399;Fos|0.520821452	3	207	173	53607	http://www.ebi.ac.uk/QuickGO/GTerm?id=GO:0045639
9	8,9	regulation of cAMP biosynthetic process	GO:0030817	0.0298	0.127	0.22	-0.08	13.4395	-4.82361	Adcy1|1.580024;Tshr|1.7740262;Adcyap1|0.608378898	3	207	173	53607	http://www.ebi.ac.uk/QuickGO/GTerm?id=GO:0030817
5	5	metanephros development	GO:0001656	0.0302	0.129	-0.18	-0.21	13.4395	-4.82361	Six4|1.510553;Wnt7b|0.61148036;Foxc2|0.532780009	3	208	173	53607	http://www.ebi.ac.uk/QuickGO/GTerm?id=GO:0001656
9	8,9	regulation of JUN kinase activity	GO:0043506	0.0302	0.129	-0.18	-0.21	13.4395	-4.82361	Ins2|1.501474;Spag9|0.659044162;Wnt7b|0.61148036	3	208	173	53607	http://www.ebi.ac.uk/QuickGO/GTerm?id=GO:0043506
6	6	embryonic skeletal system development	GO:0048706	0.0303	0.129	-0.95	-0.47	13.4395	-4.82361	Six4|1.510553;Tgfb3|0.591089247;Pcgf2|0.543926231;Foxc2|0.532780009	4	362	173	53607	http://www.ebi.ac.uk/QuickGO/GTerm?id=GO:0048706
6	6	regulation of polysaccharide biosynthetic process	GO:0032885	0.0304	0.129	0.44	0	13.4395	-4.82361	Igf1|1.8333511;Ins2|1.501474	2	84	173	53607	http://www.ebi.ac.uk/QuickGO/GTerm?id=GO:0032885
5	5	vesicle-mediated transport	GO:0016192	0.0305	0.129	-1.95	-0.81	13.4395	-4.82361	Mon1a|1.5725384;Cyth1|1.7932152;Ube3a|1.6787672;Pex5l|1.618897;Itsn2|1.7630032;Clec7a|1.6193764;Stx16|1.6225739;Lep|1.6475654;Spink10|1.535757;Sftpd|0.66537721;Cfi|0.639154475;Ifitm3|0.631067397;Spag9|0.659044162;Prg4|0.354130898;Tnfaip2|0.628156723;Sytl2|0.593609732;Rab3b|0.57008766;Sytl3|0.31245567;Lgals3bp|0.652364829	19	3700	173	53607	http://www.ebi.ac.uk/QuickGO/GTerm?id=GO:0016192
10	6,9,10	axon guidance	GO:0007411	0.0306	0.13	-1.38	-0.62	13.4395	-4.82361	Gbx2|2.0050368;Wnt7b|0.61148036;Sema3a|0.399673467;Lhx9|0.59095176;Sema3f|0.580937962	5	536	173	53607	http://www.ebi.ac.uk/QuickGO/GTerm?id=GO:0007411
7	5,6,7	regulation of protein transport	GO:0051223	0.0306	0.13	2.71	0.77	13.4395	-4.82361	Gpi|2.4248314;Igf1|1.8333511;Ins2|1.501474;Dtwd2|2.2511744;Ei24|1.674788;Lep|1.6475654;Slc51b|2.0196087;Krt20|1.5456492;Tgfb3|0.591089247;Pde1c|0.647586187;Tcf7l2|0.657823285	11	1783	173	53607	http://www.ebi.ac.uk/QuickGO/GTerm?id=GO:0051223
3	3	locomotory behavior	GO:0007626	0.0307	0.13	-1.34	-0.6	13.4395	-4.82361	Tshr|1.7740262;Nr4a2|1.9803841;Myo15|0.645824072;Gpr88|0.56678479;Dmbx1|0.664128809;Olfm2|0.657508494	6	724	173	53607	http://www.ebi.ac.uk/QuickGO/GTerm?id=GO:0007626
10	5,6,7,8,9,10	positive regulation of protein secretion	GO:0050714	0.0308	0.13	0.41	-0.01	13.4395	-4.82361	Gpi|2.4248314;Igf1|1.8333511;Ins2|1.501474;Tgfb3|0.591089247;Tcf7l2|0.657823285	5	537	173	53607	http://www.ebi.ac.uk/QuickGO/GTerm?id=GO:0050714
8	6,7,8	positive regulation of nucleotide biosynthetic process	GO:0030810	0.0309	0.13	0.22	-0.08	13.4395	-4.82361	Adcy1|1.580024;Tshr|1.7740262;Adcyap1|0.608378898	3	210	173	53607	http://www.ebi.ac.uk/QuickGO/GTerm?id=GO:0030810
9	7,8,9	positive regulation of purine nucleotide biosynthetic process	GO:1900373	0.0309	0.13	0.22	-0.08	13.4395	-4.82361	Adcy1|1.580024;Tshr|1.7740262;Adcyap1|0.608378898	3	210	173	53607	http://www.ebi.ac.uk/QuickGO/GTerm?id=GO:1900373
8	6,7,8	negative regulation of viral genome replication	GO:0045071	0.031	0.131	-0.54	-0.33	13.4395	-4.82361	Isg15|0.455722399;Ifitm3|0.631067397	2	85	173	53607	http://www.ebi.ac.uk/QuickGO/GTerm?id=GO:0045071
5	5	nucleoside metabolic process	GO:0009116	0.0313	0.131	1.51	0.36	13.4395	-4.82361	Dhtkd1|1.6927242;Gpi|2.4248314;Igf1|1.8333511;Ins2|1.501474;Ak1|1.5147715;Eno3|0.53014216	6	727	173	53607	http://www.ebi.ac.uk/QuickGO/GTerm?id=GO:0009116
8	4,8	regulation of cellular response to insulin stimulus	GO:1900076	0.0313	0.131	0.61	0.05	13.4395	-4.82361	Osbpl8|1.6370533;Ins2|1.501474;Lep|1.6475654	3	211	173	53607	http://www.ebi.ac.uk/QuickGO/GTerm?id=GO:1900076
8	6,7,8	negative regulation of neuron apoptotic process	GO:0043524	0.0314	0.131	1.09	0.22	13.4395	-4.82361	Six4|1.510553;Gpi|2.4248314;Nr4a2|1.9803841;Tgfb3|0.591089247	4	366	173	53607	http://www.ebi.ac.uk/QuickGO/GTerm?id=GO:0043524
5	5	translocation of molecules into other organism involved in symbiotic interaction	GO:0051836	0.0318	0.131	0	-0.15	13.4395	-4.82361	Thoc7|1.648786	1	10	173	53607	http://www.ebi.ac.uk/QuickGO/GTerm?id=GO:0051836
4	4	positive regulation of corticotropin secretion	GO:0051461	0.0318	0.131	0	-0.15	13.4395	-4.82361	Pex5l|1.618897	1	10	173	53607	http://www.ebi.ac.uk/QuickGO/GTerm?id=GO:0051461
11	6,8,9,10,11	regulation of somatostatin secretion	GO:0090273	0.0318	0.131	0	-0.15	13.4395	-4.82361	Adcyap1|0.608378898	1	10	173	53607	http://www.ebi.ac.uk/QuickGO/GTerm?id=GO:0090273
7	5,7	chromatin maintenance	GO:0070827	0.0318	0.131	0	-0.15	13.4395	-4.82361	Mthfr|1.6746829	1	10	173	53607	http://www.ebi.ac.uk/QuickGO/GTerm?id=GO:0070827
11	7,10,11	dopaminergic neuron axon guidance	GO:0036514	0.0318	0.131	0	-0.15	13.4395	-4.82361	Wnt7b|0.61148036	1	10	173	53607	http://www.ebi.ac.uk/QuickGO/GTerm?id=GO:0036514
6	5,6	apoptotic process involved in heart morphogenesis	GO:0003278	0.0318	0.131	0	-0.15	13.4395	-4.82361	Foxc2|0.532780009	1	10	173	53607	http://www.ebi.ac.uk/QuickGO/GTerm?id=GO:0003278
6	6	regulation of epithelial to mesenchymal transition involved in endocardial cushion formation	GO:1905005	0.0318	0.131	0	-0.15	13.4395	-4.82361	Tgfb3|0.591089247	1	10	173	53607	http://www.ebi.ac.uk/QuickGO/GTerm?id=GO:1905005
9	7,8,9	stimulatory C-type lectin receptor signaling pathway	GO:0002223	0.0318	0.131	0	-0.15	13.4395	-4.82361	Clec7a|1.6193764	1	10	173	53607	http://www.ebi.ac.uk/QuickGO/GTerm?id=GO:0002223
11	7,10,11	anterior/posterior axon guidance	GO:0033564	0.0318	0.131	0	-0.15	13.4395	-4.82361	Lhx9|0.59095176	1	10	173	53607	http://www.ebi.ac.uk/QuickGO/GTerm?id=GO:0033564
4	4	prostate gland stromal morphogenesis	GO:0060741	0.0318	0.131	0	-0.15	13.4395	-4.82361	Igf1|1.8333511	1	10	173	53607	http://www.ebi.ac.uk/QuickGO/GTerm?id=GO:0060741
5	5	response to glycoprotein	GO:1904587	0.0318	0.131	0	-0.15	13.4395	-4.82361	Tshr|1.7740262	1	10	173	53607	http://www.ebi.ac.uk/QuickGO/GTerm?id=GO:1904587
5	5	translocation of molecules into host	GO:0044417	0.0318	0.131	0	-0.15	13.4395	-4.82361	Thoc7|1.648786	1	10	173	53607	http://www.ebi.ac.uk/QuickGO/GTerm?id=GO:0044417
10	7,8,9,10	ADP transport	GO:0015866	0.0318	0.131	0	-0.15	13.4395	-4.82361	Slc25a41|1.8137449	1	10	173	53607	http://www.ebi.ac.uk/QuickGO/GTerm?id=GO:0015866
11	7,8,10,11	planar cell polarity pathway involved in axon guidance	GO:1904938	0.0318	0.131	0	-0.15	13.4395	-4.82361	Wnt7b|0.61148036	1	10	173	53607	http://www.ebi.ac.uk/QuickGO/GTerm?id=GO:1904938
7	6,7	mesangial cell differentiation	GO:0072007	0.0318	0.131	0	-0.15	13.4395	-4.82361	Foxc2|0.532780009	1	10	173	53607	http://www.ebi.ac.uk/QuickGO/GTerm?id=GO:0072007
10	6,7,8,9,10	regulation of maintenance of mitotic sister chromatid cohesion	GO:0034182	0.0318	0.131	0	-0.15	13.4395	-4.82361	Slf2|1.6083025	1	10	173	53607	http://www.ebi.ac.uk/QuickGO/GTerm?id=GO:0034182
11	8,10,11	alanyl-tRNA aminoacylation	GO:0006419	0.0318	0.131	0	-0.15	13.4395	-4.82361	Aars2|2.499845	1	10	173	53607	http://www.ebi.ac.uk/QuickGO/GTerm?id=GO:0006419
6	5,6	renal interstitial fibroblast development	GO:0072141	0.0318	0.131	0	-0.15	13.4395	-4.82361	Foxc2|0.532780009	1	10	173	53607	http://www.ebi.ac.uk/QuickGO/GTerm?id=GO:0072141
9	5,8,9	neuron projection guidance	GO:0097485	0.032	0.131	-1.38	-0.62	13.4395	-4.82361	Gbx2|2.0050368;Wnt7b|0.61148036;Sema3a|0.399673467;Lhx9|0.59095176;Sema3f|0.580937962	5	543	173	53607	http://www.ebi.ac.uk/QuickGO/GTerm?id=GO:0097485
5	5	regulation of protein metabolic process	GO:0051246	0.0321	0.131	7.42	2.36	13.4395	-4.82361	Usp47|1.5590137;Usp40|1.6036198;Ube3a|1.6787672;Ddx6|1.6673522;Osbpl8|1.6370533;Gpi|2.4248314;Dazl|1.5083107;Igf1|1.8333511;Spock1|1.8344355;Ins2|1.501474;Mthfr|1.6746829;Tfpi2|1.9140846;Lep|1.6475654;Slc51b|2.0196087;RTRAF|1.5716088;Spink10|1.535757;Per1|1.567625;Tnfrsf18|0.649862015;Tgfb3|0.591089247;Sh3bp5l|0.666402105;Isg15|0.455722399;Adcyap1|0.608378898;Serpinb13|0.645839213;Trim21|0.590609…	31	6851	173	53607	http://www.ebi.ac.uk/QuickGO/GTerm?id=GO:0051246
5	4,5	energy derivation by oxidation of organic compounds	GO:0015980	0.0323	0.132	1.32	0.3	13.4395	-4.82361	D2hgdh|1.8024395;Dhtkd1|1.6927242;Igf1|1.8333511;Ins2|1.501474;Lep|1.6475654;Tcf7l2|0.657823285	6	733	173	53607	http://www.ebi.ac.uk/QuickGO/GTerm?id=GO:0015980
6	5,6	regulation of collagen metabolic process	GO:0010712	0.0324	0.132	-0.5	-0.32	13.4395	-4.82361	Tgfb3|0.591089247;Ctgf|0.537202711	2	87	173	53607	http://www.ebi.ac.uk/QuickGO/GTerm?id=GO:0010712
7	7	visual perception	GO:0007601	0.0325	0.132	-0.08	-0.18	13.4395	-4.82361	Opa1|1.6633599;Opn4|1.6855413;Clrn1|0.657143993;Olfm2|0.657508494	4	370	173	53607	http://www.ebi.ac.uk/QuickGO/GTerm?id=GO:0007601
5	4,5	developmental cell growth	GO:0048588	0.0325	0.132	-0.58	-0.35	13.4395	-4.82361	Wdr36|2.1331694;Itsn2|1.7630032;Crabp2|0.608322164;Sema3a|0.399673467;Sema3f|0.580937962	5	545	173	53607	http://www.ebi.ac.uk/QuickGO/GTerm?id=GO:0048588
5	4,5	regulation of transporter activity	GO:0032409	0.0325	0.132	1.05	0.2	13.4395	-4.82361	Ins2|1.501474;Scn3b|1.6376927;Pon1|1.5448279;Sgk2|1.7257099;Cttnbp2nl|1.7116936	5	545	173	53607	http://www.ebi.ac.uk/QuickGO/GTerm?id=GO:0032409
6	5,6	regulation of cellular protein metabolic process	GO:0032268	0.0325	0.132	6.79	2.14	13.4395	-4.82361	Usp47|1.5590137;Usp40|1.6036198;Ube3a|1.6787672;Ddx6|1.6673522;Osbpl8|1.6370533;Gpi|2.4248314;Dazl|1.5083107;Igf1|1.8333511;Spock1|1.8344355;Ins2|1.501474;Mthfr|1.6746829;Tfpi2|1.9140846;Lep|1.6475654;Slc51b|2.0196087;RTRAF|1.5716088;Spink10|1.535757;Per1|1.567625;Tnfrsf18|0.649862015;Tgfb3|0.591089247;Sh3bp5l|0.666402105;Isg15|0.455722399;Adcyap1|0.608378898;Serpinb13|0.645839213;Trim21|0.590609…	29	6323	173	53607	http://www.ebi.ac.uk/QuickGO/GTerm?id=GO:0032268
7	5,6,7	positive regulation of intracellular signal transduction	GO:1902533	0.0326	0.132	-1.32	-0.6	13.4395	-4.82361	Ube3a|1.6787672;Osbpl8|1.6370533;Igf1|1.8333511;Ins2|1.501474;Ei24|1.674788;Lep|1.6475654;Tnfrsf18|0.649862015;Tgfb3|0.591089247;Adcyap1|0.608378898;Spag9|0.659044162;Wnt7b|0.61148036;Ctgf|0.537202711;Tcf7l2|0.657823285	13	2265	173	53607	http://www.ebi.ac.uk/QuickGO/GTerm?id=GO:1902533
11	6,8,9,10,11	regulation of insulin secretion	GO:0050796	0.0327	0.133	-0.02	-0.16	13.4395	-4.82361	Ins2|1.501474;Lep|1.6475654;Pde1c|0.647586187;Tcf7l2|0.657823285	4	371	173	53607	http://www.ebi.ac.uk/QuickGO/GTerm?id=GO:0050796
6	6	secondary alcohol metabolic process	GO:1902652	0.0328	0.133	0.61	0.06	13.4395	-4.82361	Pon1|1.5448279;Lep|1.6475654;Hsd3b7|1.605346	3	215	173	53607	http://www.ebi.ac.uk/QuickGO/GTerm?id=GO:1902652
6	6	regulation of cell morphogenesis involved in differentiation	GO:0010769	0.033	0.133	-1.81	-0.76	13.4395	-4.82361	Ube3a|1.6787672;Wdr36|2.1331694;Tgfb3|0.591089247;Crabp2|0.608322164;Sema3a|0.399673467;Tcf7l2|0.657823285;Sema3f|0.580937962	7	936	173	53607	http://www.ebi.ac.uk/QuickGO/GTerm?id=GO:0010769
4	4	regulation of lipid storage	GO:0010883	0.0331	0.133	0.43	-0.01	13.4395	-4.82361	Osbpl8|1.6370533;Lep|1.6475654	2	88	173	53607	http://www.ebi.ac.uk/QuickGO/GTerm?id=GO:0010883
6	6	regulation of sterol transport	GO:0032371	0.0331	0.133	0.41	-0.01	13.4395	-4.82361	Pon1|1.5448279;Lep|1.6475654	2	88	173	53607	http://www.ebi.ac.uk/QuickGO/GTerm?id=GO:0032371
7	7	regulation of cholesterol transport	GO:0032374	0.0331	0.133	0.41	-0.01	13.4395	-4.82361	Pon1|1.5448279;Lep|1.6475654	2	88	173	53607	http://www.ebi.ac.uk/QuickGO/GTerm?id=GO:0032374
6	6	response to testosterone	GO:0033574	0.0331	0.133	-0.18	-0.21	13.4395	-4.82361	Gpi|2.4248314;Defb1|0.618270932	2	88	173	53607	http://www.ebi.ac.uk/QuickGO/GTerm?id=GO:0033574
5	5	cell-cell signaling by wnt	GO:0198738	0.0331	0.133	0.03	-0.14	13.4395	-4.82361	Usp47|1.5590137;Ins2|1.501474;Bcl9|1.5354732;Sostdc1|0.643872175;Wnt7b|0.61148036;Tcf7l2|0.657823285	6	737	173	53607	http://www.ebi.ac.uk/QuickGO/GTerm?id=GO:0198738
6	6	nucleotide catabolic process	GO:0009166	0.0332	0.133	0.19	-0.09	13.4395	-4.82361	Igf1|1.8333511;Ins2|1.501474;Pde1c|0.647586187	3	216	173	53607	http://www.ebi.ac.uk/QuickGO/GTerm?id=GO:0009166
6	6	neuromuscular process controlling balance	GO:0050885	0.0332	0.133	-0.22	-0.23	13.4395	-4.82361	Ei24|1.674788;Clrn1|0.657143993;Gpr88|0.56678479	3	216	173	53607	http://www.ebi.ac.uk/QuickGO/GTerm?id=GO:0050885
3	3	negative regulation of multi-organism process	GO:0043901	0.0333	0.133	-1.03	-0.5	13.4395	-4.82361	Igf1|1.8333511;Isg15|0.455722399;Trim21|0.590609231;Ifitm3|0.631067397	4	373	173	53607	http://www.ebi.ac.uk/QuickGO/GTerm?id=GO:0043901
6	6	fibril organization	GO:0097435	0.0334	0.134	0.95	0.17	13.4395	-4.82361	Six4|1.510553;Cald1|1.602462;Murc|1.6083461;Akap2|1.522913;Krt20|1.5456492;Tgfb3|0.591089247;Clrn1|0.657143993;Foxc2|0.532780009;Ctgf|0.537202711	9	1362	173	53607	http://www.ebi.ac.uk/QuickGO/GTerm?id=GO:0097435
11	6,7,9,11	negative regulation of neuron projection development	GO:0010977	0.0336	0.134	0.15	-0.1	13.4395	-4.82361	Ube3a|1.6787672;Spock1|1.8344355;Sema3a|0.399673467;Sema3f|0.580937962	4	374	173	53607	http://www.ebi.ac.uk/QuickGO/GTerm?id=GO:0010977
5	4,5	single-organism organelle organization	GO:1902589	0.0337	0.135	7.11	2.25	13.4395	-4.82361	Kif27|1.9103601;Six4|1.510553;Cald1|1.602462;Itgb3bp|1.5665871;Sun3|2.725456;Opa1|1.6633599;Pex5l|1.618897;Murc|1.6083461;Kdm5b|1.687644;Dazl|1.5083107;Akap2|1.522913;Igf1|1.8333511;Ins2|1.501474;Stx16|1.6225739;Mthfr|1.6746829;Aars2|2.499845;Krt20|1.5456492;Slf2|1.6083025;MGI:2141418|1.7282494;Per1|1.567625;Tgfb3|0.591089247;Syce1|0.593080658;Clrn1|0.657143993;Tdrd9|0.634453315;Pcgf2|0.543926231…	30	6611	173	53607	http://www.ebi.ac.uk/QuickGO/GTerm?id=GO:1902589
4	4	apoptotic process involved in morphogenesis	GO:0060561	0.0338	0.135	-0.49	-0.32	13.4395	-4.82361	Wnt7b|0.61148036;Foxc2|0.532780009	2	89	173	53607	http://www.ebi.ac.uk/QuickGO/GTerm?id=GO:0060561
7	5,6,7	positive regulation of bone mineralization	GO:0030501	0.0338	0.135	-0.57	-0.34	13.4395	-4.82361	Tgfb3|0.591089247;Isg15|0.455722399	2	89	173	53607	http://www.ebi.ac.uk/QuickGO/GTerm?id=GO:0030501
5	5	regulation of response to wounding	GO:1903034	0.034	0.135	-0.59	-0.35	13.4395	-4.82361	Ins2|1.501474;Lep|1.6475654;Per1|1.567625;Tspan8|0.52010221;Adcyap1|0.608378898;Foxc2|0.532780009;Usp18|0.397332295	7	942	173	53607	http://www.ebi.ac.uk/QuickGO/GTerm?id=GO:1903034
5	4,5	cellular component morphogenesis	GO:0032989	0.034	0.135	2.14	0.57	13.4395	-4.82361	Kif27|1.9103601;Six4|1.510553;Ube3a|1.6787672;Wdr36|2.1331694;Murc|1.6083461;Itsn2|1.7630032;Adcy1|1.580024;Nr4a2|1.9803841;MGI:2141418|1.7282494;Gbx2|2.0050368;Tgfb3|0.591089247;Crabp2|0.608322164;Ntng1|0.556939861;Clrn1|0.657143993;Wnt7b|0.61148036;Sema3a|0.399673467;Lhx9|0.59095176;Tcf7l2|0.657823285;Sema3f|0.580937962	19	3747	173	53607	http://www.ebi.ac.uk/QuickGO/GTerm?id=GO:0032989
9	7,8,9	regulation of protein import into nucleus	GO:0042306	0.0341	0.136	0.93	0.16	13.4395	-4.82361	Igf1|1.8333511;Ei24|1.674788;Lep|1.6475654;Tgfb3|0.591089247	4	376	173	53607	http://www.ebi.ac.uk/QuickGO/GTerm?id=GO:0042306
5	5	muscle tissue development	GO:0060537	0.0344	0.136	-1.71	-0.73	13.4395	-4.82361	Six4|1.510553;Murc|1.6083461;Bcl9|1.5354732;Fos|0.520821452;Ifitm3|0.631067397;Klf5|0.628009106;Foxc2|0.532780009;Tcf7l2|0.657823285	8	1154	173	53607	http://www.ebi.ac.uk/QuickGO/GTerm?id=GO:0060537
8	7,8	negative regulation of muscle cell apoptotic process	GO:0010656	0.0345	0.136	-0.05	-0.17	13.4395	-4.82361	Igf1|1.8333511;Adcyap1|0.608378898	2	90	173	53607	http://www.ebi.ac.uk/QuickGO/GTerm?id=GO:0010656
5	5	sensory organ morphogenesis	GO:0090596	0.0346	0.136	1.28	0.28	13.4395	-4.82361	Six4|1.510553;Tshr|1.7740262;Pou2f1|1.5176835;Gbx2|2.0050368;Clrn1|0.657143993;Myo15|0.645824072	6	745	173	53607	http://www.ebi.ac.uk/QuickGO/GTerm?id=GO:0090596
4	4	cellular nitrogen compound metabolic process	GO:0034641	0.0349	0.136	16.38	5.39	13.4395	-4.82361	Usp47|1.5590137;Mcf2l|3.2131133;Six4|1.510553;Itgb3bp|1.5665871;Ube3a|1.6787672;Sebox|1.5387588;Rpl14|1.95028;Dhtkd1|1.6927242;Wdr36|2.1331694;Zfp62|1.5671796;Ggt6|1.5823762;Ddx6|1.6673522;Zkscan3|1.6924356;Thoc7|1.648786;Mcm6|1.5319765;Gpi|2.4248314;Murc|1.6083461;Kdm5b|1.687644;Dazl|1.5083107;Igf1|1.8333511;Ins2|1.501474;Dedd2|1.8313841;Ak1|1.5147715;Pon1|1.5448279;Herc2|1.6062031;Mthfr|1.67468…	69	17720	173	53607	http://www.ebi.ac.uk/QuickGO/GTerm?id=GO:0034641
6	6	viral life cycle	GO:0019058	0.0349	0.136	-0.44	-0.3	13.4395	-4.82361	Ddx6|1.6673522;Thoc7|1.648786;Isg15|0.455722399;Trim21|0.590609231;Ifitm3|0.631067397	5	556	173	53607	http://www.ebi.ac.uk/QuickGO/GTerm?id=GO:0019058
8	7,8	metanephric loop of Henle development	GO:0072236	0.0349	0.136	0	-0.15	13.4395	-4.82361	Wnt7b|0.61148036	1	11	173	53607	http://www.ebi.ac.uk/QuickGO/GTerm?id=GO:0072236
8	7,8	negative regulation by host of symbiont molecular function	GO:0052405	0.0349	0.136	0	-0.15	13.4395	-4.82361	Sftpd|0.66537721	1	11	173	53607	http://www.ebi.ac.uk/QuickGO/GTerm?id=GO:0052405
8	6,7,8	positive regulation of chemokine (C-C motif) ligand 5 production	GO:0071651	0.0349	0.136	0	-0.15	13.4395	-4.82361	Adcyap1|0.608378898	1	11	173	53607	http://www.ebi.ac.uk/QuickGO/GTerm?id=GO:0071651
5	5	response to fungicide	GO:0060992	0.0349	0.136	0	-0.15	13.4395	-4.82361	Kdm5b|1.687644	1	11	173	53607	http://www.ebi.ac.uk/QuickGO/GTerm?id=GO:0060992
7	5,7	CENP-A containing chromatin organization	GO:0061641	0.0349	0.136	0	-0.15	13.4395	-4.82361	Itgb3bp|1.5665871	1	11	173	53607	http://www.ebi.ac.uk/QuickGO/GTerm?id=GO:0061641
5	5	neuron projection maintenance	GO:1990535	0.0349	0.136	0	-0.15	13.4395	-4.82361	Ins2|1.501474	1	11	173	53607	http://www.ebi.ac.uk/QuickGO/GTerm?id=GO:1990535
9	9	protein polyglycylation	GO:0018094	0.0349	0.136	0	-0.15	13.4395	-4.82361	MGI:2141418|1.7282494	1	11	173	53607	http://www.ebi.ac.uk/QuickGO/GTerm?id=GO:0018094
10	6,8,10	CENP-A containing nucleosome assembly	GO:0034080	0.0349	0.136	0	-0.15	13.4395	-4.82361	Itgb3bp|1.5665871	1	11	173	53607	http://www.ebi.ac.uk/QuickGO/GTerm?id=GO:0034080
9	5,6,7,9	regulation of maintenance of sister chromatid cohesion	GO:0034091	0.0349	0.136	0	-0.15	13.4395	-4.82361	Slf2|1.6083025	1	11	173	53607	http://www.ebi.ac.uk/QuickGO/GTerm?id=GO:0034091
6	6	pericyte cell differentiation	GO:1904238	0.0349	0.136	0	-0.15	13.4395	-4.82361	Foxc2|0.532780009	1	11	173	53607	http://www.ebi.ac.uk/QuickGO/GTerm?id=GO:1904238
7	6,7	modification by host of symbiont molecular function	GO:0052428	0.0349	0.136	0	-0.15	13.4395	-4.82361	Sftpd|0.66537721	1	11	173	53607	http://www.ebi.ac.uk/QuickGO/GTerm?id=GO:0052428
4	4	cellular response to extracellular stimulus	GO:0031668	0.0349	0.136	0.72	0.09	13.4395	-4.82361	Pik3c2b|1.9768555;Lep|1.6475654;Krt20|1.5456492;Nr4a2|1.9803841;Fos|0.520821452;Dapl1|0.549809587;Tcf7l2|0.657823285	7	948	173	53607	http://www.ebi.ac.uk/QuickGO/GTerm?id=GO:0031668
6	5,6	regulation of cellular carbohydrate catabolic process	GO:0043471	0.0352	0.137	0.44	0	13.4395	-4.82361	Igf1|1.8333511;Ins2|1.501474	2	91	173	53607	http://www.ebi.ac.uk/QuickGO/GTerm?id=GO:0043471
6	5,6	tissue homeostasis	GO:0001894	0.0354	0.137	-1.22	-0.56	13.4395	-4.82361	Wdr36|2.1331694;Pip|0.551542289;Sftpd|0.66537721;Clrn1|0.657143993;Ctgf|0.537202711	5	558	173	53607	http://www.ebi.ac.uk/QuickGO/GTerm?id=GO:0001894
5	5	nucleic acid metabolic process	GO:0090304	0.0354	0.138	13.5	4.41	13.4395	-4.82361	Usp47|1.5590137;Mcf2l|3.2131133;Six4|1.510553;Itgb3bp|1.5665871;Ube3a|1.6787672;Sebox|1.5387588;Rpl14|1.95028;Wdr36|2.1331694;Zfp62|1.5671796;Ddx6|1.6673522;Zkscan3|1.6924356;Thoc7|1.648786;Mcm6|1.5319765;Murc|1.6083461;Kdm5b|1.687644;Igf1|1.8333511;Ins2|1.501474;Dedd2|1.8313841;Herc2|1.6062031;Aars2|2.499845;Znf710|1.6747681;Zkscan16|1.5291344;Lep|1.6475654;Pou2f1|1.5176835;RTRAF|1.5716088;Zfp53…	56	13924	173	53607	http://www.ebi.ac.uk/QuickGO/GTerm?id=GO:0090304
6	4,5,6	positive regulation of intracellular transport	GO:0032388	0.0355	0.138	1.55	0.37	13.4395	-4.82361	Igf1|1.8333511;Dtwd2|2.2511744;Lep|1.6475654;Slc51b|2.0196087;Tgfb3|0.591089247;Tcf7l2|0.657823285	6	750	173	53607	http://www.ebi.ac.uk/QuickGO/GTerm?id=GO:0032388
5	5	mammary gland development	GO:0030879	0.0358	0.139	-0.07	-0.17	13.4395	-4.82361	Kdm5b|1.687644;Igf1|1.8333511;Tgfb3|0.591089247;Sostdc1|0.643872175	4	382	173	53607	http://www.ebi.ac.uk/QuickGO/GTerm?id=GO:0030879
6	5,6	regulation of cellular amine metabolic process	GO:0033238	0.0359	0.139	0.47	0.01	13.4395	-4.82361	Ins2|1.501474;Nr4a2|1.9803841	2	92	173	53607	http://www.ebi.ac.uk/QuickGO/GTerm?id=GO:0033238
10	5,6,8,9,10	positive regulation of protein import into nucleus	GO:0042307	0.036	0.139	0.23	-0.07	13.4395	-4.82361	Igf1|1.8333511;Lep|1.6475654;Tgfb3|0.591089247	3	223	173	53607	http://www.ebi.ac.uk/QuickGO/GTerm?id=GO:0042307
10	6,8,10	negative regulation of neuron differentiation	GO:0045665	0.0365	0.141	0.63	0.06	13.4395	-4.82361	Ube3a|1.6787672;Ddx6|1.6673522;Spock1|1.8344355;Sema3a|0.399673467;Sema3f|0.580937962	5	563	173	53607	http://www.ebi.ac.uk/QuickGO/GTerm?id=GO:0045665
7	4,5,7	calcium ion-regulated exocytosis of neurotransmitter	GO:0048791	0.0366	0.141	-0.73	-0.4	13.4395	-4.82361	Sytl2|0.593609732;Sytl3|0.31245567	2	93	173	53607	http://www.ebi.ac.uk/QuickGO/GTerm?id=GO:0048791
3	3	regulation of locomotion	GO:0040012	0.0366	0.141	-2.99	-1.16	13.4395	-4.82361	Osbpl8|1.6370533;Gpi|2.4248314;Igf1|1.8333511;Madcam1|1.562125;Tshr|1.7740262;Tnfrsf18|0.649862015;Defb1|0.618270932;Ifitm3|0.631067397;Spag9|0.659044162;Sema3a|0.399673467;Foxc2|0.532780009;Sema3f|0.580937962	12	2068	173	53607	http://www.ebi.ac.uk/QuickGO/GTerm?id=GO:0040012
6	6	cellular response to light stimulus	GO:0071482	0.0368	0.141	0.64	0.07	13.4395	-4.82361	Usp47|1.5590137;Opn4|1.6855413;Ei24|1.674788	3	225	173	53607	http://www.ebi.ac.uk/QuickGO/GTerm?id=GO:0071482
3	3	positive regulation of signaling	GO:0023056	0.0369	0.142	1.94	0.51	13.4395	-4.82361	Usp47|1.5590137;Ube3a|1.6787672;Pex5l|1.618897;Osbpl8|1.6370533;Igf1|1.8333511;Ins2|1.501474;Dedd2|1.8313841;Bik|1.6502056;Ei24|1.674788;Lep|1.6475654;Tnfrsf18|0.649862015;Tgfb3|0.591089247;Adcyap1|0.608378898;Spag9|0.659044162;Wnt7b|0.61148036;Zbp1|0.604157035;Ctgf|0.537202711;Rab3b|0.57008766;Tcf7l2|0.657823285	19	3782	173	53607	http://www.ebi.ac.uk/QuickGO/GTerm?id=GO:0023056
5	5	negative chemotaxis	GO:0050919	0.0373	0.143	-0.63	-0.37	13.4395	-4.82361	Sema3a|0.399673467;Sema3f|0.580937962	2	94	173	53607	http://www.ebi.ac.uk/QuickGO/GTerm?id=GO:0050919
7	6,7	regulation of cAMP-mediated signaling	GO:0043949	0.0373	0.143	0.01	-0.15	13.4395	-4.82361	Pex5l|1.618897;Adcyap1|0.608378898	2	94	173	53607	http://www.ebi.ac.uk/QuickGO/GTerm?id=GO:0043949
5	5	coenzyme metabolic process	GO:0006732	0.0377	0.143	1.55	0.37	13.4395	-4.82361	Dhtkd1|1.6927242;Gpi|2.4248314;Igf1|1.8333511;Ins2|1.501474;Mthfr|1.6746829;Eno3|0.53014216	6	761	173	53607	http://www.ebi.ac.uk/QuickGO/GTerm?id=GO:0006732
4	4	glycosyl compound metabolic process	GO:1901657	0.0379	0.143	1.51	0.36	13.4395	-4.82361	Dhtkd1|1.6927242;Gpi|2.4248314;Igf1|1.8333511;Ins2|1.501474;Ak1|1.5147715;Eno3|0.53014216	6	762	173	53607	http://www.ebi.ac.uk/QuickGO/GTerm?id=GO:1901657
5	5	collagen biosynthetic process	GO:0032964	0.038	0.143	-0.5	-0.32	13.4395	-4.82361	Tgfb3|0.591089247;Ctgf|0.537202711	2	95	173	53607	http://www.ebi.ac.uk/QuickGO/GTerm?id=GO:0032964
5	5	detection of oxygen	GO:0003032	0.0381	0.143	0	-0.15	13.4395	-4.82361	Tgfb3|0.591089247	1	12	173	53607	http://www.ebi.ac.uk/QuickGO/GTerm?id=GO:0003032
7	7	negative regulation of protein homodimerization activity	GO:0090074	0.0381	0.143	0	-0.15	13.4395	-4.82361	Spag9|0.659044162	1	12	173	53607	http://www.ebi.ac.uk/QuickGO/GTerm?id=GO:0090074
10	7,8,9,10	ATP transport	GO:0015867	0.0381	0.143	0	-0.15	13.4395	-4.82361	Slc25a41|1.8137449	1	12	173	53607	http://www.ebi.ac.uk/QuickGO/GTerm?id=GO:0015867
11	6,8,9,10,11	regulation of corticotropin secretion	GO:0051459	0.0381	0.143	0	-0.15	13.4395	-4.82361	Pex5l|1.618897	1	12	173	53607	http://www.ebi.ac.uk/QuickGO/GTerm?id=GO:0051459
8	8	protein localization to site of double-strand break	GO:1990166	0.0381	0.143	0	-0.15	13.4395	-4.82361	Slf2|1.6083025	1	12	173	53607	http://www.ebi.ac.uk/QuickGO/GTerm?id=GO:1990166
11	8,10,11	glycolytic process through glucose-6-phosphate	GO:0061620	0.0381	0.143	0	-0.15	13.4395	-4.82361	Gpi|2.4248314	1	12	173	53607	http://www.ebi.ac.uk/QuickGO/GTerm?id=GO:0061620
7	6,7	kidney interstitial fibroblast differentiation	GO:0072071	0.0381	0.143	0	-0.15	13.4395	-4.82361	Foxc2|0.532780009	1	12	173	53607	http://www.ebi.ac.uk/QuickGO/GTerm?id=GO:0072071
6	5,6	response to L-ascorbic acid	GO:0033591	0.0381	0.143	0	-0.15	13.4395	-4.82361	Lep|1.6475654	1	12	173	53607	http://www.ebi.ac.uk/QuickGO/GTerm?id=GO:0033591
7	6,7	regulation of nitric oxide mediated signal transduction	GO:0010749	0.0381	0.143	0	-0.15	13.4395	-4.82361	Ins2|1.501474	1	12	173	53607	http://www.ebi.ac.uk/QuickGO/GTerm?id=GO:0010749
10	8,9,10	somatostatin secretion	GO:0070253	0.0381	0.143	0	-0.15	13.4395	-4.82361	Adcyap1|0.608378898	1	12	173	53607	http://www.ebi.ac.uk/QuickGO/GTerm?id=GO:0070253
6	6	protein import into peroxisome matrix, docking	GO:0016560	0.0381	0.143	0	-0.15	13.4395	-4.82361	Pex5l|1.618897	1	12	173	53607	http://www.ebi.ac.uk/QuickGO/GTerm?id=GO:0016560
4	4	renal outer medulla development	GO:0072054	0.0381	0.143	0	-0.15	13.4395	-4.82361	Wnt7b|0.61148036	1	12	173	53607	http://www.ebi.ac.uk/QuickGO/GTerm?id=GO:0072054
11	6,8,9,10,11	regulation of glucagon secretion	GO:0070092	0.0381	0.143	0	-0.15	13.4395	-4.82361	Lep|1.6475654	1	12	173	53607	http://www.ebi.ac.uk/QuickGO/GTerm?id=GO:0070092
7	5,7	trachea cartilage development	GO:0060534	0.0381	0.143	0	-0.15	13.4395	-4.82361	Wnt7b|0.61148036	1	12	173	53607	http://www.ebi.ac.uk/QuickGO/GTerm?id=GO:0060534
5	5	midbrain-hindbrain boundary morphogenesis	GO:0021555	0.0381	0.143	0	-0.15	13.4395	-4.82361	Gbx2|2.0050368	1	12	173	53607	http://www.ebi.ac.uk/QuickGO/GTerm?id=GO:0021555
8	6,7,8	regulation of intestinal lipid absorption	GO:1904729	0.0381	0.143	0	-0.15	13.4395	-4.82361	Lep|1.6475654	1	12	173	53607	http://www.ebi.ac.uk/QuickGO/GTerm?id=GO:1904729
6	6	sensory perception of light stimulus	GO:0050953	0.0382	0.143	-0.08	-0.18	13.4395	-4.82361	Opa1|1.6633599;Opn4|1.6855413;Clrn1|0.657143993;Olfm2|0.657508494	4	390	173	53607	http://www.ebi.ac.uk/QuickGO/GTerm?id=GO:0050953
5	4,5	positive regulation of cell cycle process	GO:0090068	0.0384	0.144	1.09	0.22	13.4395	-4.82361	Dazl|1.5083107;Igf1|1.8333511;Ins2|1.501474;Slf2|1.6083025;Ctgf|0.537202711	5	571	173	53607	http://www.ebi.ac.uk/QuickGO/GTerm?id=GO:0090068
6	6	hexose metabolic process	GO:0019318	0.0384	0.144	1.22	0.26	13.4395	-4.82361	Gpi|2.4248314;Igf1|1.8333511;Ins2|1.501474;Lep|1.6475654;Tcf7l2|0.657823285	5	571	173	53607	http://www.ebi.ac.uk/QuickGO/GTerm?id=GO:0019318
6	3,4,6	synaptic vesicle exocytosis	GO:0016079	0.0384	0.144	-0.98	-0.48	13.4395	-4.82361	Sytl2|0.593609732;Rab3b|0.57008766;Sytl3|0.31245567	3	229	173	53607	http://www.ebi.ac.uk/QuickGO/GTerm?id=GO:0016079
4	4	response to nitrogen compound	GO:1901698	0.0385	0.144	3.49	1.03	13.4395	-4.82361	Ube3a|1.6787672;Osbpl8|1.6370533;Gpi|2.4248314;Ins2|1.501474;Tshr|1.7740262;Lep|1.6475654;Nr4a2|1.9803841;Per1|1.567625;Fos|0.520821452;Klf5|0.628009106;Foxc2|0.532780009;Qrfpr|0.310474195;Ctgf|0.537202711	13	2321	173	53607	http://www.ebi.ac.uk/QuickGO/GTerm?id=GO:1901698
5	5	sensory perception	GO:0007600	0.0385	0.144	-3.77	-1.43	13.4395	-4.82361	Opa1|1.6633599;Opn4|1.6855413;Vmn1r49|1.5723487;Scn3b|1.6376927;Vmn1r26|1.5498266;Olfr1024|2.0258737;Vmn1r167|0.48916624;Vmn1r36|0.633023774;Pip|0.551542289;Rtp4|0.532946286;Adcyap1|0.608378898;Olfr95|0.647011995;Pde1c|0.647586187;Tas2r41|0.592552633;Clrn1|0.657143993;Myo15|0.645824072;Olfm2|0.657508494	17	3298	173	53607	http://www.ebi.ac.uk/QuickGO/GTerm?id=GO:0007600
4	4	response to extracellular stimulus	GO:0009991	0.0385	0.144	0.94	0.17	13.4395	-4.82361	Pon1|1.5448279;Pik3c2b|1.9768555;Lep|1.6475654;Krt20|1.5456492;Nr4a2|1.9803841;Adcyap1|0.608378898;Fos|0.520821452;Dapl1|0.549809587;Tcf7l2|0.657823285	9	1399	173	53607	http://www.ebi.ac.uk/QuickGO/GTerm?id=GO:0009991
5	4,5	regulation of cytokine production	GO:0001817	0.0387	0.144	-0.8	-0.42	13.4395	-4.82361	Ins2|1.501474;Clec7a|1.6193764;Lep|1.6475654;Per1|1.567625;Tgfb3|0.591089247;Sftpd|0.66537721;Isg15|0.455722399;Adcyap1|0.608378898;Prg4|0.354130898	9	1400	173	53607	http://www.ebi.ac.uk/QuickGO/GTerm?id=GO:0001817
5	5	male sex differentiation	GO:0046661	0.0388	0.144	0.23	-0.07	13.4395	-4.82361	Six4|1.510553;Bik|1.6502056;Sema3a|0.399673467;Lhx9|0.59095176	4	392	173	53607	http://www.ebi.ac.uk/QuickGO/GTerm?id=GO:0046661
4	4	tissue remodeling	GO:0048771	0.0388	0.144	0.02	-0.14	13.4395	-4.82361	Igf1|1.8333511;Lep|1.6475654;Tgfb3|0.591089247;Foxc2|0.532780009	4	392	173	53607	http://www.ebi.ac.uk/QuickGO/GTerm?id=GO:0048771
6	5,6	protein localization to membrane	GO:0072657	0.0389	0.144	0.04	-0.14	13.4395	-4.82361	Osbpl8|1.6370533;Ins2|1.501474;Scn3b|1.6376927;Slc51b|2.0196087;Chm|0.618787566;Rtp4|0.532946286;Sytl2|0.593609732;Rab3b|0.57008766	8	1183	173	53607	http://www.ebi.ac.uk/QuickGO/GTerm?id=GO:0072657
4	4	regulation of system process	GO:0044057	0.0389	0.144	2	0.53	13.4395	-4.82361	Cald1|1.602462;Pex5l|1.618897;Kdm5b|1.687644;Igf1|1.8333511;Scn3b|1.6376927;Lep|1.6475654;Sema3a|0.399673467;Ctgf|0.537202711	8	1183	173	53607	http://www.ebi.ac.uk/QuickGO/GTerm?id=GO:0044057
7	6,7	regulation of release of cytochrome c from mitochondria	GO:0090199	0.0395	0.146	0.44	0	13.4395	-4.82361	Opa1|1.6633599;Bik|1.6502056	2	97	173	53607	http://www.ebi.ac.uk/QuickGO/GTerm?id=GO:0090199
9	9	cAMP biosynthetic process	GO:0006171	0.0397	0.146	0.22	-0.08	13.4395	-4.82361	Adcy1|1.580024;Tshr|1.7740262;Adcyap1|0.608378898	3	232	173	53607	http://www.ebi.ac.uk/QuickGO/GTerm?id=GO:0006171
6	5,6	single-organism membrane fusion	GO:0044801	0.04	0.146	0.3	-0.05	13.4395	-4.82361	Opa1|1.6633599;Stx16|1.6225739;Sytl2|0.593609732;Sytl3|0.31245567	4	396	173	53607	http://www.ebi.ac.uk/QuickGO/GTerm?id=GO:0044801
9	6,7,8,9	glycogen biosynthetic process	GO:0005978	0.0402	0.146	0.44	0	13.4395	-4.82361	Igf1|1.8333511;Ins2|1.501474	2	98	173	53607	http://www.ebi.ac.uk/QuickGO/GTerm?id=GO:0005978
8	6,7,8	glucan biosynthetic process	GO:0009250	0.0402	0.146	0.44	0	13.4395	-4.82361	Igf1|1.8333511;Ins2|1.501474	2	98	173	53607	http://www.ebi.ac.uk/QuickGO/GTerm?id=GO:0009250
7	5,6,7	negative regulation of axon extension	GO:0030517	0.0402	0.146	-0.63	-0.37	13.4395	-4.82361	Sema3a|0.399673467;Sema3f|0.580937962	2	98	173	53607	http://www.ebi.ac.uk/QuickGO/GTerm?id=GO:0030517
5	5	epithelium development	GO:0060429	0.0403	0.146	-1.57	-0.68	13.4395	-4.82361	Six4|1.510553;Opa1|1.6633599;Kdm5b|1.687644;Igf1|1.8333511;Madcam1|1.562125;Pou2f1|1.5176835;Gbx2|2.0050368;Sostdc1|0.643872175;Clrn1|0.657143993;Wnt7b|0.61148036;Sema3a|0.399673467;Slc4a5|0.62369698;Klf5|0.628009106;Foxc2|0.532780009;Tcf7l2|0.657823285	15	2822	173	53607	http://www.ebi.ac.uk/QuickGO/GTerm?id=GO:0060429
5	5	organelle fusion	GO:0048284	0.0407	0.146	0.3	-0.05	13.4395	-4.82361	Opa1|1.6633599;Stx16|1.6225739;Sytl2|0.593609732;Sytl3|0.31245567	4	398	173	53607	http://www.ebi.ac.uk/QuickGO/GTerm?id=GO:0048284
6	5,6	regulation of inflammatory response	GO:0050727	0.0409	0.146	0.62	0.06	13.4395	-4.82361	Ins2|1.501474;Lep|1.6475654;Per1|1.567625;Adcyap1|0.608378898;Usp18|0.397332295	5	581	173	53607	http://www.ebi.ac.uk/QuickGO/GTerm?id=GO:0050727
8	6,7,8	regulation of glycolytic process	GO:0006110	0.041	0.146	0.44	0	13.4395	-4.82361	Igf1|1.8333511;Ins2|1.501474	2	99	173	53607	http://www.ebi.ac.uk/QuickGO/GTerm?id=GO:0006110
5	5	cell maturation	GO:0048469	0.041	0.146	0.9	0.15	13.4395	-4.82361	Dazl|1.5083107;Catsperd|1.6519562;Nr4a2|1.9803841;Defb1|0.618270932	4	399	173	53607	http://www.ebi.ac.uk/QuickGO/GTerm?id=GO:0048469
7	6,7	segmentation	GO:0035282	0.041	0.146	-0.91	-0.46	13.4395	-4.82361	Sema3a|0.399673467;Foxc2|0.532780009;Sema3f|0.580937962	3	235	173	53607	http://www.ebi.ac.uk/QuickGO/GTerm?id=GO:0035282
7	6,7	cholesterol metabolic process	GO:0008203	0.041	0.146	0.61	0.06	13.4395	-4.82361	Pon1|1.5448279;Lep|1.6475654;Hsd3b7|1.605346	3	235	173	53607	http://www.ebi.ac.uk/QuickGO/GTerm?id=GO:0008203
7	6,7	transmembrane receptor protein serine/threonine kinase signaling pathway	GO:0007178	0.041	0.146	-1.33	-0.6	13.4395	-4.82361	Akap2|1.522913;Tgfb3|0.591089247;Sostdc1|0.643872175;Fos|0.520821452;Vwc2l|0.550887488;Tcf7l2|0.657823285	6	777	173	53607	http://www.ebi.ac.uk/QuickGO/GTerm?id=GO:0007178
8	5,7,8	extracellular matrix constituent secretion	GO:0070278	0.0412	0.146	0	-0.15	13.4395	-4.82361	Ctgf|0.537202711	1	13	173	53607	http://www.ebi.ac.uk/QuickGO/GTerm?id=GO:0070278
4	4	negative regulation of apoptotic process involved in development	GO:1904746	0.0412	0.146	0	-0.15	13.4395	-4.82361	Foxc2|0.532780009	1	13	173	53607	http://www.ebi.ac.uk/QuickGO/GTerm?id=GO:1904746
7	6,7	regulation of chemokine (C-C motif) ligand 5 production	GO:0071649	0.0412	0.146	0	-0.15	13.4395	-4.82361	Adcyap1|0.608378898	1	13	173	53607	http://www.ebi.ac.uk/QuickGO/GTerm?id=GO:0071649
7	5,7	negative regulation of skeletal muscle cell differentiation	GO:2001015	0.0412	0.146	0	-0.15	13.4395	-4.82361	Six4|1.510553	1	13	173	53607	http://www.ebi.ac.uk/QuickGO/GTerm?id=GO:2001015
9	5,6,7,8,9	positive regulation of protein glycosylation	GO:0060050	0.0412	0.146	0	-0.15	13.4395	-4.82361	Slc51b|2.0196087	1	13	173	53607	http://www.ebi.ac.uk/QuickGO/GTerm?id=GO:0060050
8	6,7,8	negative regulation of acute inflammatory response to antigenic stimulus	GO:0002865	0.0412	0.146	0	-0.15	13.4395	-4.82361	Adcyap1|0.608378898	1	13	173	53607	http://www.ebi.ac.uk/QuickGO/GTerm?id=GO:0002865
6	5,6	positive regulation of occluding junction disassembly	GO:1905075	0.0412	0.146	0	-0.15	13.4395	-4.82361	Tgfb3|0.591089247	1	13	173	53607	http://www.ebi.ac.uk/QuickGO/GTerm?id=GO:1905075
5	5	regulation of occluding junction disassembly	GO:1905073	0.0412	0.146	0	-0.15	13.4395	-4.82361	Tgfb3|0.591089247	1	13	173	53607	http://www.ebi.ac.uk/QuickGO/GTerm?id=GO:1905073
8	8	ureteric bud formation	GO:0060676	0.0412	0.146	0	-0.15	13.4395	-4.82361	Six4|1.510553	1	13	173	53607	http://www.ebi.ac.uk/QuickGO/GTerm?id=GO:0060676
7	5,6,7	rhodopsin mediated signaling pathway	GO:0016056	0.0412	0.146	0	-0.15	13.4395	-4.82361	Opn4|1.6855413	1	13	173	53607	http://www.ebi.ac.uk/QuickGO/GTerm?id=GO:0016056
6	6	cellular response to brain-derived neurotrophic factor stimulus	GO:1990416	0.0412	0.146	0	-0.15	13.4395	-4.82361	Ube3a|1.6787672	1	13	173	53607	http://www.ebi.ac.uk/QuickGO/GTerm?id=GO:1990416
8	8	keratinocyte apoptotic process	GO:0097283	0.0412	0.146	0	-0.15	13.4395	-4.82361	Serpinb13|0.645839213	1	13	173	53607	http://www.ebi.ac.uk/QuickGO/GTerm?id=GO:0097283
10	6,8,10	regulation of follicle-stimulating hormone secretion	GO:0046880	0.0412	0.146	0	-0.15	13.4395	-4.82361	Lep|1.6475654	1	13	173	53607	http://www.ebi.ac.uk/QuickGO/GTerm?id=GO:0046880
6	5,6	positive regulation of sperm motility	GO:1902093	0.0412	0.146	0	-0.15	13.4395	-4.82361	Defb1|0.618270932	1	13	173	53607	http://www.ebi.ac.uk/QuickGO/GTerm?id=GO:1902093
7	5,7	response to molecule of fungal origin	GO:0002238	0.0412	0.146	0	-0.15	13.4395	-4.82361	Clec7a|1.6193764	1	13	173	53607	http://www.ebi.ac.uk/QuickGO/GTerm?id=GO:0002238
10	7,8,9,10	negative regulation of protein deubiquitination	GO:0090086	0.0412	0.146	0	-0.15	13.4395	-4.82361	Trim21|0.590609231	1	13	173	53607	http://www.ebi.ac.uk/QuickGO/GTerm?id=GO:0090086
9	7,8,9	cell surface pattern recognition receptor signaling pathway	GO:0002752	0.0412	0.146	0	-0.15	13.4395	-4.82361	Clec7a|1.6193764	1	13	173	53607	http://www.ebi.ac.uk/QuickGO/GTerm?id=GO:0002752
5	5	occluding junction disassembly	GO:1905071	0.0412	0.146	0	-0.15	13.4395	-4.82361	Tgfb3|0.591089247	1	13	173	53607	http://www.ebi.ac.uk/QuickGO/GTerm?id=GO:1905071
4	4	response to gravity	GO:0009629	0.0412	0.146	0	-0.15	13.4395	-4.82361	Fos|0.520821452	1	13	173	53607	http://www.ebi.ac.uk/QuickGO/GTerm?id=GO:0009629
8	7,8	glutamine transport	GO:0006868	0.0412	0.146	0	-0.15	13.4395	-4.82361	Lep|1.6475654	1	13	173	53607	http://www.ebi.ac.uk/QuickGO/GTerm?id=GO:0006868
8	7,8	dichotomous subdivision of terminal units involved in salivary gland branching	GO:0060666	0.0412	0.146	0	-0.15	13.4395	-4.82361	Sema3a|0.399673467	1	13	173	53607	http://www.ebi.ac.uk/QuickGO/GTerm?id=GO:0060666
4	4	regulation of protein complex stability	GO:0061635	0.0412	0.146	0	-0.15	13.4395	-4.82361	Tapbp|0.620382416	1	13	173	53607	http://www.ebi.ac.uk/QuickGO/GTerm?id=GO:0061635
6	5,6	positive regulation of sister chromatid cohesion	GO:0045876	0.0412	0.146	0	-0.15	13.4395	-4.82361	Slf2|1.6083025	1	13	173	53607	http://www.ebi.ac.uk/QuickGO/GTerm?id=GO:0045876
9	8,9	regulation of keratinocyte apoptotic process	GO:1902172	0.0412	0.146	0	-0.15	13.4395	-4.82361	Serpinb13|0.645839213	1	13	173	53607	http://www.ebi.ac.uk/QuickGO/GTerm?id=GO:1902172
5	5	negative regulation of catalytic activity	GO:0043086	0.0414	0.147	2.49	0.69	13.4395	-4.82361	Usp47|1.5590137;Gpi|2.4248314;Spock1|1.8344355;Ins2|1.501474;Tfpi2|1.9140846;RTRAF|1.5716088;Spink10|1.535757;Sh3bp5l|0.666402105;Adcyap1|0.608378898;Serpinb13|0.645839213;Sytl2|0.593609732	11	1874	173	53607	http://www.ebi.ac.uk/QuickGO/GTerm?id=GO:0043086
5	4,5	positive regulation of cell proliferation	GO:0008284	0.0415	0.147	-0.05	-0.17	13.4395	-4.82361	Kdm5b|1.687644;Igf1|1.8333511;Ins2|1.501474;St8sia1|1.6915716;Tshr|1.7740262;Lep|1.6475654;Tgfb3|0.591089247;Adcyap1|0.608378898;Wnt7b|0.61148036;Klf5|0.628009106;Ctgf|0.537202711;Tcf7l2|0.657823285	12	2109	173	53607	http://www.ebi.ac.uk/QuickGO/GTerm?id=GO:0008284
4	4	regulation of catalytic activity	GO:0050790	0.0416	0.148	6.18	1.94	13.4395	-4.82361	Usp47|1.5590137;Mcf2l|3.2131133;Mon1a|1.5725384;Cyth1|1.7932152;Osbpl8|1.6370533;Gpi|2.4248314;Murc|1.6083461;Itsn2|1.7630032;Spock1|1.8344355;Ins2|1.501474;Tfpi2|1.9140846;Adcy1|1.580024;Tshr|1.7740262;Lep|1.6475654;RTRAF|1.5716088;Spink10|1.535757;Nr4a2|1.9803841;Tgfb3|0.591089247;Sh3bp5l|0.666402105;Chm|0.618787566;Adcyap1|0.608378898;Serpinb13|0.645839213;Spag9|0.659044162;Wnt7b|0.61148036;Sy…	26	5661	173	53607	http://www.ebi.ac.uk/QuickGO/GTerm?id=GO:0050790
6	6	response to cadmium ion	GO:0046686	0.0417	0.148	-0.1	-0.19	13.4395	-4.82361	Gpi|2.4248314;Fos|0.520821452	2	100	173	53607	http://www.ebi.ac.uk/QuickGO/GTerm?id=GO:0046686
6	5,6	regulation of polysaccharide metabolic process	GO:0032881	0.0417	0.148	0.44	0	13.4395	-4.82361	Igf1|1.8333511;Ins2|1.501474	2	100	173	53607	http://www.ebi.ac.uk/QuickGO/GTerm?id=GO:0032881
6	5,6	cellular polysaccharide metabolic process	GO:0044264	0.0419	0.148	0.18	-0.09	13.4395	-4.82361	Igf1|1.8333511;Ins2|1.501474;Tcf7l2|0.657823285	3	237	173	53607	http://www.ebi.ac.uk/QuickGO/GTerm?id=GO:0044264
9	8,9	regulation of peptidyl-tyrosine phosphorylation	GO:0050730	0.0419	0.148	0.36	-0.03	13.4395	-4.82361	Igf1|1.8333511;Ins2|1.501474;Lep|1.6475654;Tnfrsf18|0.649862015;Sh3bp5l|0.666402105	5	585	173	53607	http://www.ebi.ac.uk/QuickGO/GTerm?id=GO:0050730
3	3	anatomical structure formation involved in morphogenesis	GO:0048646	0.0422	0.149	3.91	1.17	13.4395	-4.82361	Kif27|1.9103601;Six4|1.510553;Opa1|1.6633599;Gpi|2.4248314;Murc|1.6083461;Ins2|1.501474;Lep|1.6475654;Pou2f1|1.5176835;MGI:2141418|1.7282494;Gbx2|2.0050368;Tgfb3|0.591089247;Cbln1|0.457339654;Wnt7b|0.61148036;Klf5|0.628009106;Foxc2|0.532780009;Ctgf|0.537202711	16	3087	173	53607	http://www.ebi.ac.uk/QuickGO/GTerm?id=GO:0048646
7	5,7	regulation of axon extension	GO:0030516	0.0423	0.149	-0.33	-0.26	13.4395	-4.82361	Wdr36|2.1331694;Sema3a|0.399673467;Sema3f|0.580937962	3	238	173	53607	http://www.ebi.ac.uk/QuickGO/GTerm?id=GO:0030516
3	3	ovulation cycle	GO:0042698	0.0423	0.149	0.22	-0.08	13.4395	-4.82361	Ube3a|1.6787672;Lep|1.6475654;Adcyap1|0.608378898	3	238	173	53607	http://www.ebi.ac.uk/QuickGO/GTerm?id=GO:0042698
4	4	positive regulation of biomineral tissue development	GO:0070169	0.0425	0.149	-0.57	-0.34	13.4395	-4.82361	Tgfb3|0.591089247;Isg15|0.455722399	2	101	173	53607	http://www.ebi.ac.uk/QuickGO/GTerm?id=GO:0070169
4	3,4	regulation of behavior	GO:0050795	0.0426	0.15	0.23	-0.07	13.4395	-4.82361	Opn4|1.6855413;Ins2|1.501474;Sema3a|0.399673467;Sema3f|0.580937962	4	404	173	53607	http://www.ebi.ac.uk/QuickGO/GTerm?id=GO:0050795
9	7,8,9	negative regulation of transcription from RNA polymerase II promoter	GO:0000122	0.043	0.151	-2.79	-1.09	13.4395	-4.82361	Zkscan3|1.6924356;Ins2|1.501474;Lep|1.6475654;Nr4a2|1.9803841;Per1|1.567625;Phf21a|0.537862566;Myef2|0.498216882;Pcgf2|0.543926231;Dmbx1|0.664128809;Klf5|0.628009106;Foxc2|0.532780009;Tcf7l2|0.657823285	12	2121	173	53607	http://www.ebi.ac.uk/QuickGO/GTerm?id=GO:0000122
5	5	vasculature development	GO:0001944	0.0432	0.151	-2.52	-1	13.4395	-4.82361	Gpi|2.4248314;Igf1|1.8333511;Lep|1.6475654;Gbx2|2.0050368;Chm|0.618787566;Wnt7b|0.61148036;Klf5|0.628009106;Foxc2|0.532780009;Ctgf|0.537202711;Tcf7l2|0.657823285	10	1656	173	53607	http://www.ebi.ac.uk/QuickGO/GTerm?id=GO:0001944
8	7,8	negative regulation of epithelial cell apoptotic process	GO:1904036	0.0432	0.151	-0.37	-0.28	13.4395	-4.82361	Serpinb13|0.645839213;Tcf7l2|0.657823285	2	102	173	53607	http://www.ebi.ac.uk/QuickGO/GTerm?id=GO:1904036
5	5	regulation of lipid transport	GO:0032368	0.0436	0.151	0.63	0.06	13.4395	-4.82361	Kdm5b|1.687644;Pon1|1.5448279;Lep|1.6475654	3	241	173	53607	http://www.ebi.ac.uk/QuickGO/GTerm?id=GO:0032368
5	5	nucleoside phosphate catabolic process	GO:1901292	0.0436	0.151	0.19	-0.09	13.4395	-4.82361	Igf1|1.8333511;Ins2|1.501474;Pde1c|0.647586187	3	241	173	53607	http://www.ebi.ac.uk/QuickGO/GTerm?id=GO:1901292
8	8	regulation of cAMP metabolic process	GO:0030814	0.0436	0.151	0.22	-0.08	13.4395	-4.82361	Adcy1|1.580024;Tshr|1.7740262;Adcyap1|0.608378898	3	241	173	53607	http://www.ebi.ac.uk/QuickGO/GTerm?id=GO:0030814
6	6	acute inflammatory response	GO:0002526	0.0436	0.151	-0.18	-0.21	13.4395	-4.82361	Ins2|1.501474;Defb1|0.618270932;Adcyap1|0.608378898	3	241	173	53607	http://www.ebi.ac.uk/QuickGO/GTerm?id=GO:0002526
4	4	regulation of anatomical structure size	GO:0090066	0.0436	0.151	-2.13	-0.87	13.4395	-4.82361	Wdr36|2.1331694;Lep|1.6475654;Crabp2|0.608322164;Wnt7b|0.61148036;Sema3a|0.399673467;Foxc2|0.532780009;Rab3b|0.57008766;Sema3f|0.580937962	8	1211	173	53607	http://www.ebi.ac.uk/QuickGO/GTerm?id=GO:0090066
6	5,6	small GTPase mediated signal transduction	GO:0007264	0.044	0.151	2.54	0.71	13.4395	-4.82361	Mcf2l|3.2131133;Cyth1|1.7932152;Arl10|1.5994053;Arl15|1.5095077;Murc|1.6083461;Itsn2|1.7630032;Igf1|1.8333511;Chm|0.618787566;Arl5c|0.592171598;Rab3b|0.57008766	10	1662	173	53607	http://www.ebi.ac.uk/QuickGO/GTerm?id=GO:0007264
5	5	modulation of molecular function in other organism	GO:0044359	0.0443	0.151	0	-0.15	13.4395	-4.82361	Sftpd|0.66537721	1	14	173	53607	http://www.ebi.ac.uk/QuickGO/GTerm?id=GO:0044359
7	6,7	negative regulation of molecular function in other organism involved in symbiotic interaction	GO:0052204	0.0443	0.151	0	-0.15	13.4395	-4.82361	Sftpd|0.66537721	1	14	173	53607	http://www.ebi.ac.uk/QuickGO/GTerm?id=GO:0052204
6	5,6	hypothalamus cell differentiation	GO:0021979	0.0443	0.151	0	-0.15	13.4395	-4.82361	Sema3a|0.399673467	1	14	173	53607	http://www.ebi.ac.uk/QuickGO/GTerm?id=GO:0021979
7	7	cellular response to corticotropin-releasing hormone stimulus	GO:0071376	0.0443	0.151	0	-0.15	13.4395	-4.82361	Nr4a2|1.9803841	1	14	173	53607	http://www.ebi.ac.uk/QuickGO/GTerm?id=GO:0071376
10	6,7,8,9,10	branch elongation involved in ureteric bud branching	GO:0060681	0.0443	0.151	0	-0.15	13.4395	-4.82361	Six4|1.510553	1	14	173	53607	http://www.ebi.ac.uk/QuickGO/GTerm?id=GO:0060681
7	5,6,7	positive regulation of hepatic stellate cell activation	GO:2000491	0.0443	0.151	0	-0.15	13.4395	-4.82361	Lep|1.6475654	1	14	173	53607	http://www.ebi.ac.uk/QuickGO/GTerm?id=GO:2000491
5	5	methylglyoxal metabolic process	GO:0009438	0.0443	0.151	0	-0.15	13.4395	-4.82361	Gpi|2.4248314	1	14	173	53607	http://www.ebi.ac.uk/QuickGO/GTerm?id=GO:0009438
6	5,6	negative regulation of molecular function in other organism	GO:0044362	0.0443	0.151	0	-0.15	13.4395	-4.82361	Sftpd|0.66537721	1	14	173	53607	http://www.ebi.ac.uk/QuickGO/GTerm?id=GO:0044362
4	4	renal inner medulla development	GO:0072053	0.0443	0.151	0	-0.15	13.4395	-4.82361	Wnt7b|0.61148036	1	14	173	53607	http://www.ebi.ac.uk/QuickGO/GTerm?id=GO:0072053
6	6	modulation of molecular function in other organism involved in symbiotic interaction	GO:0052205	0.0443	0.151	0	-0.15	13.4395	-4.82361	Sftpd|0.66537721	1	14	173	53607	http://www.ebi.ac.uk/QuickGO/GTerm?id=GO:0052205
9	7,8,9	regulation of intestinal cholesterol absorption	GO:0030300	0.0443	0.151	0	-0.15	13.4395	-4.82361	Lep|1.6475654	1	14	173	53607	http://www.ebi.ac.uk/QuickGO/GTerm?id=GO:0030300
8	5,6,7,8	positive regulation of protein exit from endoplasmic reticulum	GO:0070863	0.0443	0.151	0	-0.15	13.4395	-4.82361	Slc51b|2.0196087	1	14	173	53607	http://www.ebi.ac.uk/QuickGO/GTerm?id=GO:0070863
4	4	regulation of male gonad development	GO:2000018	0.0443	0.151	0	-0.15	13.4395	-4.82361	Sema3a|0.399673467	1	14	173	53607	http://www.ebi.ac.uk/QuickGO/GTerm?id=GO:2000018
10	6,8,10	regulation of luteinizing hormone secretion	GO:0033684	0.0443	0.151	0	-0.15	13.4395	-4.82361	Lep|1.6475654	1	14	173	53607	http://www.ebi.ac.uk/QuickGO/GTerm?id=GO:0033684
4	4	dedifferentiation	GO:0043696	0.0443	0.151	0	-0.15	13.4395	-4.82361	Olfm2|0.657508494	1	14	173	53607	http://www.ebi.ac.uk/QuickGO/GTerm?id=GO:0043696
7	7	antigen processing and presentation of exogenous peptide antigen via MHC class I, TAP-dependent	GO:0002479	0.0443	0.151	0	-0.15	13.4395	-4.82361	Tapbp|0.620382416	1	14	173	53607	http://www.ebi.ac.uk/QuickGO/GTerm?id=GO:0002479
9	6,7,8,9	negative regulation of dendritic spine morphogenesis	GO:0061002	0.0443	0.151	0	-0.15	13.4395	-4.82361	Ube3a|1.6787672	1	14	173	53607	http://www.ebi.ac.uk/QuickGO/GTerm?id=GO:0061002
6	5,6	xenobiotic transport	GO:0042908	0.0443	0.151	0	-0.15	13.4395	-4.82361	Nr1i2|1.7842534	1	14	173	53607	http://www.ebi.ac.uk/QuickGO/GTerm?id=GO:0042908
5	5	cell dedifferentiation	GO:0043697	0.0443	0.151	0	-0.15	13.4395	-4.82361	Olfm2|0.657508494	1	14	173	53607	http://www.ebi.ac.uk/QuickGO/GTerm?id=GO:0043697
7	4,5,6,7	negative regulation of respiratory burst involved in inflammatory response	GO:0060266	0.0443	0.151	0	-0.15	13.4395	-4.82361	Ins2|1.501474	1	14	173	53607	http://www.ebi.ac.uk/QuickGO/GTerm?id=GO:0060266
8	6,7,8	regulation of vascular smooth muscle cell differentiation	GO:1905063	0.0443	0.151	0	-0.15	13.4395	-4.82361	Klf5|0.628009106	1	14	173	53607	http://www.ebi.ac.uk/QuickGO/GTerm?id=GO:1905063
6	6	response to corticotropin-releasing hormone	GO:0043435	0.0443	0.151	0	-0.15	13.4395	-4.82361	Nr4a2|1.9803841	1	14	173	53607	http://www.ebi.ac.uk/QuickGO/GTerm?id=GO:0043435
10	7,8,10	regulation of neuron projection development	GO:0010975	0.0443	0.151	0	-0.15	13.4395	-4.82361	Ube3a|1.6787672;Wdr36|2.1331694;Itsn2|1.7630032;Spock1|1.8344355;Crabp2|0.608322164;Adcyap1|0.608378898;Sema3a|0.399673467;Sema3f|0.580937962	8	1215	173	53607	http://www.ebi.ac.uk/QuickGO/GTerm?id=GO:0010975
5	5	positive regulation of binding	GO:0051099	0.0445	0.151	0.84	0.13	13.4395	-4.82361	Cald1|1.602462;Igf1|1.8333511;Pon1|1.5448279;Tcf7l2|0.657823285	4	410	173	53607	http://www.ebi.ac.uk/QuickGO/GTerm?id=GO:0051099
5	5	muscle organ development	GO:0007517	0.0446	0.151	-0.57	-0.34	13.4395	-4.82361	Six4|1.510553;Murc|1.6083461;Bcl9|1.5354732;Fos|0.520821452;Klf5|0.628009106;Foxc2|0.532780009;Tcf7l2|0.657823285	7	1001	173	53607	http://www.ebi.ac.uk/QuickGO/GTerm?id=GO:0007517
9	6,7,8,9	regulation of gluconeogenesis	GO:0006111	0.0448	0.152	-0.03	-0.16	13.4395	-4.82361	Lep|1.6475654;Tcf7l2|0.657823285	2	104	173	53607	http://www.ebi.ac.uk/QuickGO/GTerm?id=GO:0006111
6	6	regulation of peptidase activity	GO:0052547	0.0448	0.152	1.77	0.45	13.4395	-4.82361	Usp47|1.5590137;Gpi|2.4248314;Spock1|1.8344355;Tfpi2|1.9140846;Spink10|1.535757;Serpinb13|0.645839213;Ctgf|0.537202711	7	1002	173	53607	http://www.ebi.ac.uk/QuickGO/GTerm?id=GO:0052547
6	4,6	response to bacterium	GO:0009617	0.0448	0.152	-2.38	-0.96	13.4395	-4.82361	Defa20|1.5796245;Tnfrsf18|0.649862015;Defb1|0.618270932;Sftpd|0.66537721;Isg15|0.455722399;Fos|0.520821452;Ly6a|0.616563105;Sp110|0.424112653;Usp18|0.397332295	9	1440	173	53607	http://www.ebi.ac.uk/QuickGO/GTerm?id=GO:0009617
6	4,6	lung development	GO:0030324	0.045	0.152	-1.15	-0.54	13.4395	-4.82361	Igf1|1.8333511;Tgfb3|0.591089247;Sftpd|0.66537721;Wnt7b|0.61148036;Ctgf|0.537202711	5	597	173	53607	http://www.ebi.ac.uk/QuickGO/GTerm?id=GO:0030324
6	5,6	nuclear transport	GO:0051169	0.0452	0.153	0.63	0.06	13.4395	-4.82361	Thoc7|1.648786;Igf1|1.8333511;Ei24|1.674788;Lep|1.6475654;Tgfb3|0.591089247;Gpn2|0.596067907;Tcf7l2|0.657823285	7	1004	173	53607	http://www.ebi.ac.uk/QuickGO/GTerm?id=GO:0051169
5	5	oocyte development	GO:0048599	0.0455	0.154	0.44	0	13.4395	-4.82361	Dazl|1.5083107;Igf1|1.8333511	2	105	173	53607	http://www.ebi.ac.uk/QuickGO/GTerm?id=GO:0048599
4	4	regulation of multicellular organismal metabolic process	GO:0044246	0.0455	0.154	-0.5	-0.32	13.4395	-4.82361	Tgfb3|0.591089247;Ctgf|0.537202711	2	105	173	53607	http://www.ebi.ac.uk/QuickGO/GTerm?id=GO:0044246
8	7,8	regulation of cyclic nucleotide biosynthetic process	GO:0030802	0.0459	0.155	0.22	-0.08	13.4395	-4.82361	Adcy1|1.580024;Tshr|1.7740262;Adcyap1|0.608378898	3	246	173	53607	http://www.ebi.ac.uk/QuickGO/GTerm?id=GO:0030802
6	5,6	enzyme linked receptor protein signaling pathway	GO:0007167	0.0461	0.155	-2.74	-1.08	13.4395	-4.82361	Osbpl8|1.6370533;Akap2|1.522913;Igf1|1.8333511;Ins2|1.501474;Lep|1.6475654;Tgfb3|0.591089247;Sostdc1|0.643872175;Fos|0.520821452;Vwc2l|0.550887488;Foxc2|0.532780009;Ctgf|0.537202711;Tcf7l2|0.657823285	12	2145	173	53607	http://www.ebi.ac.uk/QuickGO/GTerm?id=GO:0007167
6	6	regulation of nucleocytoplasmic transport	GO:0046822	0.0462	0.155	-0.07	-0.17	13.4395	-4.82361	Igf1|1.8333511;Lep|1.6475654;Tgfb3|0.591089247;Tcf7l2|0.657823285	4	415	173	53607	http://www.ebi.ac.uk/QuickGO/GTerm?id=GO:0046822
5	5	blood vessel remodeling	GO:0001974	0.0463	0.155	0.01	-0.15	13.4395	-4.82361	Igf1|1.8333511;Foxc2|0.532780009	2	106	173	53607	http://www.ebi.ac.uk/QuickGO/GTerm?id=GO:0001974
5	5	pituitary gland development	GO:0021983	0.0463	0.155	-0.4	-0.29	13.4395	-4.82361	Adcyap1|0.608378898;Tcf7l2|0.657823285	2	106	173	53607	http://www.ebi.ac.uk/QuickGO/GTerm?id=GO:0021983
7	5,6,7	mesenchyme morphogenesis	GO:0072132	0.0463	0.155	-0.5	-0.32	13.4395	-4.82361	Tgfb3|0.591089247;Foxc2|0.532780009	2	106	173	53607	http://www.ebi.ac.uk/QuickGO/GTerm?id=GO:0072132
4	4	negative regulation of developmental growth	GO:0048640	0.0463	0.155	-0.82	-0.43	13.4395	-4.82361	Sema3a|0.399673467;Tcf7l2|0.657823285;Sema3f|0.580937962	3	247	173	53607	http://www.ebi.ac.uk/QuickGO/GTerm?id=GO:0048640
4	4	respiratory tube development	GO:0030323	0.0466	0.156	-1.15	-0.54	13.4395	-4.82361	Igf1|1.8333511;Tgfb3|0.591089247;Sftpd|0.66537721;Wnt7b|0.61148036;Ctgf|0.537202711	5	603	173	53607	http://www.ebi.ac.uk/QuickGO/GTerm?id=GO:0030323
5	5	organophosphate catabolic process	GO:0046434	0.0468	0.156	0.82	0.13	13.4395	-4.82361	Igf1|1.8333511;Ins2|1.501474;Pon1|1.5448279;Pde1c|0.647586187	4	417	173	53607	http://www.ebi.ac.uk/QuickGO/GTerm?id=GO:0046434
5	5	connective tissue development	GO:0061448	0.0469	0.156	-0.48	-0.31	13.4395	-4.82361	Igf1|1.8333511;Lep|1.6475654;Wnt7b|0.61148036;Foxc2|0.532780009;Ctgf|0.537202711	5	604	173	53607	http://www.ebi.ac.uk/QuickGO/GTerm?id=GO:0061448
5	5	negative regulation of protein metabolic process	GO:0051248	0.047	0.156	3.75	1.12	13.4395	-4.82361	Usp47|1.5590137;Gpi|2.4248314;Igf1|1.8333511;Spock1|1.8344355;Ins2|1.501474;Tfpi2|1.9140846;RTRAF|1.5716088;Spink10|1.535757;Per1|1.567625;Sh3bp5l|0.666402105;Isg15|0.455722399;Serpinb13|0.645839213;Trim21|0.590609231;Prg4|0.354130898;Sytl2|0.593609732	15	2883	173	53607	http://www.ebi.ac.uk/QuickGO/GTerm?id=GO:0051248
6	4,5,6	positive regulation of cellular metabolic process	GO:0031325	0.047	0.156	7.94	2.53	13.4395	-4.82361	Mcf2l|3.2131133;Six4|1.510553;Ube3a|1.6787672;Zkscan3|1.6924356;Osbpl8|1.6370533;Murc|1.6083461;Dazl|1.5083107;Igf1|1.8333511;Ins2|1.501474;Adcy1|1.580024;Tshr|1.7740262;Lep|1.6475654;Slc51b|2.0196087;Pou2f1|1.5176835;RTRAF|1.5716088;Slf2|1.6083025;Nr1i2|1.7842534;Nr4a2|1.9803841;Rax|1.5461596;Gbx2|2.0050368;Bcl9|1.5354732;Per1|1.567625;Tnfrsf18|0.649862015;Tgfb3|0.591089247;Adcyap1|0.608378898;F…	34	7905	173	53607	http://www.ebi.ac.uk/QuickGO/GTerm?id=GO:0031325
6	5,6	programmed cell death involved in cell development	GO:0010623	0.0471	0.156	-0.49	-0.32	13.4395	-4.82361	Wnt7b|0.61148036;Foxc2|0.532780009	2	107	173	53607	http://www.ebi.ac.uk/QuickGO/GTerm?id=GO:0010623
7	5,6,7	establishment of protein localization to organelle	GO:0072594	0.0472	0.156	1.9	0.49	13.4395	-4.82361	Pex5l|1.618897;Igf1|1.8333511;Dtwd2|2.2511744;Ei24|1.674788;Lep|1.6475654;Tgfb3|0.591089247;Gpn2|0.596067907;Tcf7l2|0.657823285	8	1231	173	53607	http://www.ebi.ac.uk/QuickGO/GTerm?id=GO:0072594
False	obselete	regulation of microvillus assembly	GO:0032534	0.0473	0.156	0	-0.15	13.4395	-4.82361	Klf5|0.628009106	1	15	173	53607	http://www.ebi.ac.uk/QuickGO/GTerm?id=GO:0032534
10	6,8,9,10	corticotropin secretion	GO:0051458	0.0473	0.156	0	-0.15	13.4395	-4.82361	Pex5l|1.618897	1	15	173	53607	http://www.ebi.ac.uk/QuickGO/GTerm?id=GO:0051458
7	5,6,7	negative regulation of excitatory postsynaptic potential	GO:0090394	0.0473	0.156	0	-0.15	13.4395	-4.82361	Cbln1|0.457339654	1	15	173	53607	http://www.ebi.ac.uk/QuickGO/GTerm?id=GO:0090394
9	6,7,8,9	purine ribonucleotide transport	GO:0015868	0.0473	0.156	0	-0.15	13.4395	-4.82361	Slc25a41|1.8137449	1	15	173	53607	http://www.ebi.ac.uk/QuickGO/GTerm?id=GO:0015868
7	6,7	nucleoside diphosphate biosynthetic process	GO:0009133	0.0473	0.156	0	-0.15	13.4395	-4.82361	Ak1|1.5147715	1	15	173	53607	http://www.ebi.ac.uk/QuickGO/GTerm?id=GO:0009133
6	6	response to cobalt ion	GO:0032025	0.0473	0.156	0	-0.15	13.4395	-4.82361	D2hgdh|1.8024395	1	15	173	53607	http://www.ebi.ac.uk/QuickGO/GTerm?id=GO:0032025
8	6,7,8	metanephric mesenchyme development	GO:0072075	0.0473	0.156	0	-0.15	13.4395	-4.82361	Six4|1.510553	1	15	173	53607	http://www.ebi.ac.uk/QuickGO/GTerm?id=GO:0072075
9	5,8,9	axonogenesis involved in innervation	GO:0060385	0.0473	0.156	0	-0.15	13.4395	-4.82361	Sema3a|0.399673467	1	15	173	53607	http://www.ebi.ac.uk/QuickGO/GTerm?id=GO:0060385
5	5	negative regulation of apoptotic process involved in morphogenesis	GO:1902338	0.0473	0.156	0	-0.15	13.4395	-4.82361	Foxc2|0.532780009	1	15	173	53607	http://www.ebi.ac.uk/QuickGO/GTerm?id=GO:1902338
6	4,5,6	regulation of respiratory burst involved in inflammatory response	GO:0060264	0.0473	0.156	0	-0.15	13.4395	-4.82361	Ins2|1.501474	1	15	173	53607	http://www.ebi.ac.uk/QuickGO/GTerm?id=GO:0060264
7	6,7	substrate-dependent cerebral cortex tangential migration	GO:0021825	0.0473	0.156	0	-0.15	13.4395	-4.82361	Sema3a|0.399673467	1	15	173	53607	http://www.ebi.ac.uk/QuickGO/GTerm?id=GO:0021825
6	4,5,6	positive regulation of cell cycle	GO:0045787	0.0475	0.156	1.32	0.3	13.4395	-4.82361	Dazl|1.5083107;Igf1|1.8333511;Ins2|1.501474;Slf2|1.6083025;Trim21|0.590609231;Ctgf|0.537202711	6	806	173	53607	http://www.ebi.ac.uk/QuickGO/GTerm?id=GO:0045787
6	6	protein modification by small protein removal	GO:0070646	0.0479	0.157	0.23	-0.07	13.4395	-4.82361	Usp47|1.5590137;Usp40|1.6036198;Trim21|0.590609231;Usp18|0.397332295	4	420	173	53607	http://www.ebi.ac.uk/QuickGO/GTerm?id=GO:0070646
4	4	apoptotic process involved in development	GO:1902742	0.0479	0.157	-0.49	-0.32	13.4395	-4.82361	Wnt7b|0.61148036;Foxc2|0.532780009	2	108	173	53607	http://www.ebi.ac.uk/QuickGO/GTerm?id=GO:1902742
6	5,6	regulation of establishment of protein localization	GO:0070201	0.0486	0.159	2.71	0.77	13.4395	-4.82361	Gpi|2.4248314;Igf1|1.8333511;Ins2|1.501474;Dtwd2|2.2511744;Ei24|1.674788;Lep|1.6475654;Slc51b|2.0196087;Krt20|1.5456492;Tgfb3|0.591089247;Pde1c|0.647586187;Tcf7l2|0.657823285	11	1926	173	53607	http://www.ebi.ac.uk/QuickGO/GTerm?id=GO:0070201
5	5	positive regulation of cell migration	GO:0030335	0.0486	0.159	-0.84	-0.44	13.4395	-4.82361	Gpi|2.4248314;Igf1|1.8333511;Madcam1|1.562125;Tnfrsf18|0.649862015;Spag9|0.659044162;Sema3a|0.399673467;Foxc2|0.532780009	7	1021	173	53607	http://www.ebi.ac.uk/QuickGO/GTerm?id=GO:0030335
6	4,6	positive regulation of embryonic development	GO:0040019	0.0487	0.159	0.44	0	13.4395	-4.82361	Six4|1.510553;Igf1|1.8333511	2	109	173	53607	http://www.ebi.ac.uk/QuickGO/GTerm?id=GO:0040019
5	5	neuron projection extension	GO:1990138	0.0496	0.161	0.06	-0.13	13.4395	-4.82361	Wdr36|2.1331694;Itsn2|1.7630032;Sema3a|0.399673467;Sema3f|0.580937962	4	425	173	53607	http://www.ebi.ac.uk/QuickGO/GTerm?id=GO:1990138
5	5	skeletal system development	GO:0001501	0.0498	0.161	-1.91	-0.8	13.4395	-4.82361	Six4|1.510553;Igf1|1.8333511;Lep|1.6475654;Tgfb3|0.591089247;Wnt7b|0.61148036;Pcgf2|0.543926231;Foxc2|0.532780009;Ctgf|0.537202711	8	1245	173	53607	http://www.ebi.ac.uk/QuickGO/GTerm?id=GO:0001501
4	4	neural precursor cell proliferation	GO:0061351	0.0499	0.161	-0.14	-0.2	13.4395	-4.82361	Igf1|1.8333511;Gbx2|2.0050368;Adcyap1|0.608378898;Wnt7b|0.61148036	4	426	173	53607	http://www.ebi.ac.uk/QuickGO/GTerm?id=GO:0061351
5	5	nephron epithelium development	GO:0072009	0.0501	0.161	-0.18	-0.21	13.4395	-4.82361	Six4|1.510553;Wnt7b|0.61148036;Foxc2|0.532780009	3	255	173	53607	http://www.ebi.ac.uk/QuickGO/GTerm?id=GO:0072009
3	3	cellular metabolic process	GO:0044237	0.0501	0.161	24.97	8.29	13.4395	-4.82361	Usp47|1.5590137;Mcf2l|3.2131133;Six4|1.510553;Itgb3bp|1.5665871;Usp40|1.6036198;Akap14|1.5471437;D2hgdh|1.8024395;Ube3a|1.6787672;Sebox|1.5387588;Rpl14|1.95028;Dhtkd1|1.6927242;Wdr36|2.1331694;Zfp62|1.5671796;Ggt6|1.5823762;Ddx6|1.6673522;Zkscan3|1.6924356;Thoc7|1.648786;Mcm6|1.5319765;Osbpl8|1.6370533;Gpi|2.4248314;Murc|1.6083461;Kdm5b|1.687644;Dazl|1.5083107;Opn4|1.6855413;Igf1|1.8333511;Spock1…	103	28432	173	53607	http://www.ebi.ac.uk/QuickGO/GTerm?id=GO:0044237
6	4,5,6	positive regulation of signal transduction	GO:0009967	0.0503	0.161	1.7	0.42	13.4395	-4.82361	Usp47|1.5590137;Ube3a|1.6787672;Osbpl8|1.6370533;Igf1|1.8333511;Ins2|1.501474;Dedd2|1.8313841;Bik|1.6502056;Ei24|1.674788;Lep|1.6475654;Tnfrsf18|0.649862015;Tgfb3|0.591089247;Adcyap1|0.608378898;Spag9|0.659044162;Wnt7b|0.61148036;Zbp1|0.604157035;Ctgf|0.537202711;Tcf7l2|0.657823285	17	3414	173	53607	http://www.ebi.ac.uk/QuickGO/GTerm?id=GO:0009967
6	6	gas homeostasis	GO:0033483	0.0504	0.161	0	-0.15	13.4395	-4.82361	Wnt7b|0.61148036	1	16	173	53607	http://www.ebi.ac.uk/QuickGO/GTerm?id=GO:0033483
5	5	embryonic neurocranium morphogenesis	GO:0048702	0.0504	0.161	0	-0.15	13.4395	-4.82361	Tgfb3|0.591089247	1	16	173	53607	http://www.ebi.ac.uk/QuickGO/GTerm?id=GO:0048702
7	6,7	regulation of glucocorticoid receptor signaling pathway	GO:2000322	0.0504	0.161	0	-0.15	13.4395	-4.82361	Per1|1.567625	1	16	173	53607	http://www.ebi.ac.uk/QuickGO/GTerm?id=GO:2000322
9	9	negative regulation of serine-type endopeptidase activity	GO:1900004	0.0504	0.161	0	-0.15	13.4395	-4.82361	Spink10|1.535757	1	16	173	53607	http://www.ebi.ac.uk/QuickGO/GTerm?id=GO:1900004
9	4,7,8,9	circadian regulation of translation	GO:0097167	0.0504	0.161	0	-0.15	13.4395	-4.82361	Per1|1.567625	1	16	173	53607	http://www.ebi.ac.uk/QuickGO/GTerm?id=GO:0097167
5	5	embryonic viscerocranium morphogenesis	GO:0048703	0.0504	0.161	0	-0.15	13.4395	-4.82361	Foxc2|0.532780009	1	16	173	53607	http://www.ebi.ac.uk/QuickGO/GTerm?id=GO:0048703
8	6,7,8	protein localization to nuclear envelope	GO:0090435	0.0504	0.161	0	-0.15	13.4395	-4.82361	Osbpl8|1.6370533	1	16	173	53607	http://www.ebi.ac.uk/QuickGO/GTerm?id=GO:0090435
8	8	cellular response to UV-C	GO:0071494	0.0504	0.161	0	-0.15	13.4395	-4.82361	Ei24|1.674788	1	16	173	53607	http://www.ebi.ac.uk/QuickGO/GTerm?id=GO:0071494
6	5,6	regulation of synaptic growth at neuromuscular junction	GO:0008582	0.0504	0.161	0	-0.15	13.4395	-4.82361	Six4|1.510553	1	16	173	53607	http://www.ebi.ac.uk/QuickGO/GTerm?id=GO:0008582
6	6	chemokine (C-C motif) ligand 5 production	GO:0071609	0.0504	0.161	0	-0.15	13.4395	-4.82361	Adcyap1|0.608378898	1	16	173	53607	http://www.ebi.ac.uk/QuickGO/GTerm?id=GO:0071609
6	5,6	regulation of NAD(P)H oxidase activity	GO:0033860	0.0504	0.161	0	-0.15	13.4395	-4.82361	Ins2|1.501474	1	16	173	53607	http://www.ebi.ac.uk/QuickGO/GTerm?id=GO:0033860
5	4,5	negative regulation of respiratory burst	GO:0060268	0.0504	0.161	0	-0.15	13.4395	-4.82361	Ins2|1.501474	1	16	173	53607	http://www.ebi.ac.uk/QuickGO/GTerm?id=GO:0060268
7	6,7	progesterone receptor signaling pathway	GO:0050847	0.0504	0.161	0	-0.15	13.4395	-4.82361	Ube3a|1.6787672	1	16	173	53607	http://www.ebi.ac.uk/QuickGO/GTerm?id=GO:0050847
4	4	fungiform papilla morphogenesis	GO:0061197	0.0504	0.161	0	-0.15	13.4395	-4.82361	Six4|1.510553	1	16	173	53607	http://www.ebi.ac.uk/QuickGO/GTerm?id=GO:0061197
10	8,9,10	glucagon secretion	GO:0070091	0.0504	0.161	0	-0.15	13.4395	-4.82361	Lep|1.6475654	1	16	173	53607	http://www.ebi.ac.uk/QuickGO/GTerm?id=GO:0070091
8	5,7,8	cerebrospinal fluid secretion	GO:0033326	0.0504	0.161	0	-0.15	13.4395	-4.82361	Slc4a5|0.62369698	1	16	173	53607	http://www.ebi.ac.uk/QuickGO/GTerm?id=GO:0033326
7	6,7	negative regulation of sequestering of triglyceride	GO:0010891	0.0504	0.161	0	-0.15	13.4395	-4.82361	Osbpl8|1.6370533	1	16	173	53607	http://www.ebi.ac.uk/QuickGO/GTerm?id=GO:0010891
8	8	regulation of serine-type endopeptidase activity	GO:1900003	0.0504	0.161	0	-0.15	13.4395	-4.82361	Spink10|1.535757	1	16	173	53607	http://www.ebi.ac.uk/QuickGO/GTerm?id=GO:1900003
6	5,6	skeletal system morphogenesis	GO:0048705	0.0505	0.162	-1.22	-0.56	13.4395	-4.82361	Six4|1.510553;Tgfb3|0.591089247;Pcgf2|0.543926231;Foxc2|0.532780009;Ctgf|0.537202711	5	617	173	53607	http://www.ebi.ac.uk/QuickGO/GTerm?id=GO:0048705
7	7	cyclic nucleotide metabolic process	GO:0009187	0.0506	0.162	-0.04	-0.17	13.4395	-4.82361	Adcy1|1.580024;Tshr|1.7740262;Adcyap1|0.608378898;Pde1c|0.647586187	4	428	173	53607	http://www.ebi.ac.uk/QuickGO/GTerm?id=GO:0009187
6	5,6	sterol metabolic process	GO:0016125	0.051	0.163	0.61	0.06	13.4395	-4.82361	Pon1|1.5448279;Lep|1.6475654;Hsd3b7|1.605346	3	257	173	53607	http://www.ebi.ac.uk/QuickGO/GTerm?id=GO:0016125
4	4	cell adhesion mediated by integrin	GO:0033627	0.0511	0.163	0.04	-0.14	13.4395	-4.82361	Egfl6|1.7010304;Foxc2|0.532780009	2	112	173	53607	http://www.ebi.ac.uk/QuickGO/GTerm?id=GO:0033627
4	4	single-organism biosynthetic process	GO:0044711	0.0515	0.164	4.12	1.24	13.4395	-4.82361	Gpi|2.4248314;Igf1|1.8333511;Ins2|1.501474;Ak1|1.5147715;Mthfr|1.6746829;Aars2|2.499845;Adcy1|1.580024;Tshr|1.7740262;Pik3c2b|1.9768555;Lep|1.6475654;Hsd3b7|1.605346;Tgfb3|0.591089247;Crabp2|0.608322164;Adcyap1|0.608378898;Piga|0.605189683;Ctgf|0.537202711;Tcf7l2|0.657823285	17	3424	173	53607	http://www.ebi.ac.uk/QuickGO/GTerm?id=GO:0044711
4	4	muscle cell proliferation	GO:0033002	0.0517	0.164	-0.95	-0.47	13.4395	-4.82361	Igf1|1.8333511;Tgfb3|0.591089247;Foxc2|0.532780009;Tcf7l2|0.657823285	4	431	173	53607	http://www.ebi.ac.uk/QuickGO/GTerm?id=GO:0033002
5	5	negative regulation of cell projection organization	GO:0031345	0.0517	0.164	0.15	-0.1	13.4395	-4.82361	Ube3a|1.6787672;Spock1|1.8344355;Sema3a|0.399673467;Sema3f|0.580937962	4	431	173	53607	http://www.ebi.ac.uk/QuickGO/GTerm?id=GO:0031345
4	4	response to drug	GO:0042493	0.0526	0.166	1.43	0.33	13.4395	-4.82361	Usp47|1.5590137;Ei24|1.674788;Adcy1|1.580024;Nr1i2|1.7842534;Fos|0.520821452;Eno3|0.53014216	6	827	173	53607	http://www.ebi.ac.uk/QuickGO/GTerm?id=GO:0042493
3	3	positive regulation of reproductive process	GO:2000243	0.0527	0.166	0.22	-0.08	13.4395	-4.82361	Dazl|1.5083107;Sema3a|0.399673467	2	114	173	53607	http://www.ebi.ac.uk/QuickGO/GTerm?id=GO:2000243
4	4	oocyte differentiation	GO:0009994	0.0527	0.166	0.44	0	13.4395	-4.82361	Dazl|1.5083107;Igf1|1.8333511	2	114	173	53607	http://www.ebi.ac.uk/QuickGO/GTerm?id=GO:0009994
7	5,6,7	positive regulation of stress fiber assembly	GO:0051496	0.0527	0.166	-0.5	-0.32	13.4395	-4.82361	Tgfb3|0.591089247;Ctgf|0.537202711	2	114	173	53607	http://www.ebi.ac.uk/QuickGO/GTerm?id=GO:0051496
6	6	regulation of coenzyme metabolic process	GO:0051196	0.0527	0.166	0.44	0	13.4395	-4.82361	Igf1|1.8333511;Ins2|1.501474	2	114	173	53607	http://www.ebi.ac.uk/QuickGO/GTerm?id=GO:0051196
8	5,6,8	negative regulation of peptide hormone secretion	GO:0090278	0.0527	0.166	-0.03	-0.16	13.4395	-4.82361	Lep|1.6475654;Pde1c|0.647586187	2	114	173	53607	http://www.ebi.ac.uk/QuickGO/GTerm?id=GO:0090278
5	5	polysaccharide metabolic process	GO:0005976	0.053	0.166	0.18	-0.09	13.4395	-4.82361	Igf1|1.8333511;Ins2|1.501474;Tcf7l2|0.657823285	3	261	173	53607	http://www.ebi.ac.uk/QuickGO/GTerm?id=GO:0005976
10	6,7,9,10	regulation of regulated secretory pathway	GO:1903305	0.0535	0.166	-0.19	-0.21	13.4395	-4.82361	Spink10|1.535757;Sytl2|0.593609732;Sytl3|0.31245567	3	262	173	53607	http://www.ebi.ac.uk/QuickGO/GTerm?id=GO:1903305
5	5	response to estradiol	GO:0032355	0.0535	0.166	0.27	-0.06	13.4395	-4.82361	Gpi|2.4248314;Lep|1.6475654;Ctgf|0.537202711	3	262	173	53607	http://www.ebi.ac.uk/QuickGO/GTerm?id=GO:0032355
12	6,7,9,10,11,12	positive regulation of growth hormone secretion	GO:0060124	0.0535	0.166	0	-0.15	13.4395	-4.82361	Adcyap1|0.608378898	1	17	173	53607	http://www.ebi.ac.uk/QuickGO/GTerm?id=GO:0060124
9	7,8,9	STAT protein import into nucleus	GO:0007262	0.0535	0.166	0	-0.15	13.4395	-4.82361	Lep|1.6475654	1	17	173	53607	http://www.ebi.ac.uk/QuickGO/GTerm?id=GO:0007262
5	5	respiratory burst involved in inflammatory response	GO:0002536	0.0535	0.166	0	-0.15	13.4395	-4.82361	Ins2|1.501474	1	17	173	53607	http://www.ebi.ac.uk/QuickGO/GTerm?id=GO:0002536
4	4	rhombomere development	GO:0021546	0.0535	0.166	0	-0.15	13.4395	-4.82361	Gbx2|2.0050368	1	17	173	53607	http://www.ebi.ac.uk/QuickGO/GTerm?id=GO:0021546
6	4,6	fungiform papilla development	GO:0061196	0.0535	0.166	0	-0.15	13.4395	-4.82361	Six4|1.510553	1	17	173	53607	http://www.ebi.ac.uk/QuickGO/GTerm?id=GO:0061196
7	5,7	negative regulation of vasoconstriction	GO:0045906	0.0535	0.166	0	-0.15	13.4395	-4.82361	Lep|1.6475654	1	17	173	53607	http://www.ebi.ac.uk/QuickGO/GTerm?id=GO:0045906
6	4,5,6	negative regulation of oocyte development	GO:0060283	0.0535	0.166	0	-0.15	13.4395	-4.82361	Igf1|1.8333511	1	17	173	53607	http://www.ebi.ac.uk/QuickGO/GTerm?id=GO:0060283
7	6,7	positive regulation of immunoglobulin secretion	GO:0051024	0.0535	0.166	0	-0.15	13.4395	-4.82361	Gpi|2.4248314	1	17	173	53607	http://www.ebi.ac.uk/QuickGO/GTerm?id=GO:0051024
12	5,6,12	positive regulation of synaptic transmission, dopaminergic	GO:0032226	0.0535	0.166	0	-0.15	13.4395	-4.82361	Rab3b|0.57008766	1	17	173	53607	http://www.ebi.ac.uk/QuickGO/GTerm?id=GO:0032226
4	4	uterus morphogenesis	GO:0061038	0.0535	0.166	0	-0.15	13.4395	-4.82361	Kdm5b|1.687644	1	17	173	53607	http://www.ebi.ac.uk/QuickGO/GTerm?id=GO:0061038
5	4,5	positive regulation of respiratory burst	GO:0060267	0.0535	0.166	0	-0.15	13.4395	-4.82361	Ins2|1.501474	1	17	173	53607	http://www.ebi.ac.uk/QuickGO/GTerm?id=GO:0060267
6	5,6	regulation of ventricular cardiac muscle cell membrane depolarization	GO:0060373	0.0535	0.166	0	-0.15	13.4395	-4.82361	Scn3b|1.6376927	1	17	173	53607	http://www.ebi.ac.uk/QuickGO/GTerm?id=GO:0060373
8	7,8	regulation of natural killer cell proliferation	GO:0032817	0.0535	0.166	0	-0.15	13.4395	-4.82361	Lep|1.6475654	1	17	173	53607	http://www.ebi.ac.uk/QuickGO/GTerm?id=GO:0032817
9	7,9	follicle-stimulating hormone secretion	GO:0046884	0.0535	0.166	0	-0.15	13.4395	-4.82361	Lep|1.6475654	1	17	173	53607	http://www.ebi.ac.uk/QuickGO/GTerm?id=GO:0046884
7	6,7	central nervous system vasculogenesis	GO:0022009	0.0535	0.166	0	-0.15	13.4395	-4.82361	Wnt7b|0.61148036	1	17	173	53607	http://www.ebi.ac.uk/QuickGO/GTerm?id=GO:0022009
4	4	fertilization	GO:0009566	0.0535	0.166	0.84	0.13	13.4395	-4.82361	Ube3a|1.6787672;Kdm5b|1.687644;Spink10|1.535757;Tdrd9|0.634453315	4	436	173	53607	http://www.ebi.ac.uk/QuickGO/GTerm?id=GO:0009566
5	5	regulation of cofactor metabolic process	GO:0051193	0.0535	0.166	0.44	0	13.4395	-4.82361	Igf1|1.8333511;Ins2|1.501474	2	115	173	53607	http://www.ebi.ac.uk/QuickGO/GTerm?id=GO:0051193
6	5,6	negative regulation of cellular protein metabolic process	GO:0032269	0.0536	0.166	3.3	0.97	13.4395	-4.82361	Usp47|1.5590137;Gpi|2.4248314;Igf1|1.8333511;Spock1|1.8344355;Ins2|1.501474;Tfpi2|1.9140846;RTRAF|1.5716088;Spink10|1.535757;Per1|1.567625;Sh3bp5l|0.666402105;Isg15|0.455722399;Serpinb13|0.645839213;Trim21|0.590609231;Sytl2|0.593609732	14	2688	173	53607	http://www.ebi.ac.uk/QuickGO/GTerm?id=GO:0032269
10	8,9,10	positive regulation of peptidyl-tyrosine phosphorylation	GO:0050731	0.0539	0.167	0.84	0.13	13.4395	-4.82361	Igf1|1.8333511;Ins2|1.501474;Lep|1.6475654;Tnfrsf18|0.649862015	4	437	173	53607	http://www.ebi.ac.uk/QuickGO/GTerm?id=GO:0050731
4	4	membrane organization	GO:0061024	0.0539	0.167	3.44	1.01	13.4395	-4.82361	Sun3|2.725456;Opa1|1.6633599;Osbpl8|1.6370533;Ins2|1.501474;Clec7a|1.6193764;Scn3b|1.6376927;Stx16|1.6225739;Slc51b|2.0196087;Chm|0.618787566;Rtp4|0.532946286;Sytl2|0.593609732;Rab3b|0.57008766;Sytl3|0.31245567	13	2444	173	53607	http://www.ebi.ac.uk/QuickGO/GTerm?id=GO:0061024
4	4	anatomical structure maturation	GO:0071695	0.0544	0.168	0.48	0.01	13.4395	-4.82361	Igf1|1.8333511;Lep|1.6475654	2	116	173	53607	http://www.ebi.ac.uk/QuickGO/GTerm?id=GO:0071695
6	5,6	epithelial cell development	GO:0002064	0.0549	0.17	-1.08	-0.51	13.4395	-4.82361	Clrn1|0.657143993;Wnt7b|0.61148036;Slc4a5|0.62369698;Klf5|0.628009106;Foxc2|0.532780009	5	632	173	53607	http://www.ebi.ac.uk/QuickGO/GTerm?id=GO:0002064
6	5,6	regulation of carbohydrate catabolic process	GO:0043470	0.0552	0.17	0.44	0	13.4395	-4.82361	Igf1|1.8333511;Ins2|1.501474	2	117	173	53607	http://www.ebi.ac.uk/QuickGO/GTerm?id=GO:0043470
8	6,7,8	positive regulation of STAT cascade	GO:1904894	0.0552	0.17	-0.03	-0.16	13.4395	-4.82361	Lep|1.6475654;Tnfrsf18|0.649862015	2	117	173	53607	http://www.ebi.ac.uk/QuickGO/GTerm?id=GO:1904894
8	8	cGMP metabolic process	GO:0046068	0.0552	0.17	-0.01	-0.15	13.4395	-4.82361	Adcy1|1.580024;Pde1c|0.647586187	2	117	173	53607	http://www.ebi.ac.uk/QuickGO/GTerm?id=GO:0046068
9	5,7,8,9	negative regulation of peptide secretion	GO:0002792	0.0552	0.17	-0.03	-0.16	13.4395	-4.82361	Lep|1.6475654;Pde1c|0.647586187	2	117	173	53607	http://www.ebi.ac.uk/QuickGO/GTerm?id=GO:0002792
7	7	cellular response to leukemia inhibitory factor	GO:1990830	0.056	0.171	-0.23	-0.23	13.4395	-4.82361	Kdm5b|1.687644;Piga|0.605189683;Klf5|0.628009106	3	267	173	53607	http://www.ebi.ac.uk/QuickGO/GTerm?id=GO:1990830
6	6	response to leukemia inhibitory factor	GO:1990823	0.056	0.171	-0.23	-0.23	13.4395	-4.82361	Kdm5b|1.687644;Piga|0.605189683;Klf5|0.628009106	3	267	173	53607	http://www.ebi.ac.uk/QuickGO/GTerm?id=GO:1990823
5	4,5	single-organism membrane organization	GO:0044802	0.0561	0.171	3.23	0.94	13.4395	-4.82361	Sun3|2.725456;Opa1|1.6633599;Osbpl8|1.6370533;Ins2|1.501474;Scn3b|1.6376927;Stx16|1.6225739;Slc51b|2.0196087;Chm|0.618787566;Rtp4|0.532946286;Sytl2|0.593609732;Rab3b|0.57008766;Sytl3|0.31245567	12	2215	173	53607	http://www.ebi.ac.uk/QuickGO/GTerm?id=GO:0044802
4	4	cellular response to external stimulus	GO:0071496	0.0563	0.171	0.72	0.09	13.4395	-4.82361	Pik3c2b|1.9768555;Lep|1.6475654;Krt20|1.5456492;Nr4a2|1.9803841;Fos|0.520821452;Dapl1|0.549809587;Tcf7l2|0.657823285	7	1056	173	53607	http://www.ebi.ac.uk/QuickGO/GTerm?id=GO:0071496
5	5	organonitrogen compound biosynthetic process	GO:1901566	0.0563	0.171	4.85	1.49	13.4395	-4.82361	Gpc6|1.5081382;Rpl14|1.95028;Ggt6|1.5823762;Ddx6|1.6673522;Dazl|1.5083107;Igf1|1.8333511;St8sia1|1.6915716;Ak1|1.5147715;Mthfr|1.6746829;Aars2|2.499845;Adcy1|1.580024;Tshr|1.7740262;Slc51b|2.0196087;Nr4a2|1.9803841;Per1|1.567625;Adcyap1|0.608378898;Tufm|0.665558645;Piga|0.605189683;Prg4|0.354130898;Tcf7l2|0.657823285	20	4241	173	53607	http://www.ebi.ac.uk/QuickGO/GTerm?id=GO:1901566
6	6	embryo development ending in birth or egg hatching	GO:0009792	0.0564	0.171	1.16	0.24	13.4395	-4.82361	Six4|1.510553;Sebox|1.5387588;Opa1|1.6633599;Gpi|2.4248314;Igf1|1.8333511;Gbx2|2.0050368;Tgfb3|0.591089247;Wnt7b|0.61148036;Pcgf2|0.543926231;Foxc2|0.532780009;Tcf7l2|0.657823285	11	1976	173	53607	http://www.ebi.ac.uk/QuickGO/GTerm?id=GO:0009792
9	6,8,9	regulated exocytosis	GO:0045055	0.0564	0.171	0.34	-0.04	13.4395	-4.82361	Pex5l|1.618897;Spink10|1.535757;Sytl2|0.593609732;Sytl3|0.31245567	4	444	173	53607	http://www.ebi.ac.uk/QuickGO/GTerm?id=GO:0045055
7	5,6,7	regulation of nuclear division	GO:0051783	0.0564	0.171	0.82	0.13	13.4395	-4.82361	Dazl|1.5083107;Igf1|1.8333511;Ins2|1.501474;Slf2|1.6083025	4	444	173	53607	http://www.ebi.ac.uk/QuickGO/GTerm?id=GO:0051783
6	5,6	intracellular steroid hormone receptor signaling pathway	GO:0030518	0.0565	0.171	0.68	0.08	13.4395	-4.82361	Ube3a|1.6787672;Igf1|1.8333511;Per1|1.567625	3	268	173	53607	http://www.ebi.ac.uk/QuickGO/GTerm?id=GO:0030518
5	5	embryonic hindgut morphogenesis	GO:0048619	0.0565	0.171	0	-0.15	13.4395	-4.82361	Tcf7l2|0.657823285	1	18	173	53607	http://www.ebi.ac.uk/QuickGO/GTerm?id=GO:0048619
6	5,6	embryonic genitalia morphogenesis	GO:0030538	0.0565	0.171	0	-0.15	13.4395	-4.82361	Tcf7l2|0.657823285	1	18	173	53607	http://www.ebi.ac.uk/QuickGO/GTerm?id=GO:0030538
9	8,9	adenine nucleotide transport	GO:0051503	0.0565	0.171	0	-0.15	13.4395	-4.82361	Slc25a41|1.8137449	1	18	173	53607	http://www.ebi.ac.uk/QuickGO/GTerm?id=GO:0051503
6	6	vascular wound healing	GO:0061042	0.0565	0.171	0	-0.15	13.4395	-4.82361	Foxc2|0.532780009	1	18	173	53607	http://www.ebi.ac.uk/QuickGO/GTerm?id=GO:0061042
8	6,7,8	negative regulation of macrophage cytokine production	GO:0010936	0.0565	0.171	0	-0.15	13.4395	-4.82361	Tgfb3|0.591089247	1	18	173	53607	http://www.ebi.ac.uk/QuickGO/GTerm?id=GO:0010936
10	6,7,8,9,10	establishment of endothelial blood-brain barrier	GO:0014045	0.0565	0.171	0	-0.15	13.4395	-4.82361	Wnt7b|0.61148036	1	18	173	53607	http://www.ebi.ac.uk/QuickGO/GTerm?id=GO:0014045
8	5,6,7,8	positive regulation of integrin activation	GO:0033625	0.0565	0.171	0	-0.15	13.4395	-4.82361	Foxc2|0.532780009	1	18	173	53607	http://www.ebi.ac.uk/QuickGO/GTerm?id=GO:0033625
7	6,7	myoblast fate commitment	GO:0048625	0.0565	0.171	0	-0.15	13.4395	-4.82361	Tcf7l2|0.657823285	1	18	173	53607	http://www.ebi.ac.uk/QuickGO/GTerm?id=GO:0048625
5	4,5	positive regulation of circadian sleep/wake cycle, sleep	GO:0045938	0.0565	0.171	0	-0.15	13.4395	-4.82361	Opn4|1.6855413	1	18	173	53607	http://www.ebi.ac.uk/QuickGO/GTerm?id=GO:0045938
4	4	conditioned taste aversion	GO:0001661	0.0565	0.171	0	-0.15	13.4395	-4.82361	Fos|0.520821452	1	18	173	53607	http://www.ebi.ac.uk/QuickGO/GTerm?id=GO:0001661
4	4	skeletal muscle satellite cell maintenance involved in skeletal muscle regeneration	GO:0014834	0.0565	0.171	0	-0.15	13.4395	-4.82361	Igf1|1.8333511	1	18	173	53607	http://www.ebi.ac.uk/QuickGO/GTerm?id=GO:0014834
6	4,5,6	trophectodermal cell proliferation	GO:0001834	0.0565	0.171	0	-0.15	13.4395	-4.82361	Igf1|1.8333511	1	18	173	53607	http://www.ebi.ac.uk/QuickGO/GTerm?id=GO:0001834
9	5,6,7,8,9	maintenance of mitotic sister chromatid cohesion	GO:0034088	0.0565	0.171	0	-0.15	13.4395	-4.82361	Slf2|1.6083025	1	18	173	53607	http://www.ebi.ac.uk/QuickGO/GTerm?id=GO:0034088
5	5	membrane fusion	GO:0061025	0.0568	0.172	0.3	-0.05	13.4395	-4.82361	Opa1|1.6633599;Stx16|1.6225739;Sytl2|0.593609732;Sytl3|0.31245567	4	445	173	53607	http://www.ebi.ac.uk/QuickGO/GTerm?id=GO:0061025
4	4	cellular extravasation	GO:0045123	0.0569	0.172	0.41	-0.01	13.4395	-4.82361	Madcam1|1.562125;Lep|1.6475654	2	119	173	53607	http://www.ebi.ac.uk/QuickGO/GTerm?id=GO:0045123
5	5	regulation of smooth muscle cell proliferation	GO:0048660	0.057	0.172	-0.26	-0.24	13.4395	-4.82361	Igf1|1.8333511;Tgfb3|0.591089247;Tcf7l2|0.657823285	3	269	173	53607	http://www.ebi.ac.uk/QuickGO/GTerm?id=GO:0048660
5	5	monosaccharide metabolic process	GO:0005996	0.057	0.172	1.22	0.26	13.4395	-4.82361	Gpi|2.4248314;Igf1|1.8333511;Ins2|1.501474;Lep|1.6475654;Tcf7l2|0.657823285	5	639	173	53607	http://www.ebi.ac.uk/QuickGO/GTerm?id=GO:0005996
4	4	positive regulation of nervous system development	GO:0051962	0.0574	0.172	-2.12	-0.87	13.4395	-4.82361	Itsn2|1.7630032;Igf1|1.8333511;Crabp2|0.608322164;Cbln1|0.457339654;Adcyap1|0.608378898;Vwc2l|0.550887488;Spag9|0.659044162;Sema3a|0.399673467	8	1283	173	53607	http://www.ebi.ac.uk/QuickGO/GTerm?id=GO:0051962
6	5,6	cell morphogenesis	GO:0000902	0.0574	0.172	-2.12	-0.87	13.4395	-4.82361	Kif27|1.9103601;Ube3a|1.6787672;Wdr36|2.1331694;Itsn2|1.7630032;Adcy1|1.580024;Nr4a2|1.9803841;MGI:2141418|1.7282494;Gbx2|2.0050368;Tgfb3|0.591089247;Crabp2|0.608322164;Ntng1|0.556939861;Clrn1|0.657143993;Wnt7b|0.61148036;Sema3a|0.399673467;Lhx9|0.59095176;Tcf7l2|0.657823285;Sema3f|0.580937962	17	3474	173	53607	http://www.ebi.ac.uk/QuickGO/GTerm?id=GO:0000902
5	5	carbohydrate derivative biosynthetic process	GO:1901137	0.0575	0.172	2.22	0.6	13.4395	-4.82361	Gpc6|1.5081382;Igf1|1.8333511;St8sia1|1.6915716;Ak1|1.5147715;Adcy1|1.580024;Tshr|1.7740262;Slc51b|2.0196087;Adcyap1|0.608378898;Piga|0.605189683;Tcf7l2|0.657823285	10	1745	173	53607	http://www.ebi.ac.uk/QuickGO/GTerm?id=GO:1901137
8	6,7,8	regulation of protein import	GO:1904589	0.0575	0.172	0.23	-0.07	13.4395	-4.82361	Ei24|1.674788;Lep|1.6475654;Tgfb3|0.591089247	3	270	173	53607	http://www.ebi.ac.uk/QuickGO/GTerm?id=GO:1904589
6	5,6	nuclear envelope organization	GO:0006998	0.0577	0.173	0.65	0.07	13.4395	-4.82361	Sun3|2.725456;Osbpl8|1.6370533	2	120	173	53607	http://www.ebi.ac.uk/QuickGO/GTerm?id=GO:0006998
5	5	regulation of cellular catabolic process	GO:0031329	0.0582	0.174	2.4	0.66	13.4395	-4.82361	Usp47|1.5590137;Usp40|1.6036198;Ube3a|1.6787672;Zkscan3|1.6924356;Igf1|1.8333511;Ins2|1.501474;Lep|1.6475654;Trim21|0.590609231;Dapl1|0.549809587;Usp18|0.397332295	10	1749	173	53607	http://www.ebi.ac.uk/QuickGO/GTerm?id=GO:0031329
3	3	maintenance of cell number	GO:0098727	0.0583	0.174	0.85	0.14	13.4395	-4.82361	Ddx6|1.6673522;Igf1|1.8333511;Bcl9|1.5354732;Tcf7l2|0.657823285	4	449	173	53607	http://www.ebi.ac.uk/QuickGO/GTerm?id=GO:0098727
6	6	vesicle fusion	GO:0006906	0.0585	0.174	-0.21	-0.22	13.4395	-4.82361	Stx16|1.6225739;Sytl2|0.593609732;Sytl3|0.31245567	3	272	173	53607	http://www.ebi.ac.uk/QuickGO/GTerm?id=GO:0006906
5	5	inner ear receptor stereocilium organization	GO:0060122	0.0586	0.174	-0.07	-0.17	13.4395	-4.82361	Tshr|1.7740262;Clrn1|0.657143993	2	121	173	53607	http://www.ebi.ac.uk/QuickGO/GTerm?id=GO:0060122
6	4,6	response to virus	GO:0009615	0.059	0.174	-1.73	-0.74	13.4395	-4.82361	Isg15|0.455722399;Rtp4|0.532946286;Ifitm3|0.631067397;Zbp1|0.604157035;Oas1g|0.532444818;Ifi27l2a|0.376527969	6	852	173	53607	http://www.ebi.ac.uk/QuickGO/GTerm?id=GO:0009615
7	7	regulation of axonogenesis	GO:0050770	0.0591	0.174	-1.18	-0.55	13.4395	-4.82361	Wdr36|2.1331694;Crabp2|0.608322164;Sema3a|0.399673467;Sema3f|0.580937962	4	451	173	53607	http://www.ebi.ac.uk/QuickGO/GTerm?id=GO:0050770
5	4,5	positive regulation of cell death	GO:0010942	0.0592	0.174	-0.92	-0.46	13.4395	-4.82361	Dedd2|1.8313841;Bik|1.6502056;Ei24|1.674788;Lep|1.6475654;Tgfb3|0.591089247;Fos|0.520821452;Sp110|0.424112653;Ctgf|0.537202711;Tcf7l2|0.657823285	9	1521	173	53607	http://www.ebi.ac.uk/QuickGO/GTerm?id=GO:0010942
7	7	proteoglycan biosynthetic process	GO:0030166	0.0594	0.174	-0.08	-0.18	13.4395	-4.82361	Igf1|1.8333511;Tcf7l2|0.657823285	2	122	173	53607	http://www.ebi.ac.uk/QuickGO/GTerm?id=GO:0030166
4	4	face morphogenesis	GO:0060325	0.0594	0.174	-0.41	-0.29	13.4395	-4.82361	Tgfb3|0.591089247;Tcf7l2|0.657823285	2	122	173	53607	http://www.ebi.ac.uk/QuickGO/GTerm?id=GO:0060325
5	5	smooth muscle cell proliferation	GO:0048659	0.0595	0.174	-0.26	-0.24	13.4395	-4.82361	Igf1|1.8333511;Tgfb3|0.591089247;Tcf7l2|0.657823285	3	274	173	53607	http://www.ebi.ac.uk/QuickGO/GTerm?id=GO:0048659
2	2	presynaptic process involved in chemical synaptic transmission	GO:0099531	0.0595	0.174	-0.98	-0.48	13.4395	-4.82361	Sytl2|0.593609732;Rab3b|0.57008766;Sytl3|0.31245567	3	274	173	53607	http://www.ebi.ac.uk/QuickGO/GTerm?id=GO:0099531
6	5,6	regulation of neurotransmitter uptake	GO:0051580	0.0596	0.174	0	-0.15	13.4395	-4.82361	Rab3b|0.57008766	1	19	173	53607	http://www.ebi.ac.uk/QuickGO/GTerm?id=GO:0051580
8	7,8	purine nucleotide transport	GO:0015865	0.0596	0.174	0	-0.15	13.4395	-4.82361	Slc25a41|1.8137449	1	19	173	53607	http://www.ebi.ac.uk/QuickGO/GTerm?id=GO:0015865
4	4	maintenance of sister chromatid cohesion	GO:0034086	0.0596	0.174	0	-0.15	13.4395	-4.82361	Slf2|1.6083025	1	19	173	53607	http://www.ebi.ac.uk/QuickGO/GTerm?id=GO:0034086
7	7	ISG15-protein conjugation	GO:0032020	0.0596	0.174	0	-0.15	13.4395	-4.82361	Isg15|0.455722399	1	19	173	53607	http://www.ebi.ac.uk/QuickGO/GTerm?id=GO:0032020
5	5	cartilage morphogenesis	GO:0060536	0.0596	0.174	0	-0.15	13.4395	-4.82361	Wnt7b|0.61148036	1	19	173	53607	http://www.ebi.ac.uk/QuickGO/GTerm?id=GO:0060536
9	6,7,8,9	positive regulation of protein homooligomerization	GO:0032464	0.0596	0.174	0	-0.15	13.4395	-4.82361	Bik|1.6502056	1	19	173	53607	http://www.ebi.ac.uk/QuickGO/GTerm?id=GO:0032464
False	obselete	regulation of microvillus organization	GO:0032530	0.0596	0.174	0	-0.15	13.4395	-4.82361	Klf5|0.628009106	1	19	173	53607	http://www.ebi.ac.uk/QuickGO/GTerm?id=GO:0032530
9	6,7,8,9	paraxial mesoderm formation	GO:0048341	0.0596	0.174	0	-0.15	13.4395	-4.82361	Foxc2|0.532780009	1	19	173	53607	http://www.ebi.ac.uk/QuickGO/GTerm?id=GO:0048341
6	5,6	regulation of hepatic stellate cell activation	GO:2000489	0.0596	0.174	0	-0.15	13.4395	-4.82361	Lep|1.6475654	1	19	173	53607	http://www.ebi.ac.uk/QuickGO/GTerm?id=GO:2000489
9	8,9	cGMP catabolic process	GO:0046069	0.0596	0.174	0	-0.15	13.4395	-4.82361	Pde1c|0.647586187	1	19	173	53607	http://www.ebi.ac.uk/QuickGO/GTerm?id=GO:0046069
6	4,5,6	synaptic growth at neuromuscular junction	GO:0051124	0.0596	0.174	0	-0.15	13.4395	-4.82361	Six4|1.510553	1	19	173	53607	http://www.ebi.ac.uk/QuickGO/GTerm?id=GO:0051124
7	7	regulation of serine-type peptidase activity	GO:1902571	0.0596	0.174	0	-0.15	13.4395	-4.82361	Spink10|1.535757	1	19	173	53607	http://www.ebi.ac.uk/QuickGO/GTerm?id=GO:1902571
6	5,6	innate immune response in mucosa	GO:0002227	0.0596	0.174	0	-0.15	13.4395	-4.82361	Defb1|0.618270932	1	19	173	53607	http://www.ebi.ac.uk/QuickGO/GTerm?id=GO:0002227
8	6,7,8	negative regulation of interleukin-6 biosynthetic process	GO:0045409	0.0596	0.174	0	-0.15	13.4395	-4.82361	Prg4|0.354130898	1	19	173	53607	http://www.ebi.ac.uk/QuickGO/GTerm?id=GO:0045409
7	5,6,7	regulation of intestinal absorption	GO:1904478	0.0596	0.174	0	-0.15	13.4395	-4.82361	Lep|1.6475654	1	19	173	53607	http://www.ebi.ac.uk/QuickGO/GTerm?id=GO:1904478
7	7	skeletal muscle satellite cell differentiation	GO:0014816	0.0596	0.174	0	-0.15	13.4395	-4.82361	Six4|1.510553	1	19	173	53607	http://www.ebi.ac.uk/QuickGO/GTerm?id=GO:0014816
8	8	negative regulation of serine-type peptidase activity	GO:1902572	0.0596	0.174	0	-0.15	13.4395	-4.82361	Spink10|1.535757	1	19	173	53607	http://www.ebi.ac.uk/QuickGO/GTerm?id=GO:1902572
4	4	respiratory gaseous exchange	GO:0007585	0.0603	0.176	-0.12	-0.19	13.4395	-4.82361	Nr4a2|1.9803841;Sftpd|0.66537721	2	123	173	53607	http://www.ebi.ac.uk/QuickGO/GTerm?id=GO:0007585
7	6,7	regulation of acute inflammatory response	GO:0002673	0.0612	0.179	0.04	-0.14	13.4395	-4.82361	Ins2|1.501474;Adcyap1|0.608378898	2	124	173	53607	http://www.ebi.ac.uk/QuickGO/GTerm?id=GO:0002673
4	4	regulation of protein localization	GO:0032880	0.0612	0.179	3.11	0.9	13.4395	-4.82361	Six4|1.510553;Gpi|2.4248314;Igf1|1.8333511;Ins2|1.501474;Dtwd2|2.2511744;Ei24|1.674788;Lep|1.6475654;Slc51b|2.0196087;Krt20|1.5456492;Tgfb3|0.591089247;Adcyap1|0.608378898;Pde1c|0.647586187;Tcf7l2|0.657823285	13	2494	173	53607	http://www.ebi.ac.uk/QuickGO/GTerm?id=GO:0032880
4	4	positive regulation of cell communication	GO:0010647	0.0617	0.179	1.94	0.51	13.4395	-4.82361	Usp47|1.5590137;Ube3a|1.6787672;Pex5l|1.618897;Osbpl8|1.6370533;Igf1|1.8333511;Ins2|1.501474;Dedd2|1.8313841;Bik|1.6502056;Ei24|1.674788;Lep|1.6475654;Tnfrsf18|0.649862015;Tgfb3|0.591089247;Adcyap1|0.608378898;Spag9|0.659044162;Wnt7b|0.61148036;Zbp1|0.604157035;Ctgf|0.537202711;Rab3b|0.57008766;Tcf7l2|0.657823285	19	4027	173	53607	http://www.ebi.ac.uk/QuickGO/GTerm?id=GO:0010647
5	4,5	SMAD protein signal transduction	GO:0060395	0.062	0.179	-0.51	-0.32	13.4395	-4.82361	Tgfb3|0.591089247;Fos|0.520821452	2	125	173	53607	http://www.ebi.ac.uk/QuickGO/GTerm?id=GO:0060395
4	4	cellular component maintenance	GO:0043954	0.062	0.179	0.4	-0.02	13.4395	-4.82361	Ins2|1.501474;Mthfr|1.6746829	2	125	173	53607	http://www.ebi.ac.uk/QuickGO/GTerm?id=GO:0043954
6	4,5,6	positive regulation of epithelial to mesenchymal transition	GO:0010718	0.062	0.179	-0.41	-0.29	13.4395	-4.82361	Tgfb3|0.591089247;Tcf7l2|0.657823285	2	125	173	53607	http://www.ebi.ac.uk/QuickGO/GTerm?id=GO:0010718
6	6	response to ethanol	GO:0045471	0.0622	0.179	-0.22	-0.22	13.4395	-4.82361	Lep|1.6475654;Adcyap1|0.608378898;Tufm|0.665558645	3	279	173	53607	http://www.ebi.ac.uk/QuickGO/GTerm?id=GO:0045471
4	4	regulation of binding	GO:0051098	0.0625	0.179	1.2	0.25	13.4395	-4.82361	Cald1|1.602462;Igf1|1.8333511;Ins2|1.501474;Pon1|1.5448279;Spag9|0.659044162;Tcf7l2|0.657823285	6	865	173	53607	http://www.ebi.ac.uk/QuickGO/GTerm?id=GO:0051098
5	5	negative regulation of appetite	GO:0032099	0.0626	0.179	0	-0.15	13.4395	-4.82361	Lep|1.6475654	1	20	173	53607	http://www.ebi.ac.uk/QuickGO/GTerm?id=GO:0032099
7	5,6,7	kidney mesenchyme development	GO:0072074	0.0626	0.179	0	-0.15	13.4395	-4.82361	Six4|1.510553	1	20	173	53607	http://www.ebi.ac.uk/QuickGO/GTerm?id=GO:0072074
4	4	cerebellar granular layer formation	GO:0021684	0.0626	0.179	0	-0.15	13.4395	-4.82361	Cbln1|0.457339654	1	20	173	53607	http://www.ebi.ac.uk/QuickGO/GTerm?id=GO:0021684
7	5,6,7	phototransduction, visible light	GO:0007603	0.0626	0.179	0	-0.15	13.4395	-4.82361	Opn4|1.6855413	1	20	173	53607	http://www.ebi.ac.uk/QuickGO/GTerm?id=GO:0007603
9	8,9	Type II pneumocyte differentiation	GO:0060510	0.0626	0.179	0	-0.15	13.4395	-4.82361	Igf1|1.8333511	1	20	173	53607	http://www.ebi.ac.uk/QuickGO/GTerm?id=GO:0060510
8	6,8	chromatin remodeling at centromere	GO:0031055	0.0626	0.179	0	-0.15	13.4395	-4.82361	Itgb3bp|1.5665871	1	20	173	53607	http://www.ebi.ac.uk/QuickGO/GTerm?id=GO:0031055
5	5	ureteric bud elongation	GO:0060677	0.0626	0.179	0	-0.15	13.4395	-4.82361	Six4|1.510553	1	20	173	53607	http://www.ebi.ac.uk/QuickGO/GTerm?id=GO:0060677
8	6,7,8	leptin-mediated signaling pathway	GO:0033210	0.0626	0.179	0	-0.15	13.4395	-4.82361	Lep|1.6475654	1	20	173	53607	http://www.ebi.ac.uk/QuickGO/GTerm?id=GO:0033210
7	5,7	response to yeast	GO:0001878	0.0626	0.179	0	-0.15	13.4395	-4.82361	Clec7a|1.6193764	1	20	173	53607	http://www.ebi.ac.uk/QuickGO/GTerm?id=GO:0001878
6	6	B cell chemotaxis	GO:0035754	0.0626	0.179	0	-0.15	13.4395	-4.82361	Hsd3b7|1.605346	1	20	173	53607	http://www.ebi.ac.uk/QuickGO/GTerm?id=GO:0035754
7	7	mesonephric tubule formation	GO:0072172	0.0626	0.179	0	-0.15	13.4395	-4.82361	Six4|1.510553	1	20	173	53607	http://www.ebi.ac.uk/QuickGO/GTerm?id=GO:0072172
7	6,7	regulation of glycogen catabolic process	GO:0005981	0.0626	0.179	0	-0.15	13.4395	-4.82361	Ins2|1.501474	1	20	173	53607	http://www.ebi.ac.uk/QuickGO/GTerm?id=GO:0005981
9	8,9	negative regulation of smooth muscle cell apoptotic process	GO:0034392	0.0626	0.179	0	-0.15	13.4395	-4.82361	Igf1|1.8333511	1	20	173	53607	http://www.ebi.ac.uk/QuickGO/GTerm?id=GO:0034392
10	5,6,7,8,9,10	negative regulation of glycogen metabolic process	GO:0070874	0.0626	0.179	0	-0.15	13.4395	-4.82361	Ins2|1.501474	1	20	173	53607	http://www.ebi.ac.uk/QuickGO/GTerm?id=GO:0070874
7	6,7	positive regulation of smooth muscle cell differentiation	GO:0051152	0.0626	0.179	0	-0.15	13.4395	-4.82361	Olfm2|0.657508494	1	20	173	53607	http://www.ebi.ac.uk/QuickGO/GTerm?id=GO:0051152
5	5	apoptotic process involved in patterning of blood vessels	GO:1902262	0.0626	0.179	0	-0.15	13.4395	-4.82361	Wnt7b|0.61148036	1	20	173	53607	http://www.ebi.ac.uk/QuickGO/GTerm?id=GO:1902262
5	5	cerebellar granule cell differentiation	GO:0021707	0.0626	0.179	0	-0.15	13.4395	-4.82361	Cbln1|0.457339654	1	20	173	53607	http://www.ebi.ac.uk/QuickGO/GTerm?id=GO:0021707
5	5	cellular response to fibroblast growth factor stimulus	GO:0044344	0.0627	0.179	-0.23	-0.23	13.4395	-4.82361	Kdm5b|1.687644;Ctgf|0.537202711;Tcf7l2|0.657823285	3	280	173	53607	http://www.ebi.ac.uk/QuickGO/GTerm?id=GO:0044344
5	5	blood circulation	GO:0008015	0.0629	0.18	-0.62	-0.36	13.4395	-4.82361	Scn3b|1.6376927;Pon1|1.5448279;Lep|1.6475654;Sema3a|0.399673467;Slc4a5|0.62369698;Foxc2|0.532780009;Ctgf|0.537202711	7	1084	173	53607	http://www.ebi.ac.uk/QuickGO/GTerm?id=GO:0008015
4	4	forebrain development	GO:0030900	0.0629	0.18	-0.79	-0.42	13.4395	-4.82361	Nr4a2|1.9803841;Rax|1.5461596;Gbx2|2.0050368;Adcyap1|0.608378898;Wnt7b|0.61148036;Sema3a|0.399673467;Tcf7l2|0.657823285	7	1084	173	53607	http://www.ebi.ac.uk/QuickGO/GTerm?id=GO:0030900
4	4	regulation of response to stress	GO:0080134	0.0631	0.18	0.41	-0.01	13.4395	-4.82361	Usp47|1.5590137;Opa1|1.6633599;Zkscan3|1.6924356;Ins2|1.501474;Clec7a|1.6193764;Lep|1.6475654;Slf2|1.6083025;Per1|1.567625;Tspan8|0.52010221;Adcyap1|0.608378898;Spag9|0.659044162;Wnt7b|0.61148036;Zbp1|0.604157035;Foxc2|0.532780009;Ctgf|0.537202711;Usp18|0.397332295	16	3262	173	53607	http://www.ebi.ac.uk/QuickGO/GTerm?id=GO:0080134
6	6	regulation of skeletal muscle tissue development	GO:0048641	0.0638	0.182	0	-0.15	13.4395	-4.82361	Six4|1.510553;Tcf7l2|0.657823285	2	127	173	53607	http://www.ebi.ac.uk/QuickGO/GTerm?id=GO:0048641
8	5,6,7,8	release of cytochrome c from mitochondria	GO:0001836	0.0638	0.182	0.44	0	13.4395	-4.82361	Opa1|1.6633599;Bik|1.6502056	2	127	173	53607	http://www.ebi.ac.uk/QuickGO/GTerm?id=GO:0001836
6	5,6	negative regulation of neuron death	GO:1901215	0.0638	0.182	1.09	0.22	13.4395	-4.82361	Six4|1.510553;Gpi|2.4248314;Nr4a2|1.9803841;Tgfb3|0.591089247	4	463	173	53607	http://www.ebi.ac.uk/QuickGO/GTerm?id=GO:1901215
7	7	monocarboxylic acid metabolic process	GO:0032787	0.064	0.182	2.02	0.53	13.4395	-4.82361	D2hgdh|1.8024395;Dhtkd1|1.6927242;Gpi|2.4248314;Igf1|1.8333511;Ins2|1.501474;Lep|1.6475654;Crabp2|0.608322164;Eno3|0.53014216	8	1314	173	53607	http://www.ebi.ac.uk/QuickGO/GTerm?id=GO:0032787
4	4	angiogenesis	GO:0001525	0.0641	0.182	-0.9	-0.46	13.4395	-4.82361	Gpi|2.4248314;Lep|1.6475654;Gbx2|2.0050368;Wnt7b|0.61148036;Klf5|0.628009106;Foxc2|0.532780009;Ctgf|0.537202711	7	1089	173	53607	http://www.ebi.ac.uk/QuickGO/GTerm?id=GO:0001525
5	4,5	regulation of symbiosis, encompassing mutualism through parasitism	GO:0043903	0.0642	0.182	-0.95	-0.47	13.4395	-4.82361	Sftpd|0.66537721;Isg15|0.455722399;Trim21|0.590609231;Ifitm3|0.631067397	4	464	173	53607	http://www.ebi.ac.uk/QuickGO/GTerm?id=GO:0043903
6	5,6	cellular polysaccharide biosynthetic process	GO:0033692	0.0646	0.183	0.44	0	13.4395	-4.82361	Igf1|1.8333511;Ins2|1.501474	2	128	173	53607	http://www.ebi.ac.uk/QuickGO/GTerm?id=GO:0033692
7	6,7	regulation of nucleotide biosynthetic process	GO:0030808	0.0648	0.183	0.22	-0.08	13.4395	-4.82361	Adcy1|1.580024;Tshr|1.7740262;Adcyap1|0.608378898	3	284	173	53607	http://www.ebi.ac.uk/QuickGO/GTerm?id=GO:0030808
8	7,8	regulation of purine nucleotide biosynthetic process	GO:1900371	0.0648	0.183	0.22	-0.08	13.4395	-4.82361	Adcy1|1.580024;Tshr|1.7740262;Adcyap1|0.608378898	3	284	173	53607	http://www.ebi.ac.uk/QuickGO/GTerm?id=GO:1900371
8	6,8	positive regulation of cardiac muscle contraction	GO:0060452	0.0656	0.183	0	-0.15	13.4395	-4.82361	Ctgf|0.537202711	1	21	173	53607	http://www.ebi.ac.uk/QuickGO/GTerm?id=GO:0060452
6	6	protein geranylgeranylation	GO:0018344	0.0656	0.183	0	-0.15	13.4395	-4.82361	Chm|0.618787566	1	21	173	53607	http://www.ebi.ac.uk/QuickGO/GTerm?id=GO:0018344
5	5	metanephric collecting duct development	GO:0072205	0.0656	0.183	0	-0.15	13.4395	-4.82361	Wnt7b|0.61148036	1	21	173	53607	http://www.ebi.ac.uk/QuickGO/GTerm?id=GO:0072205
5	4,5	negative regulation of feeding behavior	GO:2000252	0.0656	0.183	0	-0.15	13.4395	-4.82361	Ins2|1.501474	1	21	173	53607	http://www.ebi.ac.uk/QuickGO/GTerm?id=GO:2000252
8	6,7,8	catecholamine uptake involved in synaptic transmission	GO:0051934	0.0656	0.183	0	-0.15	13.4395	-4.82361	Rab3b|0.57008766	1	21	173	53607	http://www.ebi.ac.uk/QuickGO/GTerm?id=GO:0051934
13	10,11,13	histone H2A-K119 monoubiquitination	GO:0036353	0.0656	0.183	0	-0.15	13.4395	-4.82361	Pcgf2|0.543926231	1	21	173	53607	http://www.ebi.ac.uk/QuickGO/GTerm?id=GO:0036353
9	7,9	luteinizing hormone secretion	GO:0032275	0.0656	0.183	0	-0.15	13.4395	-4.82361	Lep|1.6475654	1	21	173	53607	http://www.ebi.ac.uk/QuickGO/GTerm?id=GO:0032275
10	5,8,9,10	regulation of determination of dorsal identity	GO:2000015	0.0656	0.183	0	-0.15	13.4395	-4.82361	Sostdc1|0.643872175	1	21	173	53607	http://www.ebi.ac.uk/QuickGO/GTerm?id=GO:2000015
6	5,6	positive regulation of myoblast proliferation	GO:2000288	0.0656	0.183	0	-0.15	13.4395	-4.82361	Igf1|1.8333511	1	21	173	53607	http://www.ebi.ac.uk/QuickGO/GTerm?id=GO:2000288
6	4,6	adhesion of symbiont to host cell	GO:0044650	0.0656	0.183	0	-0.15	13.4395	-4.82361	Sftpd|0.66537721	1	21	173	53607	http://www.ebi.ac.uk/QuickGO/GTerm?id=GO:0044650
10	3,9,10	dopamine uptake involved in synaptic transmission	GO:0051583	0.0656	0.183	0	-0.15	13.4395	-4.82361	Rab3b|0.57008766	1	21	173	53607	http://www.ebi.ac.uk/QuickGO/GTerm?id=GO:0051583
7	7	loop of Henle development	GO:0072070	0.0656	0.183	0	-0.15	13.4395	-4.82361	Wnt7b|0.61148036	1	21	173	53607	http://www.ebi.ac.uk/QuickGO/GTerm?id=GO:0072070
9	5,7,9	regulation of gonadotropin secretion	GO:0032276	0.0656	0.183	0	-0.15	13.4395	-4.82361	Lep|1.6475654	1	21	173	53607	http://www.ebi.ac.uk/QuickGO/GTerm?id=GO:0032276
8	7,8	histone H3-K4 demethylation	GO:0034720	0.0656	0.183	0	-0.15	13.4395	-4.82361	Kdm5b|1.687644	1	21	173	53607	http://www.ebi.ac.uk/QuickGO/GTerm?id=GO:0034720
6	5,6	intestinal lipid absorption	GO:0098856	0.0656	0.183	0	-0.15	13.4395	-4.82361	Lep|1.6475654	1	21	173	53607	http://www.ebi.ac.uk/QuickGO/GTerm?id=GO:0098856
6	6	intestinal cholesterol absorption	GO:0030299	0.0656	0.183	0	-0.15	13.4395	-4.82361	Lep|1.6475654	1	21	173	53607	http://www.ebi.ac.uk/QuickGO/GTerm?id=GO:0030299
5	5	negative regulation of response to food	GO:0032096	0.0656	0.183	0	-0.15	13.4395	-4.82361	Lep|1.6475654	1	21	173	53607	http://www.ebi.ac.uk/QuickGO/GTerm?id=GO:0032096
3	3	positive regulation of long term synaptic depression	GO:1900454	0.0656	0.183	0	-0.15	13.4395	-4.82361	Cbln1|0.457339654	1	21	173	53607	http://www.ebi.ac.uk/QuickGO/GTerm?id=GO:1900454
6	6	nucleotide metabolic process	GO:0009117	0.0658	0.183	2.36	0.65	13.4395	-4.82361	Dhtkd1|1.6927242;Gpi|2.4248314;Igf1|1.8333511;Ins2|1.501474;Ak1|1.5147715;Adcy1|1.580024;Tshr|1.7740262;Adcyap1|0.608378898;Pde1c|0.647586187;Eno3|0.53014216	10	1790	173	53607	http://www.ebi.ac.uk/QuickGO/GTerm?id=GO:0009117
5	5	interleukin-6 production	GO:0032635	0.0659	0.183	-0.22	-0.22	13.4395	-4.82361	Lep|1.6475654;Adcyap1|0.608378898;Prg4|0.354130898	3	286	173	53607	http://www.ebi.ac.uk/QuickGO/GTerm?id=GO:0032635
7	5,6,7	negative regulation of cell morphogenesis involved in differentiation	GO:0010771	0.0659	0.183	-0.22	-0.23	13.4395	-4.82361	Ube3a|1.6787672;Sema3a|0.399673467;Sema3f|0.580937962	3	286	173	53607	http://www.ebi.ac.uk/QuickGO/GTerm?id=GO:0010771
7	5,6,7	positive regulation of phagocytosis	GO:0050766	0.0664	0.184	-0.03	-0.16	13.4395	-4.82361	Clec7a|1.6193764;Sftpd|0.66537721	2	130	173	53607	http://www.ebi.ac.uk/QuickGO/GTerm?id=GO:0050766
7	7	glycosaminoglycan biosynthetic process	GO:0006024	0.0664	0.184	0.44	0	13.4395	-4.82361	Gpc6|1.5081382;Igf1|1.8333511	2	130	173	53607	http://www.ebi.ac.uk/QuickGO/GTerm?id=GO:0006024
5	5	cellular carbohydrate catabolic process	GO:0044275	0.0664	0.184	0.44	0	13.4395	-4.82361	Igf1|1.8333511;Ins2|1.501474	2	130	173	53607	http://www.ebi.ac.uk/QuickGO/GTerm?id=GO:0044275
5	5	cellular response to oxygen-containing compound	GO:1901701	0.0666	0.185	0.17	-0.09	13.4395	-4.82361	Osbpl8|1.6370533;Ins2|1.501474;Adcy1|1.580024;Tshr|1.7740262;Lep|1.6475654;Nr4a2|1.9803841;Fos|0.520821452;Npas4|0.480299968;Pcgf2|0.543926231;Klf5|0.628009106;Foxc2|0.532780009;Tcf7l2|0.657823285	12	2280	173	53607	http://www.ebi.ac.uk/QuickGO/GTerm?id=GO:1901701
5	5	extracellular matrix organization	GO:0030198	0.0669	0.186	2.15	0.57	13.4395	-4.82361	Six4|1.510553;Cald1|1.602462;Murc|1.6083461;Akap2|1.522913;Egfl6|1.7010304;Krt20|1.5456492;Tgfb3|0.591089247;Clrn1|0.657143993;Foxc2|0.532780009;Ctgf|0.537202711	10	1796	173	53607	http://www.ebi.ac.uk/QuickGO/GTerm?id=GO:0030198
5	5	positive regulation of cell projection organization	GO:0031346	0.067	0.186	-1.27	-0.58	13.4395	-4.82361	Itsn2|1.7630032;Ins2|1.501474;Tgfb3|0.591089247;Crabp2|0.608322164;Adcyap1|0.608378898;Clrn1|0.657143993	6	881	173	53607	http://www.ebi.ac.uk/QuickGO/GTerm?id=GO:0031346
5	5	cell fate commitment	GO:0045165	0.0673	0.186	-1.04	-0.5	13.4395	-4.82361	Pou2f1|1.5176835;Sostdc1|0.643872175;Wnt7b|0.61148036;Foxc2|0.532780009;Tcf7l2|0.657823285	5	671	173	53607	http://www.ebi.ac.uk/QuickGO/GTerm?id=GO:0045165
5	5	negative regulation of cellular catabolic process	GO:0031330	0.0674	0.187	0.88	0.15	13.4395	-4.82361	Zkscan3|1.6924356;Ins2|1.501474;Lep|1.6475654;Dapl1|0.549809587	4	472	173	53607	http://www.ebi.ac.uk/QuickGO/GTerm?id=GO:0031330
4	4	response to fibroblast growth factor	GO:0071774	0.0676	0.187	-0.23	-0.23	13.4395	-4.82361	Kdm5b|1.687644;Ctgf|0.537202711;Tcf7l2|0.657823285	3	289	173	53607	http://www.ebi.ac.uk/QuickGO/GTerm?id=GO:0071774
4	4	circulatory system process	GO:0003013	0.0676	0.187	-0.62	-0.36	13.4395	-4.82361	Scn3b|1.6376927;Pon1|1.5448279;Lep|1.6475654;Sema3a|0.399673467;Slc4a5|0.62369698;Foxc2|0.532780009;Ctgf|0.537202711	7	1103	173	53607	http://www.ebi.ac.uk/QuickGO/GTerm?id=GO:0003013
4	4	extracellular structure organization	GO:0043062	0.0677	0.187	2.15	0.57	13.4395	-4.82361	Six4|1.510553;Cald1|1.602462;Murc|1.6083461;Akap2|1.522913;Egfl6|1.7010304;Krt20|1.5456492;Tgfb3|0.591089247;Clrn1|0.657143993;Foxc2|0.532780009;Ctgf|0.537202711	10	1800	173	53607	http://www.ebi.ac.uk/QuickGO/GTerm?id=GO:0043062
4	4	learning or memory	GO:0007611	0.068	0.187	-0.58	-0.35	13.4395	-4.82361	Gpi|2.4248314;Adcy1|1.580024;Fos|0.520821452;Npas4|0.480299968;Gpr88|0.56678479	5	673	173	53607	http://www.ebi.ac.uk/QuickGO/GTerm?id=GO:0007611
7	5,6,7	regulation of viral transcription	GO:0046782	0.0682	0.187	-0.43	-0.3	13.4395	-4.82361	Trim21|0.590609231;Ifitm3|0.631067397	2	132	173	53607	http://www.ebi.ac.uk/QuickGO/GTerm?id=GO:0046782
7	6,7	nucleocytoplasmic transport	GO:0006913	0.0685	0.187	-0.06	-0.17	13.4395	-4.82361	Thoc7|1.648786;Igf1|1.8333511;Lep|1.6475654;Tgfb3|0.591089247;Gpn2|0.596067907;Tcf7l2|0.657823285	6	886	173	53607	http://www.ebi.ac.uk/QuickGO/GTerm?id=GO:0006913
9	7,8,9	regulation of protein deubiquitination	GO:0090085	0.0687	0.187	0	-0.15	13.4395	-4.82361	Trim21|0.590609231	1	22	173	53607	http://www.ebi.ac.uk/QuickGO/GTerm?id=GO:0090085
8	6,7,8	innate immune response activating cell surface receptor signaling pathway	GO:0002220	0.0687	0.187	0	-0.15	13.4395	-4.82361	Clec7a|1.6193764	1	22	173	53607	http://www.ebi.ac.uk/QuickGO/GTerm?id=GO:0002220
8	7,8	cholesterol catabolic process	GO:0006707	0.0687	0.187	0	-0.15	13.4395	-4.82361	Hsd3b7|1.605346	1	22	173	53607	http://www.ebi.ac.uk/QuickGO/GTerm?id=GO:0006707
10	7,9,10	glycolytic process through fructose-6-phosphate	GO:0061615	0.0687	0.187	0	-0.15	13.4395	-4.82361	Gpi|2.4248314	1	22	173	53607	http://www.ebi.ac.uk/QuickGO/GTerm?id=GO:0061615
6	6	regulation of neuromuscular junction development	GO:1904396	0.0687	0.187	0	-0.15	13.4395	-4.82361	Six4|1.510553	1	22	173	53607	http://www.ebi.ac.uk/QuickGO/GTerm?id=GO:1904396
8	6,8	intestinal epithelial cell development	GO:0060576	0.0687	0.187	0	-0.15	13.4395	-4.82361	Klf5|0.628009106	1	22	173	53607	http://www.ebi.ac.uk/QuickGO/GTerm?id=GO:0060576
7	6,7	sterol catabolic process	GO:0016127	0.0687	0.187	0	-0.15	13.4395	-4.82361	Hsd3b7|1.605346	1	22	173	53607	http://www.ebi.ac.uk/QuickGO/GTerm?id=GO:0016127
4	4	midbrain-hindbrain boundary development	GO:0030917	0.0687	0.187	0	-0.15	13.4395	-4.82361	Gbx2|2.0050368	1	22	173	53607	http://www.ebi.ac.uk/QuickGO/GTerm?id=GO:0030917
False	obselete	meiosis II	GO:0007135	0.0687	0.187	0	-0.15	13.4395	-4.82361	Dazl|1.5083107	1	22	173	53607	http://www.ebi.ac.uk/QuickGO/GTerm?id=GO:0007135
6	6	short-term memory	GO:0007614	0.0687	0.187	0	-0.15	13.4395	-4.82361	Npas4|0.480299968	1	22	173	53607	http://www.ebi.ac.uk/QuickGO/GTerm?id=GO:0007614
8	5,6,7,8	canonical Wnt signaling pathway involved in positive regulation of epithelial to mesenchymal transition	GO:0044334	0.0687	0.187	0	-0.15	13.4395	-4.82361	Tcf7l2|0.657823285	1	22	173	53607	http://www.ebi.ac.uk/QuickGO/GTerm?id=GO:0044334
6	4,5,6	lens induction in camera-type eye	GO:0060235	0.0687	0.187	0	-0.15	13.4395	-4.82361	Pou2f1|1.5176835	1	22	173	53607	http://www.ebi.ac.uk/QuickGO/GTerm?id=GO:0060235
4	4	establishment of localization in cell	GO:0051649	0.0687	0.187	0.12	-0.11	13.4395	-4.82361	Mon1a|1.5725384;Pex5l|1.618897;Tmem167b|2.1194568;Thoc7|1.648786;Igf1|1.8333511;Ins2|1.501474;Dtwd2|2.2511744;Ei24|1.674788;Stx16|1.6225739;Lep|1.6475654;Slc51b|2.0196087;Slc25a41|1.8137449;Krt20|1.5456492;Tgfb3|0.591089247;Chm|0.618787566;Cbln1|0.457339654;Rtp4|0.532946286;Gpn2|0.596067907;Spag9|0.659044162;Tnfaip2|0.628156723;Sytl2|0.593609732;Ctgf|0.537202711;Rab3b|0.57008766;Tcf7l2|0.65782328…	26	5958	173	53607	http://www.ebi.ac.uk/QuickGO/GTerm?id=GO:0051649
6	6	salivary gland morphogenesis	GO:0007435	0.0691	0.188	-0.63	-0.36	13.4395	-4.82361	Tgfb3|0.591089247;Sema3a|0.399673467	2	133	173	53607	http://www.ebi.ac.uk/QuickGO/GTerm?id=GO:0007435
6	5,6	organelle membrane fusion	GO:0090174	0.0692	0.188	-0.21	-0.22	13.4395	-4.82361	Stx16|1.6225739;Sytl2|0.593609732;Sytl3|0.31245567	3	292	173	53607	http://www.ebi.ac.uk/QuickGO/GTerm?id=GO:0090174
4	4	regulation of cell proliferation	GO:0042127	0.0694	0.189	-4.1	-1.54	13.4395	-4.82361	Six4|1.510553;Kdm5b|1.687644;Igf1|1.8333511;Ins2|1.501474;St8sia1|1.6915716;Sgk2|1.7257099;Tshr|1.7740262;Lep|1.6475654;Tnfrsf18|0.649862015;Tgfb3|0.591089247;Sftpd|0.66537721;Adcyap1|0.608378898;Ifitm3|0.631067397;Wnt7b|0.61148036;Prg4|0.354130898;Klf5|0.628009106;Ctgf|0.537202711;Tcf7l2|0.657823285	18	3826	173	53607	http://www.ebi.ac.uk/QuickGO/GTerm?id=GO:0042127
5	5	regulation of cell size	GO:0008361	0.0695	0.189	-1.18	-0.55	13.4395	-4.82361	Wdr36|2.1331694;Crabp2|0.608322164;Sema3a|0.399673467;Sema3f|0.580937962	4	477	173	53607	http://www.ebi.ac.uk/QuickGO/GTerm?id=GO:0008361
7	6,7	protein targeting to membrane	GO:0006612	0.0698	0.189	-0.31	-0.25	13.4395	-4.82361	Slc51b|2.0196087;Chm|0.618787566;Rtp4|0.532946286	3	293	173	53607	http://www.ebi.ac.uk/QuickGO/GTerm?id=GO:0006612
4	4	head morphogenesis	GO:0060323	0.07	0.19	-0.41	-0.29	13.4395	-4.82361	Tgfb3|0.591089247;Tcf7l2|0.657823285	2	134	173	53607	http://www.ebi.ac.uk/QuickGO/GTerm?id=GO:0060323
7	6,7	androgen receptor signaling pathway	GO:0030521	0.07	0.19	0.49	0.01	13.4395	-4.82361	Ube3a|1.6787672;Igf1|1.8333511	2	134	173	53607	http://www.ebi.ac.uk/QuickGO/GTerm?id=GO:0030521
5	5	nucleoside phosphate metabolic process	GO:0006753	0.0701	0.19	2.36	0.65	13.4395	-4.82361	Dhtkd1|1.6927242;Gpi|2.4248314;Igf1|1.8333511;Ins2|1.501474;Ak1|1.5147715;Adcy1|1.580024;Tshr|1.7740262;Adcyap1|0.608378898;Pde1c|0.647586187;Eno3|0.53014216	10	1812	173	53607	http://www.ebi.ac.uk/QuickGO/GTerm?id=GO:0006753
4	4	ovarian follicle development	GO:0001541	0.0709	0.191	-0.01	-0.15	13.4395	-4.82361	Ube3a|1.6787672;Adcyap1|0.608378898	2	135	173	53607	http://www.ebi.ac.uk/QuickGO/GTerm?id=GO:0001541
7	5,7	regulation of fat cell differentiation	GO:0045598	0.0715	0.191	-0.22	-0.22	13.4395	-4.82361	Lep|1.6475654;Klf5|0.628009106;Tcf7l2|0.657823285	3	296	173	53607	http://www.ebi.ac.uk/QuickGO/GTerm?id=GO:0045598
4	4	blood vessel development	GO:0001568	0.0716	0.191	-2.25	-0.91	13.4395	-4.82361	Gpi|2.4248314;Lep|1.6475654;Gbx2|2.0050368;Chm|0.618787566;Wnt7b|0.61148036;Klf5|0.628009106;Foxc2|0.532780009;Ctgf|0.537202711;Tcf7l2|0.657823285	9	1581	173	53607	http://www.ebi.ac.uk/QuickGO/GTerm?id=GO:0001568
5	5	mammary duct terminal end bud growth	GO:0060763	0.0717	0.191	0	-0.15	13.4395	-4.82361	Kdm5b|1.687644	1	23	173	53607	http://www.ebi.ac.uk/QuickGO/GTerm?id=GO:0060763
6	6	tongue morphogenesis	GO:0043587	0.0717	0.191	0	-0.15	13.4395	-4.82361	Six4|1.510553	1	23	173	53607	http://www.ebi.ac.uk/QuickGO/GTerm?id=GO:0043587
5	5	regulation of sperm motility	GO:1901317	0.0717	0.191	0	-0.15	13.4395	-4.82361	Defb1|0.618270932	1	23	173	53607	http://www.ebi.ac.uk/QuickGO/GTerm?id=GO:1901317
7	7	cellular response to forskolin	GO:1904322	0.0717	0.191	0	-0.15	13.4395	-4.82361	Adcy1|1.580024	1	23	173	53607	http://www.ebi.ac.uk/QuickGO/GTerm?id=GO:1904322
6	6	viral mRNA export from host cell nucleus	GO:0046784	0.0717	0.191	0	-0.15	13.4395	-4.82361	Thoc7|1.648786	1	23	173	53607	http://www.ebi.ac.uk/QuickGO/GTerm?id=GO:0046784
6	6	cerebral cortex tangential migration	GO:0021800	0.0717	0.191	0	-0.15	13.4395	-4.82361	Sema3a|0.399673467	1	23	173	53607	http://www.ebi.ac.uk/QuickGO/GTerm?id=GO:0021800
10	8,9,10	negative regulation of type B pancreatic cell apoptotic process	GO:2000675	0.0717	0.191	0	-0.15	13.4395	-4.82361	Tcf7l2|0.657823285	1	23	173	53607	http://www.ebi.ac.uk/QuickGO/GTerm?id=GO:2000675
8	7,8	catecholamine uptake	GO:0090493	0.0717	0.191	0	-0.15	13.4395	-4.82361	Rab3b|0.57008766	1	23	173	53607	http://www.ebi.ac.uk/QuickGO/GTerm?id=GO:0090493
9	8,9	dopamine uptake	GO:0090494	0.0717	0.191	0	-0.15	13.4395	-4.82361	Rab3b|0.57008766	1	23	173	53607	http://www.ebi.ac.uk/QuickGO/GTerm?id=GO:0090494
4	4	positive regulation of mammary gland epithelial cell proliferation	GO:0033601	0.0717	0.191	0	-0.15	13.4395	-4.82361	Kdm5b|1.687644	1	23	173	53607	http://www.ebi.ac.uk/QuickGO/GTerm?id=GO:0033601
7	7	protein-chromophore linkage	GO:0018298	0.0717	0.191	0	-0.15	13.4395	-4.82361	Opn4|1.6855413	1	23	173	53607	http://www.ebi.ac.uk/QuickGO/GTerm?id=GO:0018298
6	6	myoblast migration	GO:0051451	0.0717	0.191	0	-0.15	13.4395	-4.82361	Six4|1.510553	1	23	173	53607	http://www.ebi.ac.uk/QuickGO/GTerm?id=GO:0051451
6	6	response to forskolin	GO:1904321	0.0717	0.191	0	-0.15	13.4395	-4.82361	Adcy1|1.580024	1	23	173	53607	http://www.ebi.ac.uk/QuickGO/GTerm?id=GO:1904321
6	6	hepatic stellate cell activation	GO:0035733	0.0717	0.191	0	-0.15	13.4395	-4.82361	Lep|1.6475654	1	23	173	53607	http://www.ebi.ac.uk/QuickGO/GTerm?id=GO:0035733
8	8	monoubiquitinated protein deubiquitination	GO:0035520	0.0717	0.191	0	-0.15	13.4395	-4.82361	Usp47|1.5590137	1	23	173	53607	http://www.ebi.ac.uk/QuickGO/GTerm?id=GO:0035520
5	5	protein to membrane docking	GO:0022615	0.0717	0.191	0	-0.15	13.4395	-4.82361	Pex5l|1.618897	1	23	173	53607	http://www.ebi.ac.uk/QuickGO/GTerm?id=GO:0022615
8	8	cellular response to glucocorticoid stimulus	GO:0071385	0.0718	0.191	-0.53	-0.33	13.4395	-4.82361	Adcyap1|0.608378898;Npas4|0.480299968	2	136	173	53607	http://www.ebi.ac.uk/QuickGO/GTerm?id=GO:0071385
6	5,6	cellular senescence	GO:0090398	0.0718	0.191	0.45	0	13.4395	-4.82361	Opa1|1.6633599;Zkscan3|1.6924356	2	136	173	53607	http://www.ebi.ac.uk/QuickGO/GTerm?id=GO:0090398
9	8,9	cyclic purine nucleotide metabolic process	GO:0052652	0.072	0.191	0.22	-0.08	13.4395	-4.82361	Adcy1|1.580024;Tshr|1.7740262;Adcyap1|0.608378898	3	297	173	53607	http://www.ebi.ac.uk/QuickGO/GTerm?id=GO:0052652
4	4	interaction with host	GO:0051701	0.072	0.191	-0.22	-0.22	13.4395	-4.82361	Thoc7|1.648786;Trim21|0.590609231;Ifitm3|0.631067397	3	297	173	53607	http://www.ebi.ac.uk/QuickGO/GTerm?id=GO:0051701
6	4,5,6	positive regulation of actin filament bundle assembly	GO:0032233	0.0727	0.193	-0.5	-0.32	13.4395	-4.82361	Tgfb3|0.591089247;Ctgf|0.537202711	2	137	173	53607	http://www.ebi.ac.uk/QuickGO/GTerm?id=GO:0032233
7	7	cellular response to insulin stimulus	GO:0032869	0.0729	0.194	0.88	0.15	13.4395	-4.82361	Osbpl8|1.6370533;Ins2|1.501474;Lep|1.6475654;Foxc2|0.532780009	4	485	173	53607	http://www.ebi.ac.uk/QuickGO/GTerm?id=GO:0032869
4	4	negative regulation of immune response	GO:0050777	0.0732	0.194	-0.18	-0.21	13.4395	-4.82361	Ins2|1.501474;Tgfb3|0.591089247;Adcyap1|0.608378898	3	299	173	53607	http://www.ebi.ac.uk/QuickGO/GTerm?id=GO:0050777
7	7	regulation of cyclic nucleotide metabolic process	GO:0030799	0.0732	0.194	0.22	-0.08	13.4395	-4.82361	Adcy1|1.580024;Tshr|1.7740262;Adcyap1|0.608378898	3	299	173	53607	http://www.ebi.ac.uk/QuickGO/GTerm?id=GO:0030799
5	5	regulation of organ morphogenesis	GO:2000027	0.0733	0.194	-0.89	-0.45	13.4395	-4.82361	Six4|1.510553;Tgfb3|0.591089247;Wnt7b|0.61148036;Foxc2|0.532780009	4	486	173	53607	http://www.ebi.ac.uk/QuickGO/GTerm?id=GO:2000027
6	6	endocytosis	GO:0006897	0.0734	0.194	-0.9	-0.45	13.4395	-4.82361	Ube3a|1.6787672;Itsn2|1.7630032;Clec7a|1.6193764;Lep|1.6475654;Sftpd|0.66537721;Cfi|0.639154475;Ifitm3|0.631067397;Prg4|0.354130898;Lgals3bp|0.652364829	9	1589	173	53607	http://www.ebi.ac.uk/QuickGO/GTerm?id=GO:0006897
6	5,6	regulation of neuron death	GO:1901214	0.0735	0.194	0.51	0.02	13.4395	-4.82361	Six4|1.510553;Gpi|2.4248314;Nr4a2|1.9803841;Tgfb3|0.591089247;Fos|0.520821452	5	689	173	53607	http://www.ebi.ac.uk/QuickGO/GTerm?id=GO:1901214
4	4	carbohydrate derivative metabolic process	GO:1901135	0.0735	0.194	3.47	1.02	13.4395	-4.82361	Gpc6|1.5081382;Dhtkd1|1.6927242;Gpi|2.4248314;Igf1|1.8333511;Ins2|1.501474;St8sia1|1.6915716;Ak1|1.5147715;Adcy1|1.580024;Tshr|1.7740262;Slc51b|2.0196087;Adcyap1|0.608378898;Pde1c|0.647586187;Piga|0.605189683;Eno3|0.53014216;Tcf7l2|0.657823285	15	3077	173	53607	http://www.ebi.ac.uk/QuickGO/GTerm?id=GO:1901135
4	4	humoral immune response	GO:0006959	0.0742	0.195	-0.78	-0.41	13.4395	-4.82361	Defa20|1.5796245;Defb1|0.618270932;Sftpd|0.66537721;Cfi|0.639154475	4	488	173	53607	http://www.ebi.ac.uk/QuickGO/GTerm?id=GO:0006959
5	5	cellular amine metabolic process	GO:0044106	0.0743	0.195	0.66	0.07	13.4395	-4.82361	Ins2|1.501474;Pon1|1.5448279;Nr4a2|1.9803841	3	301	173	53607	http://www.ebi.ac.uk/QuickGO/GTerm?id=GO:0044106
6	6	aminoglycan biosynthetic process	GO:0006023	0.0746	0.195	0.44	0	13.4395	-4.82361	Gpc6|1.5081382;Igf1|1.8333511	2	139	173	53607	http://www.ebi.ac.uk/QuickGO/GTerm?id=GO:0006023
7	6,7	viral transcription	GO:0019083	0.0746	0.195	-0.43	-0.3	13.4395	-4.82361	Trim21|0.590609231;Ifitm3|0.631067397	2	139	173	53607	http://www.ebi.ac.uk/QuickGO/GTerm?id=GO:0019083
6	6	vesicle docking involved in exocytosis	GO:0006904	0.0746	0.195	-0.47	-0.31	13.4395	-4.82361	Sytl2|0.593609732;Rab3b|0.57008766	2	139	173	53607	http://www.ebi.ac.uk/QuickGO/GTerm?id=GO:0006904
5	5	response to vitamin E	GO:0033197	0.0747	0.195	0	-0.15	13.4395	-4.82361	Lep|1.6475654	1	24	173	53607	http://www.ebi.ac.uk/QuickGO/GTerm?id=GO:0033197
7	6,7	histamine secretion	GO:0001821	0.0747	0.195	0	-0.15	13.4395	-4.82361	Adcyap1|0.608378898	1	24	173	53607	http://www.ebi.ac.uk/QuickGO/GTerm?id=GO:0001821
6	6	glomerular mesangium development	GO:0072109	0.0747	0.195	0	-0.15	13.4395	-4.82361	Foxc2|0.532780009	1	24	173	53607	http://www.ebi.ac.uk/QuickGO/GTerm?id=GO:0072109
5	4,5	negative regulation of cardiocyte differentiation	GO:1905208	0.0747	0.195	0	-0.15	13.4395	-4.82361	Klf5|0.628009106	1	24	173	53607	http://www.ebi.ac.uk/QuickGO/GTerm?id=GO:1905208
7	5,6,7	regulation of sequestering of triglyceride	GO:0010889	0.0747	0.195	0	-0.15	13.4395	-4.82361	Osbpl8|1.6370533	1	24	173	53607	http://www.ebi.ac.uk/QuickGO/GTerm?id=GO:0010889
9	7,8,9	mammary gland bud morphogenesis	GO:0060648	0.0747	0.195	0	-0.15	13.4395	-4.82361	Sostdc1|0.643872175	1	24	173	53607	http://www.ebi.ac.uk/QuickGO/GTerm?id=GO:0060648
5	5	aldehyde biosynthetic process	GO:0046184	0.0747	0.195	0	-0.15	13.4395	-4.82361	Gpi|2.4248314	1	24	173	53607	http://www.ebi.ac.uk/QuickGO/GTerm?id=GO:0046184
5	5	single fertilization	GO:0007338	0.0755	0.197	0.64	0.07	13.4395	-4.82361	Ube3a|1.6787672;Kdm5b|1.687644;Spink10|1.535757	3	303	173	53607	http://www.ebi.ac.uk/QuickGO/GTerm?id=GO:0007338
3	3	multi-organism metabolic process	GO:0044033	0.0755	0.197	-0.43	-0.3	13.4395	-4.82361	Trim21|0.590609231;Ifitm3|0.631067397	2	140	173	53607	http://www.ebi.ac.uk/QuickGO/GTerm?id=GO:0044033
7	7	cellular response to corticosteroid stimulus	GO:0071384	0.0755	0.197	-0.53	-0.33	13.4395	-4.82361	Adcyap1|0.608378898;Npas4|0.480299968	2	140	173	53607	http://www.ebi.ac.uk/QuickGO/GTerm?id=GO:0071384
9	5,6,8,9	regulation of exocytosis	GO:0017157	0.0755	0.197	-1.16	-0.54	13.4395	-4.82361	Spink10|1.535757;Sytl2|0.593609732;Rab3b|0.57008766;Sytl3|0.31245567	4	491	173	53607	http://www.ebi.ac.uk/QuickGO/GTerm?id=GO:0017157
4	4	cytokine production	GO:0001816	0.0759	0.198	-0.8	-0.42	13.4395	-4.82361	Ins2|1.501474;Clec7a|1.6193764;Lep|1.6475654;Per1|1.567625;Tgfb3|0.591089247;Sftpd|0.66537721;Isg15|0.455722399;Adcyap1|0.608378898;Prg4|0.354130898	9	1600	173	53607	http://www.ebi.ac.uk/QuickGO/GTerm?id=GO:0001816
4	4	sulfur compound metabolic process	GO:0006790	0.0763	0.199	1.39	0.32	13.4395	-4.82361	Ggt6|1.5823762;Igf1|1.8333511;Mthfr|1.6746829;Sult1c2|3.2986276;Tcf7l2|0.657823285	5	697	173	53607	http://www.ebi.ac.uk/QuickGO/GTerm?id=GO:0006790
6	5,6	regulation of transmembrane receptor protein serine/threonine kinase signaling pathway	GO:0090092	0.0764	0.199	-0.86	-0.44	13.4395	-4.82361	Tgfb3|0.591089247;Sostdc1|0.643872175;Vwc2l|0.550887488;Tcf7l2|0.657823285	4	493	173	53607	http://www.ebi.ac.uk/QuickGO/GTerm?id=GO:0090092
8	6,7,8	mammary gland duct morphogenesis	GO:0060603	0.0764	0.199	-0.04	-0.16	13.4395	-4.82361	Kdm5b|1.687644;Sostdc1|0.643872175	2	141	173	53607	http://www.ebi.ac.uk/QuickGO/GTerm?id=GO:0060603
6	6	regulation of cytoplasmic transport	GO:1903649	0.0772	0.2	1.55	0.37	13.4395	-4.82361	Igf1|1.8333511;Dtwd2|2.2511744;Lep|1.6475654;Slc51b|2.0196087;Tgfb3|0.591089247;Tcf7l2|0.657823285	6	915	173	53607	http://www.ebi.ac.uk/QuickGO/GTerm?id=GO:1903649
5	5	salivary gland development	GO:0007431	0.0774	0.2	-0.63	-0.36	13.4395	-4.82361	Tgfb3|0.591089247;Sema3a|0.399673467	2	142	173	53607	http://www.ebi.ac.uk/QuickGO/GTerm?id=GO:0007431
7	5,6,7	positive regulation of insulin-like growth factor receptor signaling pathway	GO:0043568	0.0776	0.2	0	-0.15	13.4395	-4.82361	Igf1|1.8333511	1	25	173	53607	http://www.ebi.ac.uk/QuickGO/GTerm?id=GO:0043568
5	4,5	respiratory burst involved in defense response	GO:0002679	0.0776	0.2	0	-0.15	13.4395	-4.82361	Ins2|1.501474	1	25	173	53607	http://www.ebi.ac.uk/QuickGO/GTerm?id=GO:0002679
6	6	regulation of oligodendrocyte progenitor proliferation	GO:0070445	0.0776	0.2	0	-0.15	13.4395	-4.82361	Adcyap1|0.608378898	1	25	173	53607	http://www.ebi.ac.uk/QuickGO/GTerm?id=GO:0070445
8	5,8	oligodendrocyte progenitor proliferation	GO:0070444	0.0776	0.2	0	-0.15	13.4395	-4.82361	Adcyap1|0.608378898	1	25	173	53607	http://www.ebi.ac.uk/QuickGO/GTerm?id=GO:0070444
6	5,6	exocrine pancreas development	GO:0031017	0.0776	0.2	0	-0.15	13.4395	-4.82361	Igf1|1.8333511	1	25	173	53607	http://www.ebi.ac.uk/QuickGO/GTerm?id=GO:0031017
7	6,7	negative regulation of vascular smooth muscle cell proliferation	GO:1904706	0.0776	0.2	0	-0.15	13.4395	-4.82361	Tgfb3|0.591089247	1	25	173	53607	http://www.ebi.ac.uk/QuickGO/GTerm?id=GO:1904706
5	5	sulfation	GO:0051923	0.0776	0.2	0	-0.15	13.4395	-4.82361	Sult1c2|3.2986276	1	25	173	53607	http://www.ebi.ac.uk/QuickGO/GTerm?id=GO:0051923
4	4	chorio-allantoic fusion	GO:0060710	0.0776	0.2	0	-0.15	13.4395	-4.82361	Wnt7b|0.61148036	1	25	173	53607	http://www.ebi.ac.uk/QuickGO/GTerm?id=GO:0060710
6	5,6	regulation of lipoprotein metabolic process	GO:0050746	0.0776	0.2	0	-0.15	13.4395	-4.82361	Lep|1.6475654	1	25	173	53607	http://www.ebi.ac.uk/QuickGO/GTerm?id=GO:0050746
7	6,7	dichotomous subdivision of an epithelial terminal unit	GO:0060600	0.0776	0.2	0	-0.15	13.4395	-4.82361	Sema3a|0.399673467	1	25	173	53607	http://www.ebi.ac.uk/QuickGO/GTerm?id=GO:0060600
5	4,5	cerebellar granular layer morphogenesis	GO:0021683	0.0776	0.2	0	-0.15	13.4395	-4.82361	Cbln1|0.457339654	1	25	173	53607	http://www.ebi.ac.uk/QuickGO/GTerm?id=GO:0021683
5	5	tetrahydrofolate interconversion	GO:0035999	0.0776	0.2	0	-0.15	13.4395	-4.82361	Mthfr|1.6746829	1	25	173	53607	http://www.ebi.ac.uk/QuickGO/GTerm?id=GO:0035999
8	7,8	bile acid secretion	GO:0032782	0.0776	0.2	0	-0.15	13.4395	-4.82361	Slc51b|2.0196087	1	25	173	53607	http://www.ebi.ac.uk/QuickGO/GTerm?id=GO:0032782
9	5,7,8,9	negative regulation of amino acid transport	GO:0051956	0.0776	0.2	0	-0.15	13.4395	-4.82361	Lep|1.6475654	1	25	173	53607	http://www.ebi.ac.uk/QuickGO/GTerm?id=GO:0051956
5	5	odontogenesis	GO:0042476	0.0778	0.2	-0.59	-0.35	13.4395	-4.82361	Sostdc1|0.643872175;Wnt7b|0.61148036;Tcf7l2|0.657823285	3	307	173	53607	http://www.ebi.ac.uk/QuickGO/GTerm?id=GO:0042476
8	7,8	cyclic nucleotide biosynthetic process	GO:0009190	0.0784	0.201	0.22	-0.08	13.4395	-4.82361	Adcy1|1.580024;Tshr|1.7740262;Adcyap1|0.608378898	3	308	173	53607	http://www.ebi.ac.uk/QuickGO/GTerm?id=GO:0009190
3	3	positive regulation of metabolic process	GO:0009893	0.0785	0.201	8.92	2.87	13.4395	-4.82361	Mcf2l|3.2131133;Six4|1.510553;Cyth1|1.7932152;Ube3a|1.6787672;Zkscan3|1.6924356;Osbpl8|1.6370533;Murc|1.6083461;Kdm5b|1.687644;Dazl|1.5083107;Itsn2|1.7630032;Igf1|1.8333511;Ins2|1.501474;Adcy1|1.580024;Tshr|1.7740262;Lep|1.6475654;Slc51b|2.0196087;Pou2f1|1.5176835;RTRAF|1.5716088;Slf2|1.6083025;Nr1i2|1.7842534;Nr4a2|1.9803841;Rax|1.5461596;Gbx2|2.0050368;Bcl9|1.5354732;Per1|1.567625;Tnfrsf18|0.64…	38	9400	173	53607	http://www.ebi.ac.uk/QuickGO/GTerm?id=GO:0009893
6	5,6	integrin-mediated signaling pathway	GO:0007229	0.079	0.202	0.27	-0.06	13.4395	-4.82361	Adam4|1.5124052;Madcam1|1.562125;Ctgf|0.537202711	3	309	173	53607	http://www.ebi.ac.uk/QuickGO/GTerm?id=GO:0007229
5	4,5	regulation of ossification	GO:0030278	0.0795	0.204	-1.05	-0.5	13.4395	-4.82361	Igf1|1.8333511;Tgfb3|0.591089247;Isg15|0.455722399;Wnt7b|0.61148036	4	500	173	53607	http://www.ebi.ac.uk/QuickGO/GTerm?id=GO:0030278
5	4,5	regulation of cellular response to stress	GO:0080135	0.0797	0.204	2.1	0.56	13.4395	-4.82361	Usp47|1.5590137;Opa1|1.6633599;Zkscan3|1.6924356;Ins2|1.501474;Lep|1.6475654;Slf2|1.6083025;Per1|1.567625;Spag9|0.659044162;Wnt7b|0.61148036;Ctgf|0.537202711	10	1858	173	53607	http://www.ebi.ac.uk/QuickGO/GTerm?id=GO:0080135
10	8,9,10	positive regulation of protein kinase activity	GO:0045860	0.08	0.204	-0.61	-0.36	13.4395	-4.82361	Osbpl8|1.6370533;Ins2|1.501474;Lep|1.6475654;Tgfb3|0.591089247;Adcyap1|0.608378898;Spag9|0.659044162;Wnt7b|0.61148036	7	1149	173	53607	http://www.ebi.ac.uk/QuickGO/GTerm?id=GO:0045860
3	3	cell proliferation	GO:0008283	0.0801	0.204	-4.91	-1.81	13.4395	-4.82361	Six4|1.510553;Kdm5b|1.687644;Igf1|1.8333511;Ins2|1.501474;St8sia1|1.6915716;Sgk2|1.7257099;Tshr|1.7740262;Lep|1.6475654;Gbx2|2.0050368;Tnfrsf18|0.649862015;Tgfb3|0.591089247;Sftpd|0.66537721;Adcyap1|0.608378898;Ifitm3|0.631067397;Wnt7b|0.61148036;Prg4|0.354130898;Lhx9|0.59095176;Klf5|0.628009106;Foxc2|0.532780009;Ctgf|0.537202711;Tcf7l2|0.657823285	21	4700	173	53607	http://www.ebi.ac.uk/QuickGO/GTerm?id=GO:0008283
6	6	axon extension	GO:0048675	0.0801	0.204	-0.33	-0.26	13.4395	-4.82361	Wdr36|2.1331694;Sema3a|0.399673467;Sema3f|0.580937962	3	311	173	53607	http://www.ebi.ac.uk/QuickGO/GTerm?id=GO:0048675
5	5	somatic stem cell population maintenance	GO:0035019	0.0802	0.204	0	-0.15	13.4395	-4.82361	Bcl9|1.5354732;Tcf7l2|0.657823285	2	145	173	53607	http://www.ebi.ac.uk/QuickGO/GTerm?id=GO:0035019
9	6,9	forebrain neuron differentiation	GO:0021879	0.0802	0.204	0.1	-0.12	13.4395	-4.82361	Gbx2|2.0050368;Sema3a|0.399673467	2	145	173	53607	http://www.ebi.ac.uk/QuickGO/GTerm?id=GO:0021879
3	3	organic substance metabolic process	GO:0071704	0.0803	0.204	25.29	8.4	13.4395	-4.82361	Usp47|1.5590137;Mcf2l|3.2131133;Six4|1.510553;Gpc6|1.5081382;Itgb3bp|1.5665871;Usp40|1.6036198;D2hgdh|1.8024395;Ube3a|1.6787672;Sebox|1.5387588;Rpl14|1.95028;Dhtkd1|1.6927242;Wdr36|2.1331694;Adam4|1.5124052;Zfp62|1.5671796;Ggt6|1.5823762;Ddx6|1.6673522;Zkscan3|1.6924356;Thoc7|1.648786;Mcm6|1.5319765;Osbpl8|1.6370533;Gpi|2.4248314;Murc|1.6083461;Kdm5b|1.687644;Dazl|1.5083107;Opn4|1.6855413;Igf1|1.…	106	29862	173	53607	http://www.ebi.ac.uk/QuickGO/GTerm?id=GO:0071704
9	7,8,9	positive regulation of MAP kinase activity	GO:0043406	0.0804	0.204	-0.8	-0.42	13.4395	-4.82361	Ins2|1.501474;Tgfb3|0.591089247;Spag9|0.659044162;Wnt7b|0.61148036	4	502	173	53607	http://www.ebi.ac.uk/QuickGO/GTerm?id=GO:0043406
6	5,6	homocysteine metabolic process	GO:0050667	0.0806	0.204	0	-0.15	13.4395	-4.82361	Mthfr|1.6746829	1	26	173	53607	http://www.ebi.ac.uk/QuickGO/GTerm?id=GO:0050667
5	5	regulation of G0 to G1 transition	GO:0070316	0.0806	0.204	0	-0.15	13.4395	-4.82361	Ctgf|0.537202711	1	26	173	53607	http://www.ebi.ac.uk/QuickGO/GTerm?id=GO:0070316
6	6	negative regulation of smooth muscle cell differentiation	GO:0051151	0.0806	0.204	0	-0.15	13.4395	-4.82361	Klf5|0.628009106	1	26	173	53607	http://www.ebi.ac.uk/QuickGO/GTerm?id=GO:0051151
5	5	response to insecticide	GO:0017085	0.0806	0.204	0	-0.15	13.4395	-4.82361	Nr4a2|1.9803841	1	26	173	53607	http://www.ebi.ac.uk/QuickGO/GTerm?id=GO:0017085
9	8,9	DNA unwinding involved in DNA replication	GO:0006268	0.0806	0.204	0	-0.15	13.4395	-4.82361	Mcm6|1.5319765	1	26	173	53607	http://www.ebi.ac.uk/QuickGO/GTerm?id=GO:0006268
5	4,5	regulation of respiratory burst	GO:0060263	0.0806	0.204	0	-0.15	13.4395	-4.82361	Ins2|1.501474	1	26	173	53607	http://www.ebi.ac.uk/QuickGO/GTerm?id=GO:0060263
8	7,8	diterpenoid biosynthetic process	GO:0016102	0.0806	0.204	0	-0.15	13.4395	-4.82361	Crabp2|0.608322164	1	26	173	53607	http://www.ebi.ac.uk/QuickGO/GTerm?id=GO:0016102
6	6	response to manganese ion	GO:0010042	0.0806	0.204	0	-0.15	13.4395	-4.82361	D2hgdh|1.8024395	1	26	173	53607	http://www.ebi.ac.uk/QuickGO/GTerm?id=GO:0010042
7	5,7	positive regulation of striated muscle contraction	GO:0045989	0.0806	0.204	0	-0.15	13.4395	-4.82361	Ctgf|0.537202711	1	26	173	53607	http://www.ebi.ac.uk/QuickGO/GTerm?id=GO:0045989
9	6,8,9	retinoic acid biosynthetic process	GO:0002138	0.0806	0.204	0	-0.15	13.4395	-4.82361	Crabp2|0.608322164	1	26	173	53607	http://www.ebi.ac.uk/QuickGO/GTerm?id=GO:0002138
7	4,5,7	defense response to virus	GO:0051607	0.0807	0.204	-1.31	-0.59	13.4395	-4.82361	Isg15|0.455722399;Rtp4|0.532946286;Ifitm3|0.631067397;Zbp1|0.604157035;Oas1g|0.532444818	5	709	173	53607	http://www.ebi.ac.uk/QuickGO/GTerm?id=GO:0051607
7	7	response to glucocorticoid	GO:0051384	0.0807	0.204	-0.82	-0.43	13.4395	-4.82361	Adcyap1|0.608378898;Fos|0.520821452;Npas4|0.480299968	3	312	173	53607	http://www.ebi.ac.uk/QuickGO/GTerm?id=GO:0051384
7	4,5,6,7	meiotic nuclear division	GO:0007126	0.0807	0.204	-0.18	-0.21	13.4395	-4.82361	Dazl|1.5083107;Syce1|0.593080658;Tdrd9|0.634453315	3	312	173	53607	http://www.ebi.ac.uk/QuickGO/GTerm?id=GO:0007126
4	4	response to toxic substance	GO:0009636	0.0808	0.204	1	0.19	13.4395	-4.82361	Kdm5b|1.687644;Pon1|1.5448279;Nr4a2|1.9803841;Fos|0.520821452	4	503	173	53607	http://www.ebi.ac.uk/QuickGO/GTerm?id=GO:0009636
3	3	primary metabolic process	GO:0044238	0.081	0.204	24.41	8.1	13.4395	-4.82361	Usp47|1.5590137;Mcf2l|3.2131133;Six4|1.510553;Itgb3bp|1.5665871;Usp40|1.6036198;D2hgdh|1.8024395;Ube3a|1.6787672;Sebox|1.5387588;Rpl14|1.95028;Dhtkd1|1.6927242;Wdr36|2.1331694;Adam4|1.5124052;Zfp62|1.5671796;Ggt6|1.5823762;Ddx6|1.6673522;Zkscan3|1.6924356;Thoc7|1.648786;Mcm6|1.5319765;Osbpl8|1.6370533;Gpi|2.4248314;Murc|1.6083461;Kdm5b|1.687644;Dazl|1.5083107;Opn4|1.6855413;Igf1|1.8333511;Spock1|…	102	28618	173	53607	http://www.ebi.ac.uk/QuickGO/GTerm?id=GO:0044238
4	4	nephron development	GO:0072006	0.0813	0.205	-0.18	-0.21	13.4395	-4.82361	Six4|1.510553;Wnt7b|0.61148036;Foxc2|0.532780009	3	313	173	53607	http://www.ebi.ac.uk/QuickGO/GTerm?id=GO:0072006
6	5,6	single-organism intracellular transport	GO:1902582	0.0819	0.206	0.03	-0.14	13.4395	-4.82361	Pex5l|1.618897;Thoc7|1.648786;Igf1|1.8333511;Dtwd2|2.2511744;Ei24|1.674788;Stx16|1.6225739;Lep|1.6475654;Slc51b|2.0196087;Tgfb3|0.591089247;Chm|0.618787566;Rtp4|0.532946286;Gpn2|0.596067907;Spag9|0.659044162;Sytl2|0.593609732;Tcf7l2|0.657823285;Sytl3|0.31245567	16	3388	173	53607	http://www.ebi.ac.uk/QuickGO/GTerm?id=GO:1902582
5	5	cardiovascular system development	GO:0072358	0.0822	0.207	-2.92	-1.14	13.4395	-4.82361	Gpi|2.4248314;Murc|1.6083461;Igf1|1.8333511;Lep|1.6475654;Gbx2|2.0050368;Chm|0.618787566;Ifitm3|0.631067397;Wnt7b|0.61148036;Klf5|0.628009106;Foxc2|0.532780009;Ctgf|0.537202711;Tcf7l2|0.657823285	12	2365	173	53607	http://www.ebi.ac.uk/QuickGO/GTerm?id=GO:0072358
6	6	nuclear division	GO:0000280	0.0826	0.207	1.44	0.34	13.4395	-4.82361	Itgb3bp|1.5665871;Dazl|1.5083107;Igf1|1.8333511;Ins2|1.501474;Slf2|1.6083025;Syce1|0.593080658;Tdrd9|0.634453315	7	1158	173	53607	http://www.ebi.ac.uk/QuickGO/GTerm?id=GO:0000280
6	6	polysaccharide biosynthetic process	GO:0000271	0.083	0.208	0.44	0	13.4395	-4.82361	Igf1|1.8333511;Ins2|1.501474	2	148	173	53607	http://www.ebi.ac.uk/QuickGO/GTerm?id=GO:0000271
4	4	cellular ketone metabolic process	GO:0042180	0.0831	0.208	0.96	0.17	13.4395	-4.82361	Gpi|2.4248314;Ins2|1.501474;Lep|1.6475654;Tcf7l2|0.657823285	4	508	173	53607	http://www.ebi.ac.uk/QuickGO/GTerm?id=GO:0042180
4	4	regulation of cellular component movement	GO:0051270	0.0833	0.208	-1.27	-0.58	13.4395	-4.82361	Osbpl8|1.6370533;Gpi|2.4248314;Igf1|1.8333511;Scn3b|1.6376927;Madcam1|1.562125;Tnfrsf18|0.649862015;Defb1|0.618270932;Spag9|0.659044162;Sema3a|0.399673467;Foxc2|0.532780009;Sema3f|0.580937962	11	2121	173	53607	http://www.ebi.ac.uk/QuickGO/GTerm?id=GO:0051270
8	5,7,8	exocytosis	GO:0006887	0.0836	0.208	-1.57	-0.68	13.4395	-4.82361	Pex5l|1.618897;Spink10|1.535757;Tnfaip2|0.628156723;Sytl2|0.593609732;Rab3b|0.57008766;Sytl3|0.31245567	6	935	173	53607	http://www.ebi.ac.uk/QuickGO/GTerm?id=GO:0006887
12	9,10,11,12	positive regulation of tyrosine phosphorylation of Stat5 protein	GO:0042523	0.0836	0.208	0	-0.15	13.4395	-4.82361	Igf1|1.8333511	1	27	173	53607	http://www.ebi.ac.uk/QuickGO/GTerm?id=GO:0042523
5	5	regulation of cell projection size	GO:0032536	0.0836	0.208	0	-0.15	13.4395	-4.82361	Wnt7b|0.61148036	1	27	173	53607	http://www.ebi.ac.uk/QuickGO/GTerm?id=GO:0032536
7	7	histamine transport	GO:0051608	0.0836	0.208	0	-0.15	13.4395	-4.82361	Adcyap1|0.608378898	1	27	173	53607	http://www.ebi.ac.uk/QuickGO/GTerm?id=GO:0051608
7	4,5,7	ovulation from ovarian follicle	GO:0001542	0.0836	0.208	0	-0.15	13.4395	-4.82361	Lep|1.6475654	1	27	173	53607	http://www.ebi.ac.uk/QuickGO/GTerm?id=GO:0001542
6	5,6	positive regulation of collateral sprouting	GO:0048672	0.0836	0.208	0	-0.15	13.4395	-4.82361	Crabp2|0.608322164	1	27	173	53607	http://www.ebi.ac.uk/QuickGO/GTerm?id=GO:0048672
7	6,7	natural killer cell proliferation	GO:0001787	0.0836	0.208	0	-0.15	13.4395	-4.82361	Lep|1.6475654	1	27	173	53607	http://www.ebi.ac.uk/QuickGO/GTerm?id=GO:0001787
6	5,6	ER overload response	GO:0006983	0.0836	0.208	0	-0.15	13.4395	-4.82361	Ins2|1.501474	1	27	173	53607	http://www.ebi.ac.uk/QuickGO/GTerm?id=GO:0006983
5	5	fibroblast activation	GO:0072537	0.0836	0.208	0	-0.15	13.4395	-4.82361	Lep|1.6475654	1	27	173	53607	http://www.ebi.ac.uk/QuickGO/GTerm?id=GO:0072537
9	6,9	regulation of heparan sulfate proteoglycan biosynthetic process	GO:0010908	0.0836	0.208	0	-0.15	13.4395	-4.82361	Tcf7l2|0.657823285	1	27	173	53607	http://www.ebi.ac.uk/QuickGO/GTerm?id=GO:0010908
7	5,6,7	negative regulation of inflammatory response to antigenic stimulus	GO:0002862	0.0836	0.208	0	-0.15	13.4395	-4.82361	Adcyap1|0.608378898	1	27	173	53607	http://www.ebi.ac.uk/QuickGO/GTerm?id=GO:0002862
9	6,9	positive regulation of heparan sulfate proteoglycan biosynthetic process	GO:0010909	0.0836	0.208	0	-0.15	13.4395	-4.82361	Tcf7l2|0.657823285	1	27	173	53607	http://www.ebi.ac.uk/QuickGO/GTerm?id=GO:0010909
8	6,7,8	negative regulation of axonogenesis	GO:0050771	0.084	0.208	-0.63	-0.37	13.4395	-4.82361	Sema3a|0.399673467;Sema3f|0.580937962	2	149	173	53607	http://www.ebi.ac.uk/QuickGO/GTerm?id=GO:0050771
5	4,5	regulation of cell division	GO:0051302	0.0841	0.209	1.05	0.21	13.4395	-4.82361	Dazl|1.5083107;Igf1|1.8333511;Ins2|1.501474;Slf2|1.6083025;Tgfb3|0.591089247	5	718	173	53607	http://www.ebi.ac.uk/QuickGO/GTerm?id=GO:0051302
5	5	response to cytokine	GO:0034097	0.0852	0.211	-2.32	-0.94	13.4395	-4.82361	Kdm5b|1.687644;Lep|1.6475654;Tnfrsf18|0.649862015;Isg15|0.455722399;Fos|0.520821452;Trim21|0.590609231;Ifitm3|0.631067397;Piga|0.605189683;Zbp1|0.604157035;Klf5|0.628009106	10	1883	173	53607	http://www.ebi.ac.uk/QuickGO/GTerm?id=GO:0034097
4	4	cofactor metabolic process	GO:0051186	0.0855	0.212	1.55	0.37	13.4395	-4.82361	Dhtkd1|1.6927242;Gpi|2.4248314;Igf1|1.8333511;Ins2|1.501474;Mthfr|1.6746829;Eno3|0.53014216	6	941	173	53607	http://www.ebi.ac.uk/QuickGO/GTerm?id=GO:0051186
7	6,7	inner ear receptor cell development	GO:0060119	0.0859	0.212	-0.07	-0.17	13.4395	-4.82361	Tshr|1.7740262;Clrn1|0.657143993	2	151	173	53607	http://www.ebi.ac.uk/QuickGO/GTerm?id=GO:0060119
5	5	cellular protein metabolic process	GO:0044267	0.0865	0.212	11.71	3.81	13.4395	-4.82361	Usp47|1.5590137;Usp40|1.6036198;D2hgdh|1.8024395;Ube3a|1.6787672;Rpl14|1.95028;Ddx6|1.6673522;Osbpl8|1.6370533;Gpi|2.4248314;Kdm5b|1.687644;Dazl|1.5083107;Opn4|1.6855413;Igf1|1.8333511;Spock1|1.8344355;Ins2|1.501474;St8sia1|1.6915716;Prkd3|1.5064205;Sgk2|1.7257099;Herc2|1.6062031;Mthfr|1.6746829;Aars2|2.499845;Fbxo40|1.5813568;Tfpi2|1.9140846;Mettl11b|2.5746427;Pik3c2b|1.9768555;Lep|1.6475654;Slc…	49	12653	173	53607	http://www.ebi.ac.uk/QuickGO/GTerm?id=GO:0044267
6	6	glutathione catabolic process	GO:0006751	0.0866	0.212	0	-0.15	13.4395	-4.82361	Ggt6|1.5823762	1	28	173	53607	http://www.ebi.ac.uk/QuickGO/GTerm?id=GO:0006751
8	7,8	positive regulation of proteoglycan biosynthetic process	GO:1902730	0.0866	0.212	0	-0.15	13.4395	-4.82361	Tcf7l2|0.657823285	1	28	173	53607	http://www.ebi.ac.uk/QuickGO/GTerm?id=GO:1902730
7	5,6,7	positive regulation of peroxisome proliferator activated receptor signaling pathway	GO:0035360	0.0866	0.212	0	-0.15	13.4395	-4.82361	Lep|1.6475654	1	28	173	53607	http://www.ebi.ac.uk/QuickGO/GTerm?id=GO:0035360
8	8	glucose catabolic process	GO:0006007	0.0866	0.212	0	-0.15	13.4395	-4.82361	Gpi|2.4248314	1	28	173	53607	http://www.ebi.ac.uk/QuickGO/GTerm?id=GO:0006007
8	6,8	positive regulation of double-strand break repair	GO:2000781	0.0866	0.212	0	-0.15	13.4395	-4.82361	Slf2|1.6083025	1	28	173	53607	http://www.ebi.ac.uk/QuickGO/GTerm?id=GO:2000781
6	6	positive regulation of dendritic spine maintenance	GO:1902952	0.0866	0.212	0	-0.15	13.4395	-4.82361	Ins2|1.501474	1	28	173	53607	http://www.ebi.ac.uk/QuickGO/GTerm?id=GO:1902952
10	9,10	tRNA splicing, via endonucleolytic cleavage and ligation	GO:0006388	0.0866	0.212	0	-0.15	13.4395	-4.82361	RTRAF|1.5716088	1	28	173	53607	http://www.ebi.ac.uk/QuickGO/GTerm?id=GO:0006388
5	5	maintenance of cell polarity	GO:0030011	0.0866	0.212	0	-0.15	13.4395	-4.82361	Carmil2|0.653763083	1	28	173	53607	http://www.ebi.ac.uk/QuickGO/GTerm?id=GO:0030011
11	6,8,9,10,11	regulation of growth hormone secretion	GO:0060123	0.0866	0.212	0	-0.15	13.4395	-4.82361	Adcyap1|0.608378898	1	28	173	53607	http://www.ebi.ac.uk/QuickGO/GTerm?id=GO:0060123
5	5	insulin metabolic process	GO:1901142	0.0866	0.212	0	-0.15	13.4395	-4.82361	Tcf7l2|0.657823285	1	28	173	53607	http://www.ebi.ac.uk/QuickGO/GTerm?id=GO:1901142
8	7,8	piRNA metabolic process	GO:0034587	0.0866	0.212	0	-0.15	13.4395	-4.82361	Tdrd9|0.634453315	1	28	173	53607	http://www.ebi.ac.uk/QuickGO/GTerm?id=GO:0034587
7	5,6,7	positive regulation of DNA metabolic process	GO:0051054	0.0877	0.215	0.87	0.14	13.4395	-4.82361	Igf1|1.8333511;Ins2|1.501474;Slf2|1.6083025;Tgfb3|0.591089247	4	518	173	53607	http://www.ebi.ac.uk/QuickGO/GTerm?id=GO:0051054
9	6,7,8,9	regulation of MAPK cascade	GO:0043408	0.0878	0.215	-0.85	-0.44	13.4395	-4.82361	Igf1|1.8333511;Ins2|1.501474;Lep|1.6475654;Per1|1.567625;Tgfb3|0.591089247;Adcyap1|0.608378898;Spag9|0.659044162;Wnt7b|0.61148036;Ctgf|0.537202711	9	1650	173	53607	http://www.ebi.ac.uk/QuickGO/GTerm?id=GO:0043408
6	5,6	regulation of cellular protein localization	GO:1903827	0.088	0.215	1.95	0.51	13.4395	-4.82361	Igf1|1.8333511;Ins2|1.501474;Dtwd2|2.2511744;Ei24|1.674788;Lep|1.6475654;Slc51b|2.0196087;Tgfb3|0.591089247;Tcf7l2|0.657823285	8	1411	173	53607	http://www.ebi.ac.uk/QuickGO/GTerm?id=GO:1903827
7	7	anterograde trans-synaptic signaling	GO:0098916	0.0881	0.216	-2.1	-0.86	13.4395	-4.82361	Cbln1|0.457339654;Adcyap1|0.608378898;Npas4|0.480299968;Gpr88|0.56678479;Sytl2|0.593609732;Rab3b|0.57008766;Sytl3|0.31245567	7	1177	173	53607	http://www.ebi.ac.uk/QuickGO/GTerm?id=GO:0098916
7	6,7	regulation of neuron apoptotic process	GO:0043523	0.0882	0.216	1.09	0.22	13.4395	-4.82361	Six4|1.510553;Gpi|2.4248314;Nr4a2|1.9803841;Tgfb3|0.591089247	4	519	173	53607	http://www.ebi.ac.uk/QuickGO/GTerm?id=GO:0043523
5	5	regulation of protein binding	GO:0043393	0.0887	0.216	-0.02	-0.16	13.4395	-4.82361	Cald1|1.602462;Ins2|1.501474;Spag9|0.659044162;Tcf7l2|0.657823285	4	520	173	53607	http://www.ebi.ac.uk/QuickGO/GTerm?id=GO:0043393
6	6	trans-synaptic signaling	GO:0099537	0.0887	0.216	-2.1	-0.86	13.4395	-4.82361	Cbln1|0.457339654;Adcyap1|0.608378898;Npas4|0.480299968;Gpr88|0.56678479;Sytl2|0.593609732;Rab3b|0.57008766;Sytl3|0.31245567	7	1179	173	53607	http://www.ebi.ac.uk/QuickGO/GTerm?id=GO:0099537
7	7	cellular response to calcium ion	GO:0071277	0.0888	0.216	0.08	-0.12	13.4395	-4.82361	Adcy1|1.580024;Fos|0.520821452	2	154	173	53607	http://www.ebi.ac.uk/QuickGO/GTerm?id=GO:0071277
5	5	response to metal ion	GO:0010038	0.0891	0.216	0.47	0.01	13.4395	-4.82361	D2hgdh|1.8024395;Gpi|2.4248314;Adcy1|1.580024;Fos|0.520821452;Pde1c|0.647586187	5	731	173	53607	http://www.ebi.ac.uk/QuickGO/GTerm?id=GO:0010038
5	5	cellular response to organonitrogen compound	GO:0071417	0.0893	0.216	1.63	0.4	13.4395	-4.82361	Osbpl8|1.6370533;Ins2|1.501474;Tshr|1.7740262;Lep|1.6475654;Nr4a2|1.9803841;Klf5|0.628009106;Foxc2|0.532780009	7	1181	173	53607	http://www.ebi.ac.uk/QuickGO/GTerm?id=GO:0071417
[truncated: 2,027 more rows]

## Sheet: Table S3 DEGs GO-CC
Table S3. GO analysis cellular component annotations for DEGs.
[truncated: 399 more rows]

[truncated: 5 more sheets: Table S4 DEGs GO-MF, Table S5 Differ.lncRNAs, Table S6 DEMs target GO-BP, Table S7 DEMs target GO-CC, Table S8 DEMs target GO-MF]
